# Supplementary material for: Navigating oxygen deprivation: liver transcriptomic responses of the red eared slider turtle to environmental anoxia
Source: PeerJ. 2019 Nov 26;7:e8144. doi: 10.7717/peerj.8144 (PMC6883951; doi:10.7717/peerj.8144)
Supplement: Table S1 [file peerj-07-8144-s002.xls]

## Sheet: Supplemental Table S1
Supplemental Table S1
test_id	gene_id	gene	locus	sample_1	sample_2	status	value_1	value_2	log2.fold_change.	test_stat	p_value	q_value	significant	fpkm.20-1	fpkm.20-2	fpkm.20-3	fpkm.C-1	fpkm.C-2	fpkm.C-3
gene10316	gene10316	LOC103306427	NW_007281465.1:1330182-1434499	q1	q2	OK	17.4243	23.7309	0.44567	1.36273	0.02075	0.0993112	no	17.0145	18.4241	17.8801	15.9497	11.9438	12.9901
gene10598	gene10598	LOC101954047	NW_007281477.1:33105-368951	q1	q2	OK	32.623	37.8362	0.21388	0.557091	0.3234	0.573054	no	35.8051	34.6235	33.5356	37.4964	28.331	30.8637
gene10697	gene10697	LOC103306466	NW_007281481.1:710482-771919	q1	q2	OK	3.66739	4.69852	0.357456	0.533339	0.3649	0.611386	no	3.18067	3.70939	3.45054	3.15561	2.38667	2.71168
gene10723	gene10723	LOC101952329	NW_007281481.1:2480398-2532833	q1	q2	OK	0.789144	0.798789	0.0175272	0.0307393	0.9597	0.98023	no	0.43292	0.674605	0.636315	0.617551	0.612709	0.513387
gene10763	gene10763	LOC101941244	NW_007281483.1:338838-343698	q1	q2	OK	2.0558	2.75346	0.421548	1.16659	0.04395	0.171384	no	1.65055	1.86102	1.93484	1.32397	1.42697	1.38339
gene11054	gene11054	LOC101953143	NW_007281494.1:855690-878747	q1	q2	OK	2.62102	3.2814	0.324182	0.633375	0.2731	0.524336	no	3.04492	2.82398	2.51733	2.44501	2.27957	2.11371
gene11166	gene11166	LOC101950239	NW_007281499.1:1418234-1418772	q1	q2	OK	8.3424	0.201983	-5.36816	-4.4235	0.0018	0.0150431	yes	0.225119	0.0810198	0.158736	6.26159	7.03109	7.2168
gene11167	gene11167	LOC101944857	NW_007281499.1:1428623-1538531	q1	q2	OK	0.924467	0.783925	-0.237906	-0.329269	0.56585	0.768629	no	0.893681	0.673869	0.659473	1.23136	0.878181	0.612027
gene11235	gene11235	LOC101942689	NW_007281502.1:60713-544812	q1	q2	OK	0.113529	0.752654	2.72892	0.897918	0.2211	0.476902	no	0.721268	0.461139	0.581834	0.11856	0.104227	0.0630503
gene11242	gene11242	LOC103306512	NW_007281502.1:1157964-1427022	q1	q2	OK	1.74435	1.08083	-0.690553	-1.53919	0.00815	0.0486201	yes	0.903496	0.869536	0.757556	1.25408	1.17437	1.21144
gene1125	gene1125	LOC101949806	NC_024220.1:2660531-2660963	q1	q2	OK	0.384195	0.217876	-0.818331	-0.558032	0.32855	0.577774	no	0.0775615	0.167505	0.3282	0.139335	0.26443	0.621935
gene11536	gene11536	LOC101934550	NW_007281513.1:609160-612196	q1	q2	OK	0.317852	5.08653	4.00025	7.90104	5e-05	0.000720643	yes	6.40134	4.68748	4.31142	0.257956	0.350985	0.349182
gene11725	gene11725	LOC101939027	NW_007281521.1:1107678-1120880	q1	q2	OK	0.723147	0.83186	0.202053	0.337771	0.5558	0.762086	no	0.484327	0.521112	0.430093	0.586593	0.373999	0.316529
gene11965	gene11965	LOC101945632	NW_007281528.1:1497958-1498958	q1	q2	OK	0.549608	0.694072	0.336683	0.420408	0.46	0.691393	no	0.335244	0.534861	0.758901	0.381368	0.396918	0.50966
gene11971	gene11971	LOC101947272	NW_007281528.1:1579868-1580648	q1	q2	OK	0.033861	0.420727	3.63519	0.989411	0.1352	0.360516	no	0.295475	0.319351	0.469553	0.044623	0.0843594	0
gene12012	gene12012	LOC101944561	NW_007281530.1:1325135-1445657	q1	q2	OK	0.415801	0.270263	-0.621527	-0.318964	0.53075	0.74476	no	0.214847	0.26208	0.196068	0.287766	0.372552	0.35997
gene1226	gene1226	LOC103306723	NC_024220.1:15322918-15324455	q1	q2	OK	0.392192	0.0710483	-2.46469	-2.45894	0.00135	0.0120275	yes	0.045349	0.0650833	0.0636732	0.303807	0.342517	0.337749
gene12391	gene12391	LOC101948091	NW_007281545.1:366007-368230	q1	q2	OK	51.8744	53.4024	0.0418817	0.15983	0.77885	0.89737	no	53.9035	49.3621	48.6543	58.1616	44.5711	45.2383
gene1256	gene1256	LOC101935826	NC_024220.1:18018351-18063452	q1	q2	OK	3.88566	1.43904	-1.43305	-0.587197	0.6252	0.809141	no	1.31634	0.934768	1.42831	4.2371	2.90725	2.83814
gene12568	gene12568	LOC101946746	NW_007281553.1:1516315-1605546	q1	q2	OK	0.245607	0.489608	0.995277	0.543579	0.4741	0.703379	no	0.333196	0.380548	0.492835	0.248942	0.170768	0.21075
gene12569	gene12569	LOC101946470	NW_007281553.1:1516315-1605546	q1	q2	OK	15.4024	9.31036	-0.726243	-2.04453	0.0004	0.0043589	yes	5.89064	7.72361	7.48862	9.14369	12.5892	13.6584
gene12571	gene12571	LOC103306615	NW_007281553.1:1661669-1662113	q1	q2	OK	0.431417	0.763836	0.824179	0.711443	0.21085	0.465119	no	0.816586	0.240444	0.471074	0.0665838	0.442548	0.419895
gene13024	gene13024	LOC103306648	NW_007281579.1:747168-749427	q1	q2	OK	7.95703	16.7843	1.07681	3.48826	5e-05	0.000720643	yes	12.7188	14.0059	14.761	4.0833	9.00625	8.8307
gene13447	gene13447	LOC101945897	NW_007281593.1:1074513-1263717	q1	q2	OK	0.489587	0.134176	-1.86744	-1.02147	0.15235	0.38776	no	0.107838	0.0902655	0.0252297	0.439145	0.17081	0.267541
gene13511	gene13511	LOC101937484	NW_007281600.1:93-1232	q1	q2	OK	2.4896	2.54672	0.0327237	0.0620466	0.91055	0.959331	no	2.27809	2.26947	1.97386	2.1826	2.39789	1.98468
gene13519	gene13519	LOC101938316	NW_007281600.1:188182-194198	q1	q2	OK	0.486997	0.709744	0.543386	0.208463	0.79275	0.904308	no	0.706967	0.381573	0.224253	0.379874	0.120311	0.466183
gene13588	gene13588	LOC101942336	NW_007281605.1:781987-900149	q1	q2	OK	0.327876	0.228505	-0.520928	-0.112679	0.79795	0.907334	no	0.178226	0.0790161	0.198807	0.39494	0.0704879	0.21499
gene13756	gene13756	LOC101952423	NW_007281618.1:365446-373062	q1	q2	OK	0.302167	0.155701	-0.956568	-1.11666	0.0581	0.208186	no	0.15251	0.070338	0.149084	0.532083	0.118722	0.131723
gene13790	gene13790	LOC101938775	NW_007281620.1:198330-214382	q1	q2	OK	11.9836	13.6484	0.18767	0.675306	0.2464	0.500509	no	8.57524	8.74405	8.51259	7.33863	7.86823	8.17463
gene13837	gene13837	LOC103306713	NW_007281625.1:835366-836598	q1	q2	OK	0.279208	0.422524	0.597694	0.714259	0.226	0.481897	no	0.310969	0.272021	0.429937	0.212694	0.163281	0.307879
gene13908	gene13908	LOC101946281	NW_007281633.1:55010-74734	q1	q2	OK	2.09782	2.41074	0.200587	0.569589	0.3156	0.565362	no	1.67627	2.04786	1.83761	1.75555	1.67749	1.50428
gene13910	gene13910	LOC103306719	NW_007281633.1:98535-100237	q1	q2	OK	0.484349	0.328326	-0.560915	-0.741561	0.21	0.464423	no	0.24739	0.275944	0.241201	0.251371	0.34714	0.470933
gene13914	gene13914	LOC103306722	NW_007281633.1:158899-167548	q1	q2	OK	1.57137	2.05615	0.38792	0.962454	0.08905	0.278536	no	1.714	1.9778	1.99836	1.36874	1.66718	1.46267
gene13994	gene13994	LOC101947024	NW_007281638.1:51380-110969	q1	q2	OK	1.58674	1.77593	0.162504	0.215723	0.70075	0.854317	no	1.80999	1.7828	1.59221	1.53392	1.60949	1.53402
gene13996	gene13996	LOC101941394	NW_007281638.1:117278-189238	q1	q2	OK	0.297115	0.568632	0.936473	0.136597	0.5767	0.77582	no	0.546224	0.431226	0.191778	0.318634	0.1835	0.135694
gene14047	gene14047	LOC103306737	NW_007281642.1:494059-506097	q1	q2	OK	2.61549	5.60447	1.09949	2.86524	5e-05	0.000720643	yes	3.64373	2.83404	2.69903	1.65028	1.53824	1.27168
gene14226	gene14226	LOC101951577	NW_007281652.1:516294-544936	q1	q2	OK	1.59604	1.91437	0.26237	0.368844	0.52745	0.741627	no	8.28228	9.1898	8.97667	6.92726	5.73584	6.53048
gene14296	gene14296	LOC101933768	NW_007281661.1:461846-473001	q1	q2	OK	0.0884062	0.421315	2.25268	3.06614	5e-05	0.000720643	yes	0.209641	0.416378	0.39596	0.112642	0.0652535	0.0549347
gene14435	gene14435	LOC103306763	NW_007281669.1:98505-153219	q1	q2	OK	0.280951	0.611919	1.12302	0.317523	0.6539	0.826198	no	0.530943	0.480739	0.31373	0.225401	0.107668	0.278416
gene14441	gene14441	LOC101950942	NW_007281669.1:329782-331075	q1	q2	OK	0.55685	0.236337	-1.23644	-1.465	0.0174	0.0873079	no	0.23761	0.31399	0.341365	0.511089	0.70812	0.735017
gene14700	gene14700	LOC101949681	NW_007281689.1:666659-668637	q1	q2	OK	3.03008	4.78722	0.659833	1.53319	0.01425	0.075224	no	2.47109	2.12991	2.13178	1.4472	1.5731	1.57505
gene14765	gene14765	LOC101953007	NW_007281694.1:513061-535748	q1	q2	OK	6.61143	8.49629	0.361872	1.12678	0.05145	0.191366	no	6.24103	6.5553	6.73244	5.27892	5.05002	5.15299
gene14968	gene14968	LOC101947266	NW_007281708.1:341732-351227	q1	q2	OK	0.957846	0.700128	-0.452175	-0.890347	0.1156	0.32812	no	0.723238	0.650012	0.473737	0.788225	0.937699	0.913896
gene14969	gene14969	LOC103306821	NW_007281708.1:373023-389454	q1	q2	OK	0.889869	0.751909	-0.243036	-0.44026	0.45285	0.686065	no	0.559514	0.680552	0.665709	0.897134	0.747261	0.701032
gene15053	gene15053	LOC101951403	NW_007281716.1:41481-366436	q1	q2	OK	2.05084	1.28429	-0.675245	-0.777125	0.1753	0.42095	no	1.15288	1.2562	1.27647	1.9229	2.17906	2.00747
gene15054	gene15054	LOC101950853	NW_007281716.1:41481-366436	q1	q2	OK	1.60907	1.41174	-0.188757	-0.190883	0.73605	0.873105	no	1.81977	1.13206	1.21822	1.59401	1.66399	1.46231
gene15058	gene15058	LOC101950087	NW_007281716.1:41481-366436	q1	q2	OK	5.77907	6.80924	0.236656	0.773539	0.1818	0.42947	no	5.77001	6.26561	5.65843	5.06023	5.17672	5.11201
gene15144	gene15144	LOC101933585	NW_007281722.1:309253-314182	q1	q2	OK	0.430038	0.751582	0.805466	1.08716	0.06215	0.218445	no	0.951322	0.649932	0.647515	0.562544	0.313801	0.274789
gene15149	gene15149	LOC101943361	NW_007281723.1:2181-3259	q1	q2	OK	18.225	22.5879	0.309633	0.967362	0.1034	0.306549	no	12.6054	12.8642	13.4729	9.27943	10.9041	11.1188
gene15271	gene15271	LOC103306851	NW_007281734.1:90505-131383	q1	q2	OK	5.06716	4.76111	-0.0898774	-0.270531	0.63755	0.816116	no	3.76615	3.72358	3.70735	4.56242	3.87914	3.78418
gene15279	gene15279	LOC101940174	NW_007281734.1:206057-216263	q1	q2	OK	2.86782	4.37115	0.608059	1.54488	0.0069	0.0429326	yes	4.16664	3.8523	3.3929	3.53552	2.18107	2.08794
gene15293	gene15293	LOC101940716	NW_007281734.1:433391-436623	q1	q2	OK	11.8632	11.5368	-0.0402476	-0.148388	0.79615	0.906103	no	11.0583	11.1634	10.6052	14.0329	10.9732	10.137
gene15299	gene15299	LOC101949543	NW_007281736.1:14132-19159	q1	q2	OK	0.975256	0.650849	-0.583459	-1.0548	0.06465	0.22403	no	0.64966	0.607472	0.561658	1.0913	0.926447	0.740462
gene15301	gene15301	LOC101949897	NW_007281736.1:93530-96133	q1	q2	OK	1.4685	1.04911	-0.48518	-0.774157	0.1841	0.432514	no	0.818541	1.39556	0.790577	1.27584	1.70146	1.35692
gene15316	gene15316	LOC101934310	NW_007281738.1:10082-24785	q1	q2	OK	3.41634	6.82239	0.997826	3.32449	5e-05	0.000720643	yes	5.17771	5.61643	4.83644	3.00959	2.67906	2.38075
gene15324	gene15324	LOC103306860	NW_007281738.1:249374-266447	q1	q2	OK	3.35176	3.49139	0.0588846	0.140898	0.80095	0.908812	no	2.7756	2.905	2.69446	3.18972	2.70169	2.39315
gene15330	gene15330	LOC101953392	NW_007281739.1:3049-31178	q1	q2	OK	2.17729	2.33614	0.101593	0.294878	0.60915	0.79871	no	2.09516	2.01131	1.85101	2.00711	1.98774	1.71311
gene15411	gene15411	LOC101949638	NW_007281744.1:11917-44556	q1	q2	OK	3.23399	3.0819	-0.0694966	-0.208458	0.71715	0.86267	no	2.23984	2.74165	2.57532	2.73117	2.71695	2.67898
gene15412	gene15412	LOC103306886	NW_007281744.1:11917-44556	q1	q2	OK	0.548616	0.431252	-0.347267	-0.18388	0.7488	0.88103	no	0.417813	0.284137	0.463368	0.674576	0.443662	0.430542
gene15425	gene15425	LOC101949898	NW_007281744.1:332871-347117	q1	q2	OK	7.05584	9.95998	0.497325	1.64518	0.0034	0.0247263	yes	10.2079	8.21291	8.63534	6.14429	6.80705	6.44973
gene15547	gene15547	LOC101939428	NW_007281756.1:7255-9776	q1	q2	OK	1.06465	1.12322	0.0772525	0.145257	0.7999	0.908233	no	0.914301	1.35402	0.927647	0.938544	0.954358	1.16619
gene15554	gene15554	LOC101939159	NW_007281756.1:158287-160123	q1	q2	OK	5.6372	4.54153	-0.3118	-0.828216	0.1523	0.38776	no	3.68021	3.16591	3.39117	3.55871	4.63221	4.52134
gene15565	gene15565	LOC101940264	NW_007281756.1:478952-498501	q1	q2	OK	0.287426	0.489468	0.768024	0.860059	0.1408	0.369771	no	0.3567	0.368738	0.322165	0.278096	0.232121	0.136057
gene15618	gene15618	LOC103306918	NW_007281765.1:54080-54648	q1	q2	OK	0.473112	0.139958	-1.75719	-1.12089	0.1464	0.378539	no	0	0.0503571	0.296124	0.168547	0.558144	0.176408
gene15630	gene15630	LOC101936244	NW_007281765.1:145095-145677	q1	q2	OK	0.525779	0.0975304	-2.43053	-1.75585	0.0742	0.246105	no	0.0248501	0.160777	0	0.396882	0.252419	0.186442
gene15644	gene15644	LOC101933493	NW_007281765.1:280812-281251	q1	q2	OK	0.361479	0.356101	-0.0216247	-0.0151211	0.8972	0.95391	no	0.112863	0.290881	0.448813	0.0548511	0.646486	0.140734
gene15653	gene15653	LOC101943365	NW_007281766.1:354824-355857	q1	q2	OK	0.437436	1.46165	1.74045	2.40862	0.00025	0.00295366	yes	2.09031	3.12565	3.08367	1.43546	1.10505	1.08066
gene15658	gene15658	LOC101933950	NW_007281767.1:64988-68783	q1	q2	OK	1.68503	1.72367	0.0327092	0.0708837	0.89975	0.955196	no	1.56163	1.45139	1.3827	1.25697	1.42408	1.67622
gene15662	gene15662	LOC103306929	NW_007281767.1:140347-145496	q1	q2	OK	0.40533	0.42047	0.0529037	0.0801719	0.88705	0.949403	no	0.316656	0.344713	0.313665	0.291997	0.340128	0.332409
gene15713	gene15713	LOC103306943	NW_007281773.1:132611-188184	q1	q2	OK	10.8465	12.5221	0.20725	0.56662	0.3282	0.577619	no	12.7916	11.2782	10.2029	10.3825	9.92022	10.0842
gene15785	gene15785	LOC101936435	NW_007281778.1:518791-536445	q1	q2	OK	1.12668	0.294735	-1.93458	-2.29473	0.00065	0.00657525	yes	0.203272	0.218955	0.275495	0.459553	1.02707	1.16591
gene15786	gene15786	LOC101936711	NW_007281778.1:544431-552023	q1	q2	OK	0.347109	0.541502	0.641578	0.511531	0.3817	0.626724	no	0.434863	0.281865	0.460339	0.235304	0.371478	0.164409
gene1585	gene1585	LOC101951008	NC_024220.1:62427836-62467215	q1	q2	OK	0.390655	0.319139	-0.291712	-0.269733	0.64435	0.819974	no	1.93082	1.75613	2.23596	1.97814	2.02713	1.99607
gene16089	gene16089	LOC101943180	NW_007281807.1:129248-139521	q1	q2	OK	1.43448	1.56823	0.128615	0.257647	0.65485	0.826459	no	1.49703	1.8222	1.37611	1.36719	1.59451	1.4782
gene16251	gene16251	LOC101936593	NW_007281837.1:233457-239267	q1	q2	OK	4.298	2.94248	-0.546633	-1.80199	0.002	0.0164183	yes	2.19204	2.20665	1.95261	3.10263	3.05013	3.2451
gene16261	gene16261	LOC101945266	NW_007281839.1:2809-13029	q1	q2	OK	10.0052	11.1449	0.155641	0.582249	0.3084	0.558367	no	9.82684	7.80613	8.1156	8.09931	8.19235	7.47097
gene16265	gene16265	LOC103307002	NW_007281839.1:109266-110955	q1	q2	OK	1.18255	1.29366	0.129562	0.224337	0.70055	0.854317	no	1.08873	1.24502	0.888429	0.98638	1.07316	0.975253
gene16271	gene16271	LOC101949126	NW_007281840.1:47-77610	q1	q2	OK	3.70207	2.68378	-0.464065	-1.25742	0.0286	0.125353	no	1.9235	1.87046	2.06353	2.80556	2.73076	2.71877
gene16282	gene16282	LOC103307004	NW_007281842.1:31623-33178	q1	q2	OK	0.351559	0.214666	-0.711676	-0.856196	0.13835	0.365785	no	0.0835556	0.268202	0.282816	0.279983	0.33598	0.409758
gene16369	gene16369	LOC101938535	NW_007281857.1:171921-203828	q1	q2	OK	18.1054	11.9202	-0.603014	-2.16469	0.0003	0.0034505	yes	8.05519	11.5092	10.4955	12.3319	17.4525	16.3865
gene16378	gene16378	LOC101940533	NW_007281860.1:191067-196089	q1	q2	OK	5.67721	6.45345	0.184887	0.602972	0.2941	0.543815	no	5.69357	5.46192	5.8931	5.80855	5.12732	4.61954
gene16448	gene16448	LOC101938261	NW_007281871.1:102588-113846	q1	q2	OK	2.49287	2.90325	0.219863	0.617883	0.28185	0.532163	no	2.84558	2.30267	2.25557	2.34919	2.12706	2.03699
gene16468	gene16468	LOC101953640	NW_007281874.1:114440-131884	q1	q2	OK	1.63876	0.510716	-1.68202	-2.60413	0.0003	0.0034505	yes	0.317963	0.248899	0.334816	1.23731	0.86102	0.76684
gene16542	gene16542	LOC101936598	NW_007281888.1:9565-21813	q1	q2	OK	1.81806	1.54539	-0.234428	-0.457799	0.42255	0.662257	no	1.35081	1.34275	1.17702	1.60103	1.55396	1.51716
gene16549	gene16549	LOC101939528	NW_007281889.1:47975-126724	q1	q2	OK	1.99447	2.45726	0.301044	0.613414	0.286	0.536223	no	1.9561	2.03854	2.0393	1.87733	1.57965	1.57301
gene16591	gene16591	LOC101934392	NW_007281900.1:154478-191559	q1	q2	OK	0.204517	0.391652	0.93735	1.22481	0.0485	0.183463	no	0.324163	0.263742	0.252635	0.290922	0.0501886	0.122598
gene16609	gene16609	LOC101942995	NW_007281908.1:17453-24641	q1	q2	OK	4.21154	4.78023	0.182732	0.641466	0.26365	0.51561	no	3.39867	3.87877	3.73797	3.63013	3.23221	3.10222
gene16612	gene16612	LOC101942441	NW_007281908.1:157058-175951	q1	q2	OK	5.4785	7.26497	0.407177	1.3279	0.0201	0.0971879	no	6.59021	6.88105	7.17767	4.63649	5.8806	5.41264
gene16616	gene16616	LOC101932769	NW_007281909.1:1020-21627	q1	q2	OK	1.09561	1.28647	0.231687	0.529924	0.3611	0.607989	no	1.13013	1.11493	0.987746	1.40071	1.03193	0.937759
gene16622	gene16622	LOC101932222	NW_007281909.1:139006-139733	q1	q2	OK	3.17601	0.856723	-1.89031	-2.73555	5e-05	0.000720643	yes	0.663963	0.794981	0.875379	2.9289	2.8634	2.13897
gene16634	gene16634	LOC101950954	NW_007281918.1:1865-16250	q1	q2	OK	0.279486	0.591085	1.08059	1.51034	0.01395	0.074119	no	0.425806	0.434116	0.389286	0.205271	0.253655	0.15635
gene167	gene167	LOC101937737	NC_024218.1:23027333-23240439	q1	q2	OK	0.293322	0.550665	0.908691	0.152198	0.56175	0.766424	no	1.81456	1.65885	1.52038	0.877153	0.665729	0.854277
gene16734	gene16734	LOC103307070	NW_007281939.1:152077-152255	q1	q2	OK	0.310487	323.343	10.0243	9.67006	0.15245	0.38776	no	268.641	251.845	304.31	6.83411	10.2769	11.2783
gene16738	gene16738	LOC101954074	NW_007281940.1:16845-27624	q1	q2	OK	11.8655	15.4131	0.377385	1.28245	0.0276	0.122203	no	9.74334	10.4678	11.3521	6.92389	9.09385	9.11422
gene16755	gene16755	LOC103307073	NW_007281947.1:14526-16491	q1	q2	OK	3.06851	4.73453	0.625682	1.46385	0.0124	0.0674968	no	4.20053	3.6397	3.61623	2.8956	2.69267	2.40646
gene16760	gene16760	LOC101943652	NW_007281947.1:160004-164869	q1	q2	OK	1.33229	1.17771	-0.17793	-0.367984	0.51275	0.731421	no	1.33295	1.13806	0.921701	1.3693	1.27006	1.20225
gene16767	gene16767	LOC103307076	NW_007281948.1:53212-53837	q1	q2	OK	0.0909536	0.472754	2.37789	1.19918	0.2549	0.50739	no	0.430538	0.232746	0.456404	0	0.0923774	0.10214
gene16772	gene16772	LOC101934493	NW_007281948.1:103366-103907	q1	q2	OK	0.538967	0.294277	-0.873022	-0.616562	0.28715	0.537256	no	0.0932045	0.201429	0.296124	0.589913	0.398674	0.176408
gene16789	gene16789	LOC101944721	NW_007281956.1:37619-47322	q1	q2	OK	0.011667	1.47871	6.98576	1.73441	0.15245	0.38776	no	0.97101	1.53809	1.11384	0	0	0.0266636
gene16956	gene16956	LOC101945917	NW_007282012.1:36862-60052	q1	q2	OK	0.481307	0.341567	-0.494789	-0.642205	0.29085	0.541154	no	0.383707	0.60923	0.41862	0.734557	0.60997	0.478899
gene16966	gene16966	LOC101952127	NW_007282013.1:118016-140351	q1	q2	OK	4.14056	4.8528	0.228991	0.728111	0.20385	0.456786	no	5.08349	4.9866	4.61069	4.39538	4.53647	4.02182
gene16970	gene16970	LOC103307104	NW_007282017.1:47485-49029	q1	q2	OK	1.66528	0.476815	-1.80426	-2.87121	5e-05	0.000720643	yes	0.706862	0.566587	0.443448	2.09608	1.63444	1.60081
gene16972	gene16972	LOC103307105	NW_007282017.1:200463-204087	q1	q2	OK	1.43127	1.90824	0.414951	0.993411	0.0811	0.261257	no	1.76947	1.65778	1.53787	1.39046	1.19602	1.20094
gene16989	gene16989	LOC101935168	NW_007282024.1:17089-17987	q1	q2	OK	0.201406	0.640509	1.66911	1.75879	0.0079	0.0475163	yes	0.516229	0.487484	0.477055	0.223749	0.121727	0.118834
gene17006	gene17006	LOC101934323	NW_007282031.1:92359-94146	q1	q2	OK	0.0663682	0.323517	2.28528	1.17105	0.25775	0.509885	no	0.252471	0.272706	0.178139	0	0.143685	0
gene17167	gene17167	LOC101931002	NW_007282093.1:65328-66763	q1	q2	OK	0.451362	0	#NAME?	NA	5e-05	0.000720643	yes	0.0472364	0	0	0.341858	0.161687	0.447133
gene17296	gene17296	LOC101944011	NW_007282163.1:652-24355	q1	q2	OK	3.42992	4.96158	0.532626	1.63138	0.0051	0.0339202	yes	3.70305	3.75005	3.79337	2.8538	2.66213	2.47962
gene17303	gene17303	LOC101942185	NW_007282164.1:25586-29017	q1	q2	OK	0.228749	0.749549	1.71226	1.84199	0.00385	0.0272779	yes	0.747537	0.677985	0.579594	0.157953	0.249836	0.191057
gene17351	gene17351	LOC101933502	NW_007282197.1:64366-70136	q1	q2	OK	20.9546	16.3455	-0.358375	-1.33447	0.0228	0.106446	no	12.7229	8.5342	9.07757	8.74468	14.8699	13.5526
gene17372	gene17372	LOC101942447	NW_007282206.1:48685-60703	q1	q2	OK	0	0.375336	Inf	NA	5e-05	0.000720643	yes	0.314846	0.339666	0.343012	0	0.0250434	0.0277369
gene17376	gene17376	LOC101938817	NW_007282208.1:40956-44097	q1	q2	OK	2.60322	5.97098	1.19767	3.17171	5e-05	0.000720643	yes	6.12997	4.68146	4.27453	2.61064	1.98388	2.3772
gene17390	gene17390	LOC101951504	NW_007282219.1:48493-50778	q1	q2	OK	1.09701	1.37317	0.323936	0.505058	0.39405	0.637584	no	0.833486	0.747666	0.851966	0.700135	0.672246	0.639184
gene17418	gene17418	LOC103307168	NW_007282247.1:11834-12977	q1	q2	OK	0.309999	0.25159	-0.301186	-0.327403	0.5667	0.769362	no	1.16619	1.09585	1.20627	0.798842	0.846504	1.18592
gene17457	gene17457	LOC101939437	NW_007282261.1:19251-23721	q1	q2	OK	9.8679	11.4415	0.213461	0.802102	0.16045	0.400844	no	9.18734	9.40421	8.6398	7.98841	8.11174	7.86762
gene17517	gene17517	LOC103307181	NW_007282310.1:3050-3506	q1	q2	OK	0.445541	1.4481	1.70053	1.35721	0.03385	0.141938	no	1.59742	0.569989	0.663933	0.16121	0.447718	0.302876
gene17528	gene17528	LOC101938815	NW_007282316.1:2618-8457	q1	q2	OK	1.90498	2.97663	0.643909	0.810274	0.1446	0.375844	no	2.35	2.33607	2.49348	0.52741	1.85365	1.9457
gene17568	gene17568	LOC101947667	NW_007282348.1:9374-53243	q1	q2	OK	18.5301	23.4071	0.337076	0.873855	0.14225	0.372172	no	10.1185	12.628	11.1942	9.16045	9.65361	9.0117
gene17596	gene17596	LOC103307195	NW_007282378.1:65866-72534	q1	q2	OK	0.562597	1.20718	1.10146	1.13678	0.0627	0.2196	no	0.85317	0.460259	0.965844	0.489075	0.4397	0.257801
gene17600	gene17600	LOC103307196	NW_007282381.1:1277-1732	q1	q2	OK	0.330863	0.25661	-0.366653	-0.216206	0.7266	0.868442	no	0.342046	0.567678	0.161606	0.58688	0.334782	0.611118
gene17601	gene17601	LOC101937439	NW_007282381.1:15150-15745	q1	q2	OK	0.334571	0.232715	-0.523748	-0.364448	0.5238	0.739226	no	0.521767	0.483833	0.147721	0.832116	1.02527	1.31622
gene17608	gene17608	LOC101932874	NW_007282384.1:50022-69620	q1	q2	OK	0.645539	0.451731	-0.515041	-0.798783	0.1848	0.433133	no	0.448181	0.317705	0.436965	0.625671	0.431353	0.478577
gene17640	gene17640	LOC101939083	NW_007282417.1:25712-34793	q1	q2	OK	5.77281	6.0935	0.0779975	0.161666	0.7725	0.893793	no	4.24498	3.88277	3.6428	4.20498	3.78872	3.46352
gene17771	gene17771	LOC101932877	NW_007282555.1:50489-51129	q1	q2	OK	3.13501	1.60876	-0.962524	-1.44674	0.01515	0.0788367	no	1.48366	1.03487	1.2433	2.27822	2.80299	2.37054
gene17774	gene17774	LOC101953702	NW_007282559.1:22625-24734	q1	q2	OK	0.417657	0.670724	0.6834	0.896468	0.12595	0.345874	no	0.533359	0.404169	0.593153	0.398849	0.277753	0.324745
gene17776	gene17776	LOC101945453	NW_007282563.1:17399-17884	q1	q2	OK	0.511498	0.241217	-1.0844	-0.79041	0.26385	0.515784	no	0	0.338607	0.110656	0.189659	0.447718	0.297052
gene17787	gene17787	LOC101936441	NW_007282575.1:4961-25901	q1	q2	OK	2.94235	1.99914	-0.557591	-1.14859	0.0531	0.195359	no	1.02044	1.37538	1.28718	1.61359	1.91163	1.94422
gene17871	gene17871	LOC101933601	NW_007282668.1:17-8067	q1	q2	OK	0.489524	0.135977	-1.84802	-3.20672	5e-05	0.000720643	yes	0.0928181	0.091033	0.123503	0.525927	0.379903	0.325813
gene17893	gene17893	LOC101948672	NW_007282694.1:28080-36222	q1	q2	OK	0.300535	0.248652	-0.273402	-0.327422	0.57575	0.775368	no	0.216041	0.160189	0.285627	0.266308	0.300106	0.185456
gene17925	gene17925	LOC101937539	NW_007282720.1:9931-10384	q1	q2	OK	0.104567	0.453348	2.11619	1.31134	0.269	0.520432	no	0.211993	0.343784	0.337057	0	0	0.207024
gene18076	gene18076	LOC103307263	NW_007282917.1:4124-5648	q1	q2	OK	2.86077	0.430084	-2.73371	-4.00128	5e-05	0.000720643	yes	0.279519	0.410493	0.455245	2.84393	2.65108	2.4064
gene18087	gene18087	LOC101938104	NW_007282929.1:32040-35936	q1	q2	OK	0.314886	0.179878	-0.807811	-0.732502	0.19695	0.448631	no	0.567372	0.580299	0.83993	0.771628	0.520301	0.466478
gene18113	gene18113	LOC103307273	NW_007282969.1:15591-16272	q1	q2	OK	0.694574	1.78708	1.3634	1.27724	0.0374	0.152677	no	0.322904	2.09471	1.48331	0.293655	0.461887	0.714978
gene18163	gene18163	LOC103305716	NW_007283049.1:7690-19137	q1	q2	OK	0.2099	0.662217	1.65761	1.53328	0.01445	0.0760342	no	0.745272	0.887391	0.881882	0.357185	0.200062	0.078254
gene18196	gene18196	LOC101953415	NW_007283110.1:9632-10667	q1	q2	OK	0.330423	0.20738	-0.672039	-0.708712	0.205	0.458179	no	0.356133	0.0852348	0.221759	0.402704	0.436612	0.23387
gene18284	gene18284	LOC101932230	NW_007283236.1:448-3145	q1	q2	OK	2.30857	1.81091	-0.350281	-0.454249	0.41905	0.65945	no	1.40134	2.01762	0.823592	2.4478	1.3272	1.83619
gene18339	gene18339	LOC103307313	NW_007283354.1:7699-8346	q1	q2	OK	4.10589	1.61103	-1.34971	-1.96885	0.00115	0.0105431	yes	8.02068	7.7962	10.1614	26.4232	15.2801	16.1729
gene18385	gene18385	LOC103307321	NW_007283449.1:15409-17296	q1	q2	OK	0.460036	1.46464	1.67073	1.8507	0.00465	0.0316082	yes	1.13425	1.37493	1.44192	0.556604	0.468543	0.375357
gene18446	gene18446	LOC103307327	NW_007283591.1:549-11956	q1	q2	OK	0.70793	0.376494	-0.91098	-0.73553	0.22685	0.482784	no	0.356841	0.192763	0.188903	1.12739	0.076247	0.253072
gene18462	gene18462	LOC101932509	NW_007283661.1:9446-11718	q1	q2	OK	9.51809	9.40773	-0.0168258	-0.0280771	0.96195	0.981554	no	6.79138	5.91662	4.40377	6.06901	5.73379	6.91753
gene18527	gene18527	LOC101950601	NW_007283843.1:8580-12760	q1	q2	OK	2.13093	2.51898	0.241352	0.332749	0.562	0.766547	no	2.30199	2.46675	3.67779	1.79178	2.16599	3.0664
gene18534	gene18534	LOC103307354	NW_007283852.1:5292-6894	q1	q2	OK	3.81446	3.50202	-0.123291	-0.112327	0.845	0.930414	no	3.42827	2.58302	2.53232	3.67918	3.02899	2.85693
gene18538	gene18538	LOC103307355	NW_007283867.1:1946-2698	q1	q2	OK	0.12238	0.526618	2.10539	1.31646	0.03815	0.154423	no	0.516335	0.208948	0.22169	0.115289	0	0.133586
gene18553	gene18553	LOC101932597	NW_007283908.1:8980-9419	q1	q2	OK	0.828857	0.493196	-0.748963	-0.675417	0.24545	0.499822	no	0.151172	0.326447	0.479693	0.746186	0.547338	0.427656
gene18604	gene18604	LOC101942195	NW_007284094.1:6381-6983	q1	q2	OK	0	0.329074	Inf	NA	0.00045	0.00480946	yes	0.19423	0.367348	0.468091	0.0293165	0	0
gene18628	gene18628	LOC103307377	NW_007284180.1:8454-19256	q1	q2	OK	2.94254	2.72596	-0.110296	-0.248818	0.66265	0.831332	no	3.35319	2.73826	2.62289	3.35231	3.17045	2.98806
gene18636	gene18636	LOC101948957	NW_007284198.1:2552-7825	q1	q2	OK	0.477293	0.566033	0.246011	0.281088	0.6192	0.805238	no	3.32879	3.12148	2.85756	2.51266	2.19814	2.67297
gene18666	gene18666	LOC103307383	NW_007284306.1:6098-6542	q1	q2	OK	0.0502409	0.44124	3.13463	1.08861	0.15455	0.391275	no	0.111065	0.366296	0.500497	0.0539406	0.0635948	0.138448
gene18687	gene18687	LOC101935639	NW_007284370.1:3539-3847	q1	q2	OK	1.02545	0	#NAME?	NA	5e-05	0.000720643	yes	0	0	0	0.39716	0.869515	1.09745
gene18740	gene18740	LOC101934406	NW_007284669.1:216-6508	q1	q2	OK	53.693	28.5977	-0.908833	-3.45075	5e-05	0.000720643	yes	24.2017	22.9252	24.1557	44.276	53.9956	54.9232
gene18764	gene18764	LOC101951421	NW_007284815.1:1147-5411	q1	q2	OK	49.6987	18.0843	-1.45847	-4.18804	5e-05	0.000720643	yes	23.4486	11.7049	13.7745	123.484	9.97139	9.52483
gene18800	gene18800	LOC101934053	NW_007285058.1:396-719	q1	q2	OK	0.15673	0.354815	1.17878	0.724254	0.20585	0.459377	no	0.456368	0.634867	0.276832	0.179373	0	0.248442
gene18801	gene18801	LOC101934330	NW_007285058.1:1343-1837	q1	q2	OK	0.283068	2.81383	3.31332	2.56474	0.0049	0.0328733	yes	2.52782	1.35593	1.49657	0.0794677	0.225776	0.416336
gene18812	gene18812	LOC101940542	NW_007285164.1:3587-4051	q1	q2	OK	0	0.490262	Inf	NA	0.0001	0.00133596	yes	0.334627	0.222442	0.638209	0.0637239	0	0
gene18822	gene18822	LOC101934885	NW_007285269.1:7-2932	q1	q2	OK	1.02848	0.575924	-0.836568	-1.10076	0.0571	0.205637	no	0.497729	0.658655	0.344768	0.870802	0.826196	1.13736
gene18833	gene18833	LOC101944732	NW_007285389.1:1134-1521	q1	q2	OK	0.949621	0.254154	-1.90165	-1.39755	0.2763	0.527504	no	0	0	0.473227	0.941291	0.776984	0.213973
gene18859	gene18859	LOC101931394	NW_007285628.1:1905-3462	q1	q2	OK	4.46683	1.25814	-1.82796	-3.07937	5e-05	0.000720643	yes	2.13169	0.887406	1.15926	11.5747	1.11061	0.925854
gene18900	gene18900	LOC103307437	NW_007286259.1:1391-2833	q1	q2	OK	3.99127	3.36257	-0.247281	-0.472939	0.40455	0.64715	no	4.74686	4.40422	4.06269	5.75704	5.7276	4.79129
gene18925	gene18925	LOC103307446	NW_007286857.1:4001-4518	q1	q2	OK	3.55594	0.26082	-3.7691	-3.02598	0.0019	0.0157322	yes	0.240773	0.0866749	0.169838	1.37129	2.738	2.80292
gene18945	gene18945	LOC101946115	NW_007287246.1:543-1228	q1	q2	OK	7.56936	7.54504	-0.00464176	-0.00935721	0.9863	0.993234	no	4.26542	3.7808	4.20547	4.78939	3.90464	4.17842
gene18961	gene18961	LOC101931757	NW_007287592.1:160-968	q1	q2	OK	42.4135	37.6946	-0.170168	-0.347061	0.56035	0.765198	no	25.0568	19.8394	16.3591	24.4183	24.4672	22.8551
gene18997	gene18997	LOC101933324	NW_007289887.1:217-517	q1	q2	OK	607.772	1472.43	1.2766	5.04852	5e-05	0.000720643	yes	707.073	731.76	751.425	367.276	291.713	286.353
gene19013	gene19013	LOC101954185	NW_007292003.1:101-576	q1	q2	OK	6.85429	6.51732	-0.0727285	-0.118767	0.84355	0.929867	no	4.15735	3.79897	3.38361	4.5288	3.95453	4.52749
gene19014	gene19014	LOC101946309	NW_007292245.1:75-394	q1	q2	OK	0.69719	0.124571	-2.48458	-1.61659	0.24795	0.501641	no	0	0	0.283908	0.73655	0.346075	0.254881
gene19050	gene19050	LOC101951062	NW_007295139.1:1130-1746	q1	q2	OK	0.793552	0.0688537	-3.52672	-2.30705	0.2497	0.503093	no	0.191162	0.126417	0.105882	0.590848	1.30934	0.653231
gene19052	gene19052	LOC101951874	NW_007295248.1:817-1147	q1	q2	OK	0.328791	0	#NAME?	NA	0.00175	0.0147316	yes	0	0	0	0.343168	0.215285	0.2379
gene19065	gene19065	LOC101932967	NW_007296003.1:481-1551	q1	q2	OK	0.324719	0	#NAME?	NA	5e-05	0.000720643	yes	0	0	0	0.220997	0.211928	0.21604
gene19069	gene19069	LOC101934887	NW_007296252.1:31-536	q1	q2	OK	0.512009	0.663205	0.373286	0.292072	0.6122	0.800998	no	0.299722	0.539932	0.529276	0.815225	0.0855993	0.18934
gene19083	gene19083	LOC101940458	NW_007297496.1:22-556	q1	q2	OK	3.30482	0.666287	-2.31036	-2.83297	0.00015	0.00190242	yes	5.91634	6.1793	7.35858	20.8881	12.8168	12.4507
gene19099	gene19099	LOC101946399	NW_007298782.1:809-1305	q1	q2	OK	0.0425856	0.811692	4.2525	1.39111	0.1262	0.345911	no	0.444519	1.20906	0.779133	0.249342	0	0
gene19135	gene19135	LOC101933693	NW_007301132.1:243-636	q1	q2	OK	0.436246	0.154772	-1.495	-0.737172	0.09785	0.296193	no	0.0907665	0.0980697	0.0961096	0.40993	0.310421	0.0858555
gene19148	gene19148	LOC101937545	NW_007301610.1:258-953	q1	q2	OK	0.173808	0.397103	1.19202	1.01116	0.08525	0.270425	no	0.612757	0.660381	0.618894	0.149676	0.209126	0.182991
gene19163	gene19163	LOC101942461	NW_007302664.1:7-1250	q1	q2	OK	11.4873	6.66245	-0.785909	-1.99001	0.0008	0.00781935	yes	8.72253	4.30064	4.58204	25.9108	2.99566	3.02784
gene19166	gene19166	LOC101943206	NW_007302844.1:13-921	q1	q2	OK	1.81081	1.14763	-0.657984	-0.962068	0.1028	0.305683	no	3.44361	2.03338	1.9178	9.33736	0.987515	0.811899
gene19179	gene19179	LOC103307466	NW_007303848.1:9-1189	q1	q2	OK	0.58656	0.857377	0.547653	0.722706	0.208	0.461838	no	0.778076	0.621426	0.529111	0.718473	0.658697	0.421145
gene19210	gene19210	LOC101933970	NW_007305726.1:703-1006	q1	q2	OK	0.752122	0.073192	-3.36121	-1.40211	0.1712	0.414942	no	0.123948	0.348858	0.0197554	0.486111	0.944935	1.22913
gene19240	gene19240	LOC101944556	NW_007308655.1:100-850	q1	q2	OK	3.97144	0.893859	-2.15154	-3.06615	5e-05	0.000720643	yes	1.16683	0.622771	0.837783	9.07197	1.02872	0.950942
gene19241	gene19241	LOC101944819	NW_007308675.1:479-968	q1	q2	OK	0.588182	0.315464	-0.898789	-0.691583	0.23155	0.487854	no	0.129487	0.31487	0.514385	0.234532	0.803826	0.766456
gene19266	gene19266	LOC101952231	NW_007311527.1:4-513	q1	q2	OK	4.18777	4.05714	-0.0457213	-0.0708588	0.9024	0.956219	no	2.94139	2.89727	3.49482	2.63548	3.05015	3.84985
gene19277	gene19277	LOC101931578	NW_007312627.1:14-886	q1	q2	OK	6.44922	3.75979	-0.778472	-1.56543	0.01035	0.0584208	no	7.30221	3.49272	3.6659	21.7076	1.99106	2.08119
gene19285	gene19285	LOC101933423	NW_007313182.1:15-694	q1	q2	OK	0.945953	1.08548	0.198488	0.174852	0.7653	0.889988	no	1.04117	1.07341	1.14582	0.926471	0.300271	1.34991
gene19303	gene19303	LOC101938559	NW_007315301.1:279-620	q1	q2	OK	4.70006	3.00985	-0.642988	-0.87002	0.13725	0.363957	no	5.35718	4.55362	3.76032	15.1545	10.2777	9.76925
gene19308	gene19308	LOC101940109	NW_007316106.1:11-860	q1	q2	OK	18.8313	13.416	-0.489184	-1.31117	0.02835	0.124532	no	19.3889	10.6605	10.2454	50.7879	4.94171	3.98703
gene19317	gene19317	LOC101941760	NW_007317149.1:344-732	q1	q2	OK	0.495516	0.979544	0.983179	0.857729	0.15365	0.3896	no	2.69089	2.75725	2.16184	2.97786	3.08228	2.61948
gene19323	gene19323	LOC101942828	NW_007317547.1:468-759	q1	q2	OK	0.390337	0	#NAME?	NA	0.00235	0.0185992	yes	0	0	0	0.22567	0.351947	0.466136
gene19344	gene19344	LOC103307483	NW_007320230.1:370-678	q1	q2	OK	0.324884	0.462426	0.509298	0.343579	0.61115	0.800124	no	0.431097	0.155537	0.305303	0.132387	0.496866	0
gene19362	gene19362	LOC101950690	NW_007322656.1:7-762	q1	q2	OK	2.21323	3.31542	0.583041	0.95443	0.09795	0.296367	no	3.21508	3.02884	2.61244	2.77235	2.32634	1.67541
gene19401	gene19401	LOC101939002	NW_007328975.1:1218-1706	q1	q2	OK	0.46579	16.8754	5.1791	6.19663	5e-05	0.000720643	yes	15.5546	12.3899	12.507	0.572781	0.326945	0.27656
gene19439	gene19439	LOC101942200	NW_007337718.1:5-223	q1	q2	OK	0.716244	0.443842	-0.690403	-0.349299	0.53105	0.744993	no	3.63047	2.81349	3.87471	2.33515	3.21361	2.85408
gene19464	gene19464	LOC101942015	NW_007342754.1:1217-2108	q1	q2	OK	1.07323	2.01756	0.910653	1.3375	0.02405	0.110591	no	1.84712	2.31885	2.76135	1.21771	1.25559	1.44213
gene19482	gene19482	LOC101948034	NW_007346998.1:271-1619	q1	q2	OK	133.875	25.4255	-2.39654	-8.63802	5e-05	0.000720643	yes	14.6175	18.2411	17.5868	75.4204	90.0968	93.1663
gene19489	gene19489	LOC101951325	NW_007349815.1:348-872	q1	q2	OK	1.38678	0.0514417	-4.75266	-1.77002	0.17055	0.41427	no	0	0.122712	0	0.98256	1.41391	1.18575
gene19494	gene19494	LOC101948773	NW_007351671.1:181-486	q1	q2	OK	150.834	37.4601	-2.00953	-5.05181	5e-05	0.000720643	yes	24.4959	22.2289	26.1817	211.829	38.82	40.0659
gene19500	gene19500	LOC103307499	NW_007352831.1:2004-2434	q1	q2	OK	0.0967198	1.71478	4.14807	2.55331	0.2283	0.484275	no	0.61233	1.38757	1.73815	0.212867	0.0334309	0
gene19517	gene19517	LOC103307500	NW_007357258.1:93-502	q1	q2	OK	19.0269	20.3469	0.0967704	0.218109	0.70865	0.858636	no	14.5931	16.863	13.6497	13.531	14.5606	14.6689
gene19532	gene19532	LOC101939923	NW_007359190.1:580-1164	q1	q2	OK	0.124864	0.384227	1.6216	0.98619	0.22865	0.484795	no	0.430538	0.116373	0.342303	0.342597	0.230943	0.15321
gene19537	gene19537	LOC101941475	NW_007359379.1:897-2012	q1	q2	OK	1.09442	1.32875	0.279896	0.414003	0.47455	0.703596	no	0.687587	1.12817	0.850908	0.960341	0.752309	0.587445
gene19844	gene19844	LOC101954108	NW_007359845.1:3488017-3491244	q1	q2	OK	0.781499	1.31918	0.755328	1.30814	0.02725	0.121214	no	1.93562	2.07348	2.13604	1.16195	1.07546	1.12376
gene20173	gene20173	LOC101938788	NW_007359852.1:838446-839164	q1	q2	OK	0.556678	0	#NAME?	NA	5e-05	0.000720643	yes	0	0	0	0.49622	0.284713	0.455845
gene20220	gene20220	LOC101952162	NW_007359852.1:5587972-5602559	q1	q2	OK	0.0132161	0.378561	4.84015	1.48291	0.15245	0.38776	no	0.225063	0.197166	0.389871	0.0501707	0.0545269	0.0533574
gene20780	gene20780	LOC101943948	NW_007359863.1:4011101-4012112	q1	q2	OK	3.22275	2.31002	-0.480388	-0.855583	0.1394	0.367449	no	1.85052	1.54411	1.62718	2.92484	2.08235	2.09203
gene21316	gene21316	LOC103305747	NW_007359870.1:7786635-7800771	q1	q2	OK	0.318751	0.371797	0.222086	0.279216	0.63825	0.81656	no	0.323494	0.333185	0.303881	0.237084	0.242273	0.333889
gene21730	gene21730	LOC103305770	NW_007359874.1:10403605-10597538	q1	q2	OK	0.430704	0.445816	0.0497536	0.0168373	0.96535	0.983164	no	0.485649	0.473123	0.348591	0.590629	0.403125	0.346125
gene21739	gene21739	LOC103305773	NW_007359874.1:13142006-13155634	q1	q2	OK	1.04328	1.10054	0.0770828	0.12644	0.82265	0.919561	no	0.902472	0.8436	0.975929	0.828799	0.936889	0.844611
gene21745	gene21745	LOC103305774	NW_007359874.1:13811972-13817698	q1	q2	OK	0.589125	0.443317	-0.410235	-0.569721	0.32115	0.570778	no	0.33569	0.414976	0.403228	0.632673	0.660371	0.412675
gene21857	gene21857	LOC101940208	NW_007359874.1:29621862-29646311	q1	q2	OK	2.23883	1.4496	-0.627091	-1.85739	0.00115	0.0105431	yes	1.16811	1.03615	1.04562	1.91642	1.70656	1.56176
gene22230	gene22230	LOC101952598	NW_007359883.1:570909-574265	q1	q2	OK	3.04601	2.63763	-0.207677	-0.331579	0.56285	0.76724	no	1.02885	1.41063	1.61062	2.33211	1.31344	1.48532
gene22255	gene22255	LOC103305789	NW_007359883.1:5767536-5770786	q1	q2	OK	431.98	373.303	-0.210616	-0.768399	0.1876	0.436748	no	221.074	244.887	287.831	374.792	284.615	214.58
gene22374	gene22374	LOC101942836	NW_007359884.1:9557260-9594215	q1	q2	OK	1.42286	5.1995	1.86958	1.07439	0.2296	0.485846	no	4.29448	4.06252	4.18501	1.68694	2.24086	1.53921
gene22488	gene22488	LOC101943830	NW_007359885.1:6457005-8437772	q1	q2	OK	2.92392	2.61219	-0.16264	-0.214832	0.69925	0.853799	no	1.91082	2.08533	1.80022	2.3769	2.44362	2.0166
gene22507	gene22507	LOC103305796	NW_007359885.1:11225416-11230984	q1	q2	OK	2.13499	1.43144	-0.576759	-0.928301	0.11615	0.328875	no	1.32145	1.36458	1.11998	1.51993	2.12144	1.88551
gene22576	gene22576	LOC101943414	NW_007359887.1:797702-833930	q1	q2	OK	0.790125	0.152516	-2.37312	-4.25642	5e-05	0.000720643	yes	0.223665	0.157794	0.140243	1.247	0.805575	0.70839
gene22666	gene22666	LOC103305804	NW_007359887.1:11390224-11423085	q1	q2	OK	6.81838	6.69423	-0.0265102	-0.0366941	0.9489	0.975757	no	4.11074	4.18184	4.55362	5.66304	3.85819	3.99726
gene22707	gene22707	LOC101931771	NW_007359887.1:12892094-12898958	q1	q2	OK	0.12803	0.277601	1.11653	1.09864	0.0664	0.228272	no	0.269555	0.0544065	0.279456	0.0920791	0.0884027	0.10983
gene23605	gene23605	LOC103305856	NW_007359900.1:1341085-1342183	q1	q2	OK	0.677723	0.607378	-0.158102	-0.210694	0.71455	0.861465	no	0.477853	0.502573	0.421507	0.584463	0.513839	0.486983
gene23841	gene23841	LOC101937438	NW_007359902.1:1237040-1241506	q1	q2	OK	3.06934	4.05087	0.400303	1.19543	0.03745	0.152791	no	2.86788	2.87776	2.67703	2.46793	2.0379	2.04799
gene24175	gene24175	LOC101953369	NW_007359905.1:9697706-9699779	q1	q2	OK	0.89332	0.12122	-2.88155	-3.38781	5e-05	0.000720643	yes	0.119578	0.0350952	0.0915514	0.549926	0.710836	0.515675
gene24324	gene24324	LOC103305906	NW_007359908.1:1957320-1960935	q1	q2	OK	0.0557409	0.621728	3.47948	4.21922	5e-05	0.000720643	yes	0.216453	0.485155	0.430261	0.0313984	0.0352414	0.0391075
gene24727	gene24727	ND1	NC_023890.1:2799-3770	q1	q2	OK	91.659	97.4877	0.0889443	0.344273	0.55195	0.758948	no	64.5721	62.5048	61.9776	53.8653	64.8962	62.8665
gene24728	gene24728	ND2	NC_023890.1:3980-5019	q1	q2	OK	153.379	157.796	0.040952	0.156786	0.78615	0.900924	no	144.321	116.119	105.999	101.367	124.089	139.14
gene24729	gene24729	COX1	NC_023890.1:5401-7011	q1	q2	OK	155.141	191.724	0.30545	1.10991	0.05285	0.194722	no	139.014	148.452	150.573	92.9941	128.904	132.388
gene24730	gene24730	COX2	NC_023890.1:7083-7770	q1	q2	OK	41.3888	30.879	-0.422613	-1.3738	0.0175	0.0876356	no	22.0794	26.2784	26.4346	29.7469	36.4142	35.9369
gene24731	gene24731	ATP8	NC_023890.1:7843-9468	q1	q2	OK	2.97294	1.16337	-1.35359	-0.239616	0.4745	0.703559	no	1.70529	0.617265	0	2.25762	3.05913	2.77884
gene24732	gene24732	ATP6	NC_023890.1:7843-9468	q1	q2	OK	10.585	8.34706	-0.342677	-0.340281	0.54535	0.754422	no	8.3875	7.70532	6.65748	8.92712	10.6237	9.90564
gene24733	gene24733	COX3	NC_023890.1:7843-9468	q1	q2	OK	87.411	109.239	0.321601	1.17532	0.0414	0.164205	no	83.9321	84.4748	80.9814	51.5882	78.4112	76.3461
gene24734	gene24734	ND3	NC_023890.1:9537-9887	q1	q2	OK	18.367	30.3087	0.72262	1.46083	0.01405	0.0744795	no	44.105	45.5192	48.4244	23.6965	34.337	31.9166
gene24735	gene24735	ND4L	NC_023890.1:9957-11628	q1	q2	OK	7.1029	8.23958	0.214162	0.135831	0.81445	0.915143	no	7.45212	6.3874	8.0858	7.17822	9.95117	6.08667
gene24736	gene24736	ND4	NC_023890.1:9957-11628	q1	q2	OK	14.988	15.1716	0.0175596	0.0553447	0.92305	0.963494	no	13.4052	11.5113	9.87926	9.81452	13.3459	12.5802
gene24737	gene24737	ND5	NC_023890.1:11835-13644	q1	q2	OK	5.59604	9.05051	0.693593	1.94119	0.00145	0.0126986	yes	6.9514	7.94298	9.03235	4.11851	5.51266	5.30598
gene24738	gene24738	ND6	NC_023890.1:13806-14331	q1	q2	OK	13.9255	23.3985	0.748689	1.54408	0.00935	0.0539825	no	12.6056	9.99692	9.48514	4.86876	6.68811	6.43456
gene24739	gene24739	CYTB	NC_023890.1:14402-15542	q1	q2	OK	42.1971	68.83	0.705894	2.63855	5e-05	0.000720643	yes	57.4468	44.4268	46.5621	23.7415	34.6263	34.9737
gene2481	gene2481	LOC101936369	NC_024223.1:49509823-49511598	q1	q2	OK	0.111641	0.283242	1.34317	1.36107	0.0222	0.104346	no	0.336014	0.318886	0.243014	0.204675	0.123357	0.0899056
gene2559	gene2559	LOC101942918	NC_024223.1:59089384-60092349	q1	q2	OK	0.338061	0.528507	0.64464	0.300826	0.6535	0.825993	no	0.369816	0.412009	0.551001	0.347022	0.321885	0.190371
gene2712	gene2712	LOC101944088	NC_024225.1:12324774-12325249	q1	q2	OK	0.580605	0.742764	0.355346	0.32969	0.56465	0.7682	no	16.6735	16.8411	17.7307	11.9791	12.6685	13.6811
gene272	gene272	LOC101950924	NC_024218.1:36742811-36795736	q1	q2	OK	3.42888	5.57451	0.701105	0.822558	0.15355	0.389453	no	4.34168	3.39709	3.43872	2.37983	1.92808	2.43298
gene2810	gene2810	LOC101937667	NC_024225.1:25745978-25748528	q1	q2	OK	1.97367	0.803216	-1.29702	-2.28218	0.00015	0.00190242	yes	0.638855	0.614346	0.487583	1.83096	1.051	1.28362
gene2845	gene2845	LOC101945823	NC_024225.1:32118530-32119762	q1	q2	OK	68.9895	77.5716	0.169152	0.571439	0.32695	0.576493	no	64.7997	63.8546	64.1306	64.8218	58.0864	52.9946
gene2974	gene2974	LOC101948341	NC_024225.1:44243101-44250100	q1	q2	OK	2.71125	0.144417	-4.23065	-2.18456	0.00265	0.0203702	yes	0.109323	0.118206	0.115904	1.09434	2.90969	2.07549
gene3512	gene3512	LOC103306023	NC_024234.1:1000007-1001617	q1	q2	OK	2.42669	3.84852	0.665317	1.42917	0.0118	0.0647765	no	2.56917	2.8039	3.12094	1.74274	1.77431	1.92829
gene3645	gene3645	LOC101949052	NC_024234.1:10450319-10452368	q1	q2	OK	3.13411	0.619941	-2.33786	-4.2249	5e-05	0.000720643	yes	0.484405	0.544985	0.336104	2.46792	2.54739	2.02759
gene3768	gene3768	LOC101944142	NW_007281338.1:5761584-5761980	q1	q2	OK	0.283328	0.38023	0.424399	0.290581	0.59775	0.791192	no	0.761551	0.387193	1.0909	0.606658	0.918986	0.508362
gene4539	gene4539	LOC101944299	NW_007281344.1:3244970-3245478	q1	q2	OK	40.5289	38.7874	-0.0633644	-0.185602	0.75095	0.882007	no	37.4533	38.8119	39.4756	41.7372	36.7099	36.1136
gene523	gene523	LOC101935611	NC_024218.1:70297395-70351137	q1	q2	OK	3.61778	6.39145	0.82104	2.20831	0.0005	0.00527487	yes	5.38423	6.6795	6.24625	3.31567	3.95231	3.42076
gene5336	gene5336	LOC101936355	NW_007281355.1:8010951-8013150	q1	q2	OK	0.693647	1.9657	1.50277	2.67778	0.00015	0.00190242	yes	2.24838	1.9884	2.37307	0.981276	0.782456	1.00957
gene5375	gene5375	LOC101950432	NW_007281356.1:1333226-1357219	q1	q2	OK	2.71857	1.20224	-1.17713	-1.50566	0.0094	0.0542149	no	1.66481	1.49999	1.314	2.22809	3.03311	2.69992
gene541	gene541	LOC101942078	NC_024218.1:70723534-70749627	q1	q2	OK	0.538041	0.122323	-2.13702	-2.57684	0.00015	0.00190242	yes	0.108517	0.138694	0.0856957	0.566586	0.477926	0.429219
gene5890	gene5890	LOC101952497	NW_007281360.1:6159100-6188556	q1	q2	OK	120.756	164.128	0.442734	1.66842	0.0043	0.0297087	yes	131.742	123.975	125.384	89.6351	97.6831	97.2754
gene6010	gene6010	LOC101930935	NW_007281363.1:3032536-3034898	q1	q2	OK	8.01313	7.58659	-0.0789139	-0.179204	0.75075	0.881884	no	7.03086	7.2294	7.24706	8.24781	7.83151	7.58298
gene6207	gene6207	LOC103306182	NW_007281365.1:6808821-6825085	q1	q2	OK	2.33112	1.53901	-0.599019	-0.913689	0.1148	0.326817	no	1.68337	1.65101	1.11725	2.45402	2.55407	1.69859
gene6416	gene6416	LOC101952665	NW_007281369.1:6323859-6325591	q1	q2	OK	1.60394	0.105991	-3.91961	-2.2443	0.00265	0.0203702	yes	0.164323	0.0887385	0	0.0739449	1.61243	2.01712
gene6644	gene6644	LOC101937394	NW_007281373.1:3947385-3950575	q1	q2	OK	1.10778	0.334956	-1.72563	-2.75918	0.0001	0.00133596	yes	0.298289	0.1328	0.101033	1.03785	0.402003	0.446092
gene6716	gene6716	LOC101949983	NW_007281374.1:6443695-6444176	q1	q2	OK	0.714051	0.719998	0.0119648	0.010774	0.9443	0.973446	no	0.500235	0.58079	0.384185	0.242663	0.638184	0.635453
gene7267	gene7267	LOC101938594	NW_007281383.1:4185680-4188270	q1	q2	OK	0.864051	1.51598	0.811064	1.51522	0.00915	0.0530593	no	1.05003	1.3907	1.38647	0.966352	0.724781	0.665002
gene7419	gene7419	LOC101947952	NW_007281387.1:971362-979368	q1	q2	OK	0.399389	1.23724	1.63126	2.39859	0.0002	0.00243115	yes	0.956484	0.97012	0.676354	0.390675	0.193261	0.303596
gene7492	gene7492	LOC101943379	NW_007281388.1:4552871-4556507	q1	q2	OK	1.96241	0.875294	-1.16478	-2.44836	0.0004	0.0043589	yes	0.552801	0.591523	0.584884	1.30813	1.36859	1.24941
gene7592	gene7592	LOC101942839	NW_007281391.1:1972371-1974823	q1	q2	OK	0.308954	1.53583	2.31355	3.52341	5e-05	0.000720643	yes	1.74348	1.36434	1.34909	0.492766	0.335989	0.407669
gene8427	gene8427	LOC101947352	NW_007281409.1:4257459-4301466	q1	q2	OK	13.3581	18.5326	0.472355	1.82222	0.00155	0.0134137	yes	10.419	14.1986	14.0422	9.19218	9.46061	9.85257
gene8430	gene8430	LOC101947809	NW_007281409.1:4339063-4355162	q1	q2	OK	1.24546	2.05124	0.719815	1.43264	0.01485	0.0776976	no	1.58103	1.86799	1.62949	0.993327	1.12156	1.0387
gene8718	gene8718	LOC101936030	NW_007281417.1:3237083-3238447	q1	q2	OK	1.14734	1.98745	0.792628	1.31289	0.02745	0.121714	no	2.13902	1.68974	1.84753	1.22759	1.01145	1.11697
gene8745	gene8745	LOC101950212	NW_007281418.1:807316-814307	q1	q2	OK	0.457262	0.0594192	-2.94402	-1.96411	0.0223	0.104692	no	0.0721069	0	0.0760489	0.413352	0.304144	0.438283
gene921	gene921	LOC101950740	NC_024219.1:37968886-38004943	q1	q2	OK	0.364256	0.68604	0.913339	1.25515	0.03105	0.133295	no	0.578917	0.570339	0.599731	0.440869	0.226806	0.257653
gene9297	gene9297	LOC101935343	NW_007281431.1:363609-376463	q1	q2	OK	8.58617	0.0902924	-6.57127	-6.08068	0.0013	0.0116455	yes	0	0.0854525	0.111495	4.69162	7.37839	7.03408
gene9299	gene9299	LOC101945076	NW_007281431.1:411692-425425	q1	q2	OK	3.00757	0.0177117	-7.40775	-2.20044	0.17055	0.41427	no	0	0.0401785	0	2.0727	2.76871	2.30171
gene9705	gene9705	LOC101951357	NW_007281439.1:2920326-2922959	q1	q2	OK	0.919517	0.345465	-1.41234	-1.74047	0.0053	0.0349659	yes	0.183727	0.310944	0.221293	0.483998	0.706801	0.734778
gene972	gene972	LOC103306461	NC_024219.1:42479124-42496525	q1	q2	OK	0.309223	0.566171	0.872589	1.18954	0.04375	0.170844	no	0.548933	0.576563	0.466559	0.32914	0.305121	0.240032
gene9807	gene9807	LOC101948422	NW_007281443.1:1099176-1251098	q1	q2	OK	0.540839	0.385898	-0.48698	-0.169537	0.7665	0.890568	no	0.277174	0.219383	0.437856	0.456145	0.472195	0.379567
rna0	gene0	FAM168A	NC_024218.1:8673-288183	q1	q2	OK	1.86227	1.28373	-0.536726	-0.375481	0.50985	0.729167	no	0.478783	1.06138	1.03174	1.44959	1.04843	1.27745
rna100	gene53	C1H12orf29	NC_024218.1:8721271-8887391	q1	q2	OK	5.12557	5.84403	0.189253	0.391587	0.49615	0.719648	no	4.03432	3.78342	4.21283	4.82108	3.16676	3.25833
rna1000	gene441	SUPT20H	NC_024218.1:60998021-61080655	q1	q2	OK	0.00427755	3.58204	9.70978	0.566328	0.2499	0.503314	no	2.5579	1.30847	3.10464	0.000111117	0.000210183	0.0720094
rna10000	gene4491	LOC101946646	NW_007281343.1:10283461-10295059	q1	q2	OK	0.681222	0.0942829	-2.85306	-1.92711	0.0426	0.167554	no	0.0350107	0.0397748	0.0996061	0.48372	0.361566	0.450643
rna10003	gene4494	CRBN	NW_007281343.1:10942921-10987544	q1	q2	OK	1.92084	2.86006	0.574308	0.998345	0.09645	0.29333	no	1.24584	1.66294	2.0833	1.10694	1.28398	1.07533
rna10004	gene4494	CRBN	NW_007281343.1:10942921-10987544	q1	q2	OK	2.32674	2.66321	0.19486	0.353926	0.54605	0.754982	no	1.44873	1.90788	1.37256	1.93273	1.01067	1.46062
rna10006	gene4496	TRNT1	NW_007281343.1:11011236-11022585	q1	q2	OK	12.7694	22.0621	0.788886	2.58426	5e-05	0.000720643	yes	18.4062	18.7741	17.3648	10.875	10.3613	10.4332
rna10007	gene4496	TRNT1	NW_007281343.1:11011236-11022585	q1	q2	OK	1.27346	2.25704	0.825685	0.616905	0.2882	0.538311	no	1.09303	1.56491	1.86943	2.03953	0.484789	0.664377
rna10008	gene4497	IL5RA	NW_007281343.1:11024730-11063222	q1	q2	OK	0.288461	0.187149	-0.624191	-0.271081	0.6764	0.839886	no	0.104013	0.336923	2.30099e-05	0.49257	2.2212e-05	0.257039
rna10009	gene4497	IL5RA	NW_007281343.1:11024730-11063222	q1	q2	OK	0.27049	0.903072	1.73927	1.14316	0.1076	0.314273	no	0.375535	0.538958	0.877317	0.331963	0.262076	9.9426e-06
rna1001	gene441	SUPT20H	NC_024218.1:60998021-61080655	q1	q2	OK	20.6022	18.8505	-0.128197	-0.329941	0.562	0.766547	no	14.4945	13.6815	13.1156	16.7661	14.8244	14.7352
rna1002	gene441	SUPT20H	NC_024218.1:60998021-61080655	q1	q2	OK	7.58143	11.3929	0.587597	0.936754	0.11585	0.328393	no	7.75848	10.7956	9.41222	7.90714	6.20522	5.2559
rna10026	gene4500	CNTN6	NW_007281343.1:12118762-12342468	q1	q2	OK	0.422481	0.0430818	-3.29374	-1.18609	0.26185	0.513971	no	0.00036944	0.254926	0.00172005	0.37678	3.7507e-06	0.570776
rna10027	gene4500	CNTN6	NW_007281343.1:12118762-12342468	q1	q2	OK	0.00012245	0.430702	11.7803	0.163707	0.2518	0.504544	no	0.486488	3.596e-07	0.537125	0	0.000267415	6.17894e-05
rna10028	gene4500	CNTN6	NW_007281343.1:12118762-12342468	q1	q2	OK	0.442578	0.805743	0.864387	0.567985	0.37795	0.623218	no	0.500331	0.741311	0.320396	7.35364e-05	0.681885	0.203923
rna1003	gene441	SUPT20H	NC_024218.1:60998021-61080655	q1	q2	OK	0.418615	0.984812	1.23423	0.577943	0.527	0.741407	no	0.417545	1.02153	0.621355	0.310146	0.320337	0.282472
rna10034	gene4501	LOC101942120	NW_007281344.1:57-41027	q1	q2	OK	0.286372	0.522715	0.868132	0.763883	0.1737	0.418736	no	0.58395	0.530058	0.603543	0.48567	0.298917	0.173541
rna10037	gene4501	LOC101942120	NW_007281344.1:57-41027	q1	q2	OK	0.449337	0.582675	0.374894	0.285832	0.6352	0.815135	no	0.391584	0.621401	0.399444	0.693481	0.174613	0.232293
rna10038	gene4502	LOC103306086	NW_007281344.1:51845-54699	q1	q2	OK	3.35758	6.35816	0.921186	2.2139	0.00055	0.00571984	yes	3.64449	3.81805	3.95052	3.74983	1.32523	1.48091
rna10039	gene4503	LOC101942379	NW_007281344.1:55522-93091	q1	q2	OK	2.8437	4.2845	0.59136	1.30499	0.0214	0.101513	no	3.04018	3.14786	3.21065	3.87644	1.50023	1.24089
rna1004	gene441	SUPT20H	NC_024218.1:60998021-61080655	q1	q2	OK	5.83185	6.18295	0.0843422	0.119727	0.83855	0.927797	no	4.74867	3.85447	4.09113	3.5083	4.45616	4.02061
rna10040	gene4504	WISP2	NW_007281344.1:150034-163041	q1	q2	OK	0.45444	0.367566	-0.306088	-0.466198	0.41675	0.657543	no	0.24999	0.203206	0.303991	0.686446	0.153486	0.175488
rna10041	gene4505	LOC101942639	NW_007281344.1:167679-179644	q1	q2	OK	0.550875	0.1046	-2.39684	-2.55183	0.00045	0.00480946	yes	0.0367962	0.118802	0.0516537	0.55663	0.329152	0.273885
rna10043	gene4507	KCNK15	NW_007281344.1:182912-220059	q1	q2	OK	2.15604	2.10564	-0.0341243	-0.060447	0.917	0.96128	no	1.38811	1.10289	1.4619	2.02286	0.929486	1.18495
rna10045	gene4509	YWHAB	NW_007281344.1:389769-410127	q1	q2	OK	71.696	91.1245	0.345945	1.33297	0.0214	0.101513	no	71.3691	69.5999	67.3	61.0216	52.9029	54.8583
rna10046	gene4509	YWHAB	NW_007281344.1:389769-410127	q1	q2	OK	1.64369	0.617502	-1.41242	-0.531965	0.50635	0.726688	no	0.942053	0.922533	0.788538	2.0747	1.88006	0.958405
rna10047	gene4510	PABPC1L	NW_007281344.1:423925-448157	q1	q2	OK	1.88746	1.81286	-0.0581737	-0.149106	0.7929	0.90433	no	1.13589	1.16188	1.37159	1.45776	1.27421	1.16758
rna10048	gene4511	TOMM34	NW_007281344.1:452608-463019	q1	q2	OK	5.67407	4.20732	-0.43148	-1.07925	0.05165	0.191801	no	3.18754	2.5907	2.69862	8.4679	1.98093	2.36372
rna10049	gene4512	STK4	NW_007281344.1:472125-542830	q1	q2	OK	5.68001	4.80786	-0.240497	-0.74787	0.1885	0.437817	no	3.64169	3.29795	3.48095	6.56866	3.41717	3.33548
rna10052	gene4515	LOC101952758	NW_007281344.1:622392-627999	q1	q2	OK	6.582	22.8493	1.79555	3.75381	5e-05	0.000720643	yes	10.7339	20.991	20.6759	7.92122	3.74846	3.88228
rna10055	gene4518	MATN4	NW_007281344.1:703565-735987	q1	q2	OK	12.1127	1.59836	-2.92186	-7.24049	5e-05	0.000720643	yes	0.97894	1.07883	1.04015	22.8675	1.11523	1.21102
rna10057	gene4520	SDC4	NW_007281344.1:810876-836442	q1	q2	OK	0.834279	6.59484	2.98274	1.77645	0.11325	0.324265	no	3.10334	4.86221	6.26286	2.10997	1.60057	2.10951
rna10058	gene4520	SDC4	NW_007281344.1:810876-836442	q1	q2	OK	45.0615	21.7904	-1.0482	-3.46904	5e-05	0.000720643	yes	11.3205	11.6276	10.8104	24.3018	23.7392	24.9855
rna10059	gene4521	SYS1	NW_007281344.1:843582-851722	q1	q2	OK	0.000698575	1.61601	11.1757	0.318063	0.20675	0.460498	no	2.76495	1.70882	0.0118362	0.301074	0.00918647	3.85217e-05
rna10060	gene4521	SYS1	NW_007281344.1:843582-851722	q1	q2	OK	5.08791	5.48742	0.109053	0.229796	0.68005	0.842348	no	2.2983	2.55984	4.25534	3.29562	3.18905	3.05406
rna10064	gene4524	DBNDD2	NW_007281344.1:898826-913465	q1	q2	OK	10.4013	8.50702	-0.290041	-0.352027	0.53655	0.748214	no	10.3562	8.48756	10.2815	7.74784	11.7155	13.3516
rna10065	gene4524	DBNDD2	NW_007281344.1:898826-913465	q1	q2	OK	12.4291	13.9136	0.162773	0.291173	0.61705	0.804211	no	8.84975	7.07604	6.15547	5.45663	9.1168	6.42547
rna10068	gene4525	PIGT	NW_007281344.1:918191-944702	q1	q2	OK	20.0341	16.8851	-0.246705	-0.881151	0.1252	0.344393	no	13.2178	10.8923	11.3961	15.6769	13.9575	13.3994
rna10069	gene4526	BLCAP	NW_007281344.1:944715-946409	q1	q2	OK	111.713	91.6998	-0.284801	-1.09753	0.0563	0.203627	no	51.2877	46.01	48.0753	63.0391	56.566	58.1718
rna1007	gene441	SUPT20H	NC_024218.1:60998021-61080655	q1	q2	OK	1.29442	0.323492	-2.0005	-0.810843	0.2536	0.505926	no	0.176645	0.439675	0.263614	0.780612	0.442773	1.28633
rna10070	gene4527	SRC	NW_007281344.1:965999-1035701	q1	q2	OK	3.26837	1.41951	-1.20318	-3.43751	5e-05	0.000720643	yes	0.941743	0.963709	0.932829	3.37569	1.67951	1.60385
rna10073	gene4528	MANBAL	NW_007281344.1:1049807-1057213	q1	q2	OK	32.5929	31.2981	-0.0584864	-0.18566	0.74455	0.8785	no	25.1432	23.3176	21.9095	25.2704	24.5224	25.1143
rna10075	gene4530	RPN2	NW_007281344.1:1085603-1116839	q1	q2	OK	18.5126	13.2316	-0.484524	-0.668262	0.25275	0.505245	no	8.27109	9.61249	10.0044	11.1245	14.4908	12.7959
rna10076	gene4530	RPN2	NW_007281344.1:1085603-1116839	q1	q2	OK	81.5827	82.3401	0.0133321	0.0445145	0.93965	0.971608	no	62.0283	63.948	61.0868	75.4896	57.1936	57.911
rna1008	gene442	EXOSC8	NC_024218.1:60998021-61080655	q1	q2	OK	16.0894	14.4787	-0.152181	-0.173874	0.76855	0.891396	no	8.34077	10.3821	10.7619	12.1712	9.97034	11.7592
rna10081	gene4532	LPIN3	NW_007281344.1:1335795-1455271	q1	q2	OK	0.335033	0.580968	0.794154	0.524478	0.382	0.626965	no	0.321002	0.576204	0.481294	0.510477	0.134533	0.167817
rna10082	gene4533	ZHX3	NW_007281344.1:1335795-1455271	q1	q2	OK	3.44802	3.36761	-0.0340432	-0.0387235	0.94665	0.974799	no	2.44465	1.93177	1.29186	1.81698	1.34712	3.42372
rna10083	gene4533	ZHX3	NW_007281344.1:1335795-1455271	q1	q2	OK	2.34625	3.41459	0.541356	0.971398	0.09565	0.291855	no	2.60325	2.45811	2.15364	1.88457	1.71745	1.57048
rna10084	gene4533	ZHX3	NW_007281344.1:1335795-1455271	q1	q2	OK	2.52383	2.10419	-0.26235	-0.184606	0.728	0.869196	no	2.6945	1.95524	2.97238	4.03074	3.22466	0.83274
rna10085	gene4534	PLCG1	NW_007281344.1:1462037-1567791	q1	q2	OK	0.4813	0.455265	-0.0802306	-0.078053	0.8955	0.953124	no	0.178591	0.523282	0.301538	0.381139	0.260373	0.444053
rna10086	gene4534	PLCG1	NW_007281344.1:1462037-1567791	q1	q2	OK	2.44417	3.80353	0.63799	1.88007	0.00145	0.0126986	yes	2.26727	3.0805	3.11027	2.45909	1.60369	1.414
rna10087	gene4535	TOP1	NW_007281344.1:1593700-1629428	q1	q2	OK	19.0461	18.0625	-0.0764944	-0.293111	0.6078	0.798377	no	16.5879	15.3128	15.2432	16.3644	16.9222	17.1932
rna10088	gene4536	LOC101936180	NW_007281344.1:1642745-1678329	q1	q2	OK	12.9549	14.9904	0.210544	0.420961	0.46445	0.694663	no	8.61832	9.46033	10.0327	9.54135	7.45971	7.7803
rna10089	gene4537	MAFB	NW_007281344.1:2001918-2005275	q1	q2	OK	5.05186	3.05241	-0.726866	-2.0241	0.00085	0.0082213	yes	2.41745	1.71996	1.73026	5.07449	2.46523	2.63901
rna1009	gene443	ALG5	NC_024218.1:61080760-61125902	q1	q2	OK	10.0176	9.30584	-0.106334	-0.381841	0.51305	0.731518	no	5.4013	5.41282	5.6353	6.67841	5.94106	5.55586
rna10090	gene4538	DHX35	NW_007281344.1:3194203-3243842	q1	q2	OK	5.5602	5.85525	0.0745943	0.24167	0.66845	0.834826	no	3.88568	4.12284	4.08283	4.74386	3.36811	3.75421
rna10092	gene4541	PPP1R16B	NW_007281344.1:3284773-3392554	q1	q2	OK	1.81249	2.7913	0.622965	1.99173	0.00085	0.0082213	yes	1.8586	1.86039	1.85169	1.06039	1.29374	1.27026
rna10093	gene4542	ACTR5	NW_007281344.1:3419207-3442512	q1	q2	OK	3.45625	5.07245	0.553476	1.31275	0.0245	0.112178	no	3.0712	3.7811	3.65018	2.98222	2.15628	2.17817
rna10094	gene4543	ADIG	NW_007281344.1:3419207-3442512	q1	q2	OK	0.976442	1.63629	0.744826	0.921299	0.11865	0.333271	no	0.947924	1.31144	0.835713	0.588999	0.792323	0.460127
rna10095	gene4543	ADIG	NW_007281344.1:3419207-3442512	q1	q2	OK	0.243972	0.911809	1.90201	1.2147	0.108	0.314845	no	0.322075	0.461951	0.785539	0.14027	0.0450862	0.249202
rna10096	gene4544	ARHGAP40	NW_007281344.1:3477205-3522677	q1	q2	OK	0.379881	0.624384	0.716888	0.711044	0.22175	0.477556	no	0.468549	0.517909	0.371255	0.302294	0.351503	0.181922
rna10097	gene4544	ARHGAP40	NW_007281344.1:3477205-3522677	q1	q2	OK	0.488105	0.816335	0.74197	0.789921	0.18105	0.428472	no	0.774405	0.563066	0.46651	0.203732	0.366798	0.461245
rna10098	gene4544	ARHGAP40	NW_007281344.1:3477205-3522677	q1	q2	OK	1.81093	2.11621	0.224754	0.483902	0.39785	0.640822	no	1.90501	1.51312	1.69567	1.81836	1.27443	1.37551
rna101	gene53	C1H12orf29	NC_024218.1:8721271-8887391	q1	q2	OK	0.691984	0	#NAME?	NA	0.1238	0.342066	no	0	0.172737	0.174912	0.680324	0.577099	0.494873
rna1010	gene444	SMAD9	NC_024218.1:61157254-61217929	q1	q2	OK	0.792177	0.733263	-0.111491	-0.135407	0.81325	0.914886	no	0.638491	0.606994	0.355998	0.64731	0.539094	0.569361
rna10105	gene4547	MYBL2	NW_007281344.1:5351867-5394010	q1	q2	OK	0.663623	0.958658	0.530651	0.777949	0.1788	0.425713	no	0.95299	0.684642	0.617855	0.651328	0.551552	0.403712
rna10106	gene4547	MYBL2	NW_007281344.1:5351867-5394010	q1	q2	OK	1.05425	0.567351	-0.893902	-1.16552	0.05675	0.204828	no	0.303683	0.640915	0.360581	0.784745	0.746055	0.964194
rna10108	gene4549	IFT52	NW_007281344.1:5397243-5424948	q1	q2	OK	1.50421	2.09281	0.476436	0.622815	0.25345	0.505844	no	1.06111	1.31656	1.30178	0.576409	0.427656	1.03797
rna10109	gene4549	IFT52	NW_007281344.1:5397243-5424948	q1	q2	OK	1.30897	1.24934	-0.0672689	-0.0858612	0.88065	0.94702	no	1.03709	0.839188	1.09763	1.82475	1.11444	0.561114
rna1011	gene444	SMAD9	NC_024218.1:61157254-61217929	q1	q2	OK	0.346683	0.918062	1.40498	1.19967	0.10575	0.310928	no	0.504134	0.605548	0.677325	0.0537769	0.16384	0.3942
rna10110	gene4549	IFT52	NW_007281344.1:5397243-5424948	q1	q2	OK	0.712119	0.253089	-1.49247	-0.640989	0.3511	0.599309	no	0.907931	0.477033	0.648505	1.90018	1.18788	0.725471
rna1012	gene445	RFXAP	NC_024218.1:61236216-61243898	q1	q2	OK	4.81538	6.129	0.348003	0.962498	0.09565	0.291855	no	3.47045	3.33008	3.39872	2.97761	2.57073	2.66118
rna10120	gene4552	SRSF6	NW_007281344.1:5546837-5552061	q1	q2	OK	41.8424	33.6702	-0.313491	-1.20519	0.0373	0.152358	no	21.0453	23.4825	23.4699	36.714	25.8038	25.3607
rna10123	gene4553	EPB41L1	NW_007281344.1:5685743-5847210	q1	q2	OK	0.188317	0.588666	1.64428	1.2232	0.04475	0.17336	no	0.296951	0.48793	0.686134	0.155377	0.180374	0.134394
rna10124	gene4553	EPB41L1	NW_007281344.1:5685743-5847210	q1	q2	OK	1.85754	4.50584	1.2784	2.55476	5e-05	0.000720643	yes	2.7592	4.26504	4.05441	1.49603	1.58982	1.44696
rna10126	gene4553	EPB41L1	NW_007281344.1:5685743-5847210	q1	q2	OK	0.41607	1.38103	1.73084	1.23439	0.1564	0.394325	no	1.10659	1.50489	1.0963	0.811727	0.285447	0.0961211
rna10127	gene4554	AAR2	NW_007281344.1:5852199-5865345	q1	q2	OK	2.6124	2.00283	-0.383335	-0.523099	0.3654	0.61158	no	1.67174	1.63112	1.57787	1.86177	1.75592	2.75963
rna10128	gene4554	AAR2	NW_007281344.1:5852199-5865345	q1	q2	OK	7.18122	9.17842	0.354017	0.999833	0.0827	0.264602	no	6.23843	6.40349	6.93231	5.25434	5.33806	4.734
rna10129	gene4555	DLGAP4	NW_007281344.1:5975437-6319337	q1	q2	OK	0.322812	0.306107	-0.0766584	-0.0326321	0.93315	0.968192	no	0.227834	0.208229	0.389828	0.278798	0.25881	0.3175
rna10137	gene4555	DLGAP4	NW_007281344.1:5975437-6319337	q1	q2	OK	36.127	45.6393	0.337199	1.26943	0.02545	0.115349	no	32.174	30.7556	30.9799	23.018	26.039	26.0367
rna10138	gene4556	TGIF2	NW_007281344.1:6351423-6363951	q1	q2	OK	4.01358	3.0522	-0.395042	-0.881608	0.1276	0.34834	no	1.97352	1.96811	1.98052	3.19606	2.26774	2.62565
rna10139	gene4556	TGIF2	NW_007281344.1:6351423-6363951	q1	q2	OK	1.08699	0.512869	-1.08368	-0.848459	0.1608	0.401321	no	0.293466	0.0815572	0.608016	0.841202	0.720173	0.44574
rna10140	gene4556	TGIF2	NW_007281344.1:6351423-6363951	q1	q2	OK	0.257177	0.414755	0.6895	0.427515	0.46095	0.692035	no	0.101704	0.304224	0.365009	0.131648	0.200991	0.126936
rna10142	gene4557	MYL9	NW_007281344.1:6387056-6413746	q1	q2	OK	979.764	1156.73	0.23954	0.557458	0.32015	0.569657	no	790.759	870.074	854.358	620.631	779.59	775.089
rna10143	gene4558	LOC101946765	NW_007281344.1:6387056-6413746	q1	q2	OK	0.486743	0.0417161	-3.54449	-0.0423607	0.2107	0.465046	no	0	0.0434657	0.0425467	0.249439	0.408687	0.339716
rna10144	gene4559	LOC101947217	NW_007281344.1:6424075-6435129	q1	q2	OK	39.1449	44.5622	0.186995	0.605301	0.29775	0.547576	no	29.6095	29.1985	33.3409	25.8524	27.0811	29.0781
rna10145	gene4559	LOC101947217	NW_007281344.1:6424075-6435129	q1	q2	OK	0.357115	0.57796	0.694583	0.237392	0.79275	0.904308	no	0.254826	0.454197	0.440065	0.397029	0.239763	0.117061
rna10146	gene4559	LOC101947217	NW_007281344.1:6424075-6435129	q1	q2	OK	2.04717	2.83145	0.467914	0.576848	0.3155	0.565256	no	1.80946	2.07138	1.81529	1.63556	1.37099	1.19945
rna10147	gene4560	GGT7	NW_007281344.1:6457690-6508307	q1	q2	OK	6.24592	2.45718	-1.34591	-4.21093	5e-05	0.000720643	yes	1.97645	1.53305	1.57089	4.16439	4.44077	4.39644
rna10148	gene4561	NCOA6	NW_007281344.1:6529281-6588097	q1	q2	OK	11.5869	11.1112	-0.0604742	-0.235457	0.6845	0.845072	no	8.61924	8.52065	8.25693	10.1581	8.44649	8.75976
rna10149	gene4562	TP53INP2	NW_007281344.1:6598267-6649897	q1	q2	OK	7.27752	8.91409	0.292641	0.402461	0.47185	0.701202	no	7.34369	5.67324	5.24362	4.76758	4.32224	6.05556
rna10150	gene4562	TP53INP2	NW_007281344.1:6598267-6649897	q1	q2	OK	2.70166	2.18201	-0.308189	-0.228678	0.68785	0.846824	no	1.08369	1.42818	1.71549	1.17977	2.42142	1.49819
rna10151	gene4562	TP53INP2	NW_007281344.1:6598267-6649897	q1	q2	OK	34.025	34.9423	0.0383794	0.121352	0.83435	0.925379	no	26.2045	21.5972	20.2476	17.2148	26.756	22.3381
rna10153	gene4564	PIGU	NW_007281344.1:6801875-6848632	q1	q2	OK	5.90578	6.04761	0.0342389	0.106475	0.85315	0.934095	no	3.38874	4.04934	3.94032	3.71227	3.53498	3.91134
rna10156	gene4565	MAP1LC3A	NW_007281344.1:6869637-6910044	q1	q2	OK	275.33	185.945	-0.566289	-1.12329	0.06195	0.218018	no	109.762	101.928	101.755	115.306	186.757	207.063
rna10157	gene4565	MAP1LC3A	NW_007281344.1:6869637-6910044	q1	q2	OK	45.8538	175.25	1.9343	1.7053	0.06005	0.213221	no	118.937	111.075	111.593	35.0795	33.2349	17.0816
rna10160	gene4567	ITCH	NW_007281344.1:6953450-7029339	q1	q2	OK	8.52165	10.2814	0.270836	1.01909	0.0828	0.2648	no	6.56749	7.01923	7.22895	6.70548	5.53733	5.61614
rna10161	gene4568	AHCY	NW_007281344.1:7072840-7132335	q1	q2	OK	7.08034	6.68386	-0.0831377	-0.250868	0.66685	0.83399	no	4.61378	5.08517	5.04936	7.83313	4.33569	4.03562
rna10163	gene4570	EIF2S2	NW_007281344.1:7490019-7513606	q1	q2	OK	45.4524	48.6906	0.0992872	0.389376	0.50805	0.727566	no	35.834	36.1209	38.0685	36.3806	34.0722	34.3636
rna10164	gene4571	RALY	NW_007281344.1:7532222-7813600	q1	q2	OK	23.6285	17.1119	-0.465527	-1.40464	0.01545	0.0799785	no	15.4877	14.4164	15.7155	18.5273	23.1558	21.8732
rna10165	gene4571	RALY	NW_007281344.1:7532222-7813600	q1	q2	OK	1.25142	1.17889	-0.0861369	-0.0532379	0.9314	0.967702	no	0.777283	1.23419	0.826056	0.000230436	1.46157	1.2597
rna1017	gene448	SPG20	NC_024218.1:61656111-61680379	q1	q2	OK	1.22033	1.40661	0.204948	0.291461	0.6169	0.804166	no	0.932737	1.01836	0.806021	0.589301	0.955546	0.750026
rna10170	gene4571	RALY	NW_007281344.1:7532222-7813600	q1	q2	OK	5.68276	3.96885	-0.517869	-0.853314	0.1379	0.365047	no	2.91249	3.30694	3.12747	3.65773	4.7753	4.90592
rna10171	gene4571	RALY	NW_007281344.1:7532222-7813600	q1	q2	OK	1.02341	1.17421	0.198299	0.126371	0.82855	0.922795	no	1.77371	1.86046	1.05421	1.33778	1.92685	2.05658
rna10175	gene4575	CHMP4B	NW_007281344.1:8697756-8734559	q1	q2	OK	83.4906	68.7714	-0.279806	-1.07844	0.06285	0.219931	no	51.6332	46.2186	48.9987	56.6133	59.5077	62.628
rna10176	gene4576	ZNF341	NW_007281344.1:8743504-8771779	q1	q2	OK	3.09318	3.83563	0.310373	0.872396	0.12255	0.339828	no	2.80619	2.96548	3.15625	2.35031	2.58358	2.40899
rna10177	gene4577	PXMP4	NW_007281344.1:8777497-8783887	q1	q2	OK	5.94928	9.634	0.695421	2.40611	0.0001	0.00133596	yes	5.60051	6.07844	6.03055	3.96077	3.57095	3.6673
rna10178	gene4578	E2F1	NW_007281344.1:8792292-8809897	q1	q2	OK	0.63713	0.642683	0.0125188	0.0194744	0.97165	0.985409	no	0.348757	0.412795	0.504746	0.668579	0.284912	0.291819
rna1018	gene448	SPG20	NC_024218.1:61656111-61680379	q1	q2	OK	2.55678	2.47278	-0.0481978	-0.0556541	0.9135	0.960231	no	2.28199	1.3729	1.61442	2.19431	2.50802	1.41842
rna10180	gene4580	NECAB3	NW_007281344.1:8915975-9051540	q1	q2	OK	5.48806	1.95282	-1.49074	-4.73211	5e-05	0.000720643	yes	1.09939	1.32372	1.52145	3.42892	3.93825	3.8052
rna10182	gene4582	CBFA2T2	NW_007281344.1:9100483-9193866	q1	q2	OK	1.04144	0.83854	-0.312624	-0.262225	0.6385	0.816767	no	0.502321	0.549603	0.592954	0.492765	1.04401	0.508579
rna10183	gene4582	CBFA2T2	NW_007281344.1:9100483-9193866	q1	q2	OK	7.90325	6.62386	-0.254772	-0.782044	0.1755	0.421285	no	3.58798	4.14955	4.06337	5.86289	4.19804	4.88707
rna10184	gene4582	CBFA2T2	NW_007281344.1:9100483-9193866	q1	q2	OK	0.349096	1.05449	1.59485	1.26094	0.05	0.187402	no	1.06487	0.788148	0.894136	0.390189	0.245582	0.341802
rna10185	gene4583	SNTA1	NW_007281344.1:9292367-9357689	q1	q2	OK	5.68036	7.1937	0.340753	0.323302	0.5632	0.767543	no	4.47367	6.24748	5.5079	4.10813	4.8112	3.78493
rna10186	gene4583	SNTA1	NW_007281344.1:9292367-9357689	q1	q2	OK	62.0724	83.7252	0.43171	1.55379	0.0055	0.0359356	yes	64.6439	61.1014	61.1454	31.5638	55.661	56.0541
rna10189	gene4584	TOX2	NW_007281344.1:9525953-9931198	q1	q2	OK	5.35228	2.95459	-0.857198	-1.77931	0.00425	0.0294732	yes	1.72824	2.77394	2.35553	7.6788	2.71441	2.85462
rna10190	gene4584	TOX2	NW_007281344.1:9525953-9931198	q1	q2	OK	1.55829	1.25305	-0.314518	-0.304024	0.57205	0.772782	no	1.40244	0.514016	0.961515	1.76859	1.04786	0.835991
rna10192	gene4585	EDEM2	NW_007281344.1:10202437-10213887	q1	q2	OK	1.78828	6.20399	1.79462	1.79204	0.01725	0.0867589	no	6.98245	6.31248	3.86677	3.34149	2.8743	2.56181
rna10193	gene4585	EDEM2	NW_007281344.1:10202437-10213887	q1	q2	OK	6.39718	5.21093	-0.295896	-0.481841	0.3832	0.628	no	1.78713	2.25107	4.55575	4.65734	2.6258	2.81548
rna10194	gene4586	TRPC4AP	NW_007281344.1:10242089-10316940	q1	q2	OK	21.0802	24.4286	0.212681	0.824469	0.15735	0.39566	no	15.2764	16.8191	16.9126	16.6036	13.7656	13.0741
rna10198	gene4588	LOC101947022	NW_007281344.1:10410216-10420484	q1	q2	OK	1.06512	0.885133	-0.26705	-0.521942	0.3679	0.613711	no	0.716692	0.646252	0.660873	0.74285	0.777431	0.926128
rna102	gene54	CEP290	NC_024218.1:8721271-8887391	q1	q2	OK	0.943466	0.608116	-0.633624	-0.495135	0.4144	0.655697	no	0.179123	0.936062	0.2972	0.639477	1.16845	0.451904
rna1020	gene448	SPG20	NC_024218.1:61656111-61680379	q1	q2	OK	0	0.561853	Inf	NA	0.11715	0.330595	no	4.5867e-06	0.000105709	5.97554e-05	0	0	3.9649e-06
rna10200	gene4589	GSS	NW_007281344.1:10429127-10447902	q1	q2	OK	8.29461	4.88541	-0.763697	-2.04263	0.0006	0.0061546	yes	3.03209	4.03422	3.60664	6.2653	6.35008	5.81949
rna10201	gene4590	ACSS2	NW_007281344.1:10463986-10530234	q1	q2	OK	15.0695	16.5524	0.135407	0.263275	0.64685	0.821849	no	16.0786	13.2404	11.0596	11.4226	13.6217	12.4893
rna10202	gene4590	ACSS2	NW_007281344.1:10463986-10530234	q1	q2	OK	5.88905	6.24398	0.0844301	0.107323	0.85355	0.934349	no	3.41542	2.61676	5.21195	5.08531	3.16281	2.69706
rna10203	gene4590	ACSS2	NW_007281344.1:10463986-10530234	q1	q2	OK	8.04943	8.24187	0.0340861	0.0463429	0.93615	0.969793	no	1.12123	4.45296	4.95654	5.10785	1.76013	3.76016
rna10204	gene4591	SOGA1	NW_007281344.1:10574504-10661971	q1	q2	OK	5.85427	5.09648	-0.199988	-0.53864	0.3554	0.603069	no	4.04826	3.84563	3.89323	6.60576	3.06163	4.26819
rna10205	gene4591	SOGA1	NW_007281344.1:10574504-10661971	q1	q2	OK	1.4024	1.83548	0.388255	0.364025	0.4343	0.671395	no	1.80903	1.8984	1.99284	1.62177	2.3133	0.641074
rna10208	gene4593	SAMHD1	NW_007281344.1:10767113-10870045	q1	q2	OK	5.6959	6.33657	0.153779	0.488852	0.40095	0.643614	no	4.05089	3.88658	4.20568	4.77684	3.31158	3.38835
rna1021	gene448	SPG20	NC_024218.1:61656111-61680379	q1	q2	OK	2.95539	3.27257	0.147075	0.295034	0.60805	0.798377	no	2.22691	2.39671	2.65713	2.52658	1.63975	2.00801
rna10210	gene4594	RBL1	NW_007281344.1:10913592-10994145	q1	q2	OK	0.00104664	1.29759	10.2759	0.676146	0.25155	0.504189	no	0.910701	0.400425	0.775805	0.0550658	0.0573025	0.101125
rna10211	gene4594	RBL1	NW_007281344.1:10913592-10994145	q1	q2	OK	1.32284	1.28244	-0.0447438	-0.055276	0.92495	0.964375	no	1.4641	1.13915	0.700311	1.70311	1.21707	0.740933
rna10212	gene4594	RBL1	NW_007281344.1:10913592-10994145	q1	q2	OK	0.999894	0.867042	-0.205673	-0.0972199	0.8797	0.946824	no	0.489731	0.94585	1.03529	0.130176	0.479777	1.43387
rna10213	gene4594	RBL1	NW_007281344.1:10913592-10994145	q1	q2	OK	0.955285	0.00637098	-7.22827	-1.03105	0.188	0.437203	no	0.00485938	6.65063e-05	0.00525512	0.311031	0.764043	0.339112
rna10214	gene4594	RBL1	NW_007281344.1:10913592-10994145	q1	q2	OK	3.67901	4.65842	0.340523	0.618205	0.2812	0.531527	no	2.3216	3.28043	2.89032	4.37439	1.74804	1.59889
rna10215	gene4595	CHD6	NW_007281344.1:11002949-11208722	q1	q2	OK	4.33261	4.91228	0.181158	0.526178	0.36255	0.609138	no	3.10418	4.41541	4.238	4.0744	3.03627	3.16309
rna10216	gene4595	CHD6	NW_007281344.1:11002949-11208722	q1	q2	OK	0.886306	1.35499	0.612407	0.838594	0.14285	0.3729	no	0.713283	1.01536	1.15539	0.75128	0.625122	0.623381
rna10217	gene4595	CHD6	NW_007281344.1:11002949-11208722	q1	q2	OK	1.70001	1.62774	-0.062675	-0.102592	0.86205	0.937778	no	1.00432	1.35149	1.05824	1.794	1.18953	0.822314
rna1022	gene449	LOC101951748	NC_024218.1:61656111-61680379	q1	q2	OK	0.593246	0.685387	0.208289	0.130489	0.8271	0.921846	no	0.596805	0.463981	0.541238	0.463856	0.487111	0.447712
rna10222	gene4596	RALGAPB	NW_007281344.1:11375064-11512784	q1	q2	OK	2.96029	3.32027	0.165562	0.322479	0.573	0.773389	no	2.96359	2.16259	2.28702	2.99559	2.20057	1.82494
rna10223	gene4596	RALGAPB	NW_007281344.1:11375064-11512784	q1	q2	OK	0.560993	1.73071	1.62531	1.16138	0.0967	0.293672	no	0.774352	1.91925	0.819535	0.790894	0.0453599	0.371978
rna10224	gene4596	RALGAPB	NW_007281344.1:11375064-11512784	q1	q2	OK	0.761639	0.153246	-2.31326	-1.10625	0.25425	0.506531	no	0.0416287	0.138932	0.0393188	0.215976	1.0441	0.0211432
rna10225	gene4596	RALGAPB	NW_007281344.1:11375064-11512784	q1	q2	OK	0.612113	1.01075	0.723552	0.400697	0.39695	0.639891	no	0.743295	0.653727	0.988617	0.316449	0.00075241	1.24727
rna10226	gene4596	RALGAPB	NW_007281344.1:11375064-11512784	q1	q2	OK	0.747065	0.182382	-2.03427	-1.2261	0.1007	0.301783	no	0.155477	0.0537612	0.134708	0.33064	0.812328	0.349691
rna10228	gene4597	LOC101938736	NW_007281344.1:11375064-11512784	q1	q2	OK	0.60007	0.578399	-0.0530667	-0.0435646	0.9401	0.971748	no	0.35103	0.442559	0.380937	0.400901	0.431646	0.402572
rna10229	gene4598	NDRG3	NW_007281344.1:11572816-11675221	q1	q2	OK	4.56788	2.13842	-1.09498	-1.54676	0.0127	0.0689004	no	1.11397	1.35312	2.09899	3.16529	3.0765	3.35135
rna10231	gene4598	NDRG3	NW_007281344.1:11572816-11675221	q1	q2	OK	9.64816	10.8681	0.171775	0.510853	0.3767	0.622265	no	7.16388	7.5038	6.86748	8.54727	5.51064	5.62925
rna10232	gene4599	SLA2	NW_007281344.1:11686794-11697991	q1	q2	OK	1.91088	0.611467	-1.64389	-2.13009	0.00045	0.00480946	yes	0.359019	0.32228	0.536174	0.815737	1.36081	1.73231
rna10233	gene4600	PHF20	NW_007281344.1:11734802-11893318	q1	q2	OK	1.01851	0.842444	-0.2738	-0.268574	0.629	0.811644	no	0.206352	0.90115	0.824077	1.1867	0.656395	0.790809
rna10234	gene4600	PHF20	NW_007281344.1:11734802-11893318	q1	q2	OK	1.08686	1.76615	0.700434	1.03135	0.07645	0.251437	no	0.822957	0.597382	1.05001	0.75312	0.446	0.436804
rna10235	gene4600	PHF20	NW_007281344.1:11734802-11893318	q1	q2	OK	0.948035	1.31232	0.469112	0.556705	0.352	0.5999	no	0.55695	1.05434	1.08931	0.965467	0.758793	0.446837
rna10236	gene4600	PHF20	NW_007281344.1:11734802-11893318	q1	q2	OK	3.17537	4.30181	0.438019	0.946765	0.1027	0.305582	no	4.0454	3.27214	2.81788	2.81559	2.18017	2.36164
rna10237	gene4601	LOC101941845	NW_007281344.1:11943840-12074325	q1	q2	OK	0.979226	0.777225	-0.33331	-0.641484	0.25845	0.510507	no	0.542349	0.842854	0.577817	1.54477	0.560737	0.504013
rna10239	gene4603	CDC42BPB	NW_007281345.1:37266-155161	q1	q2	OK	0.59671	0.680732	0.190057	0.0845875	0.8475	0.93158	no	0.673172	0.584257	0.749142	0.500454	0.881128	0.469095
rna10240	gene4603	CDC42BPB	NW_007281345.1:37266-155161	q1	q2	OK	1.37181	2.88627	1.07312	0.809437	0.1525	0.387816	no	1.42607	2.05672	1.20399	1.18495	0.59471	0.311114
rna10241	gene4603	CDC42BPB	NW_007281345.1:37266-155161	q1	q2	OK	2.10424	2.10101	-0.0022141	-0.00188443	0.99745	0.998405	no	1.50976	1.69433	1.24722	0.843152	1.45965	1.96731
rna10242	gene4603	CDC42BPB	NW_007281345.1:37266-155161	q1	q2	OK	23.1231	31.0242	0.424056	1.45014	0.01345	0.0720271	no	21.897	22.6004	23.8949	16.0896	17.7295	17.5665
rna10244	gene4605	TRAF3	NW_007281345.1:257760-356427	q1	q2	OK	1.78832	1.51747	-0.236938	-0.344336	0.555	0.761522	no	1.14964	1.10508	0.990498	2.02086	1.18383	1.11699
rna10245	gene4605	TRAF3	NW_007281345.1:257760-356427	q1	q2	OK	0.611168	0.330984	-0.884809	-0.381802	0.54985	0.757748	no	0.125012	8.67876e-05	0.1285	0.227836	0.0785766	0.210016
rna10247	gene4606	RCOR1	NW_007281345.1:460251-578724	q1	q2	OK	1.50547	1.42872	-0.0754918	-0.157028	0.78325	0.899899	no	0.955205	1.1531	0.964474	1.2108	1.19048	0.931199
rna10248	gene4607	ANKRD9	NW_007281345.1:749456-754631	q1	q2	OK	19.5962	8.79581	-1.15569	-1.95145	0.00305	0.0226735	yes	2.10577	3.50518	4.98522	3.13205	9.89833	13.8595
rna10249	gene4607	ANKRD9	NW_007281345.1:749456-754631	q1	q2	OK	16.4836	11.792	-0.483222	-0.855948	0.13035	0.35321	no	9.89786	10.7173	9.36128	10.8311	18.0842	13.78
rna10250	gene4607	ANKRD9	NW_007281345.1:749456-754631	q1	q2	OK	10.2042	5.79071	-0.81735	-1.27337	0.02935	0.127874	no	3.25201	2.67404	3.98808	4.39201	6.72259	6.34945
rna10251	gene4608	TECPR2	NW_007281345.1:777569-851839	q1	q2	OK	6.97217	4.96312	-0.490359	-1.14351	0.04985	0.186966	no	3.86525	2.80021	3.31509	5.21502	3.91719	4.81836
rna10252	gene4608	TECPR2	NW_007281345.1:777569-851839	q1	q2	OK	3.92811	5.2169	0.409358	0.902192	0.1184	0.33277	no	3.57997	3.20849	3.03369	2.41158	2.46672	2.66971
rna10253	gene4608	TECPR2	NW_007281345.1:777569-851839	q1	q2	OK	1.60091	1.24295	-0.365121	-0.411817	0.48745	0.713021	no	0.924408	1.21796	1.13732	1.54481	1.73055	1.03051
rna10254	gene4608	TECPR2	NW_007281345.1:777569-851839	q1	q2	OK	0.907982	1.34005	0.561552	0.522077	0.37305	0.61918	no	0.855766	1.40555	1.03988	0.69069	1.07103	0.55679
rna10255	gene4609	CINP	NW_007281345.1:851858-860746	q1	q2	OK	20.6974	35.3957	0.774122	2.50331	5e-05	0.000720643	yes	25.3368	24.8644	25.93	15.035	14.6822	15.7875
rna10256	gene4610	ZNF839	NW_007281345.1:868511-885126	q1	q2	OK	0.066706	0.5642	3.08032	1.03431	0.25375	0.505971	no	0.402055	0.97923	0.489381	0.686967	0.52848	0.000357997
rna10257	gene4610	ZNF839	NW_007281345.1:868511-885126	q1	q2	OK	4.39251	5.51849	0.329228	1.03447	0.07455	0.246971	no	4.13407	3.45647	4.08802	3.25862	2.79493	3.00607
rna10261	gene4612	MOK	NW_007281345.1:891895-927908	q1	q2	OK	1.17011	0.38132	-1.61757	-1.06893	0.08665	0.273462	no	0.510292	0.268642	0.390925	0.980516	1.11164	1.18378
rna10263	gene4612	MOK	NW_007281345.1:891895-927908	q1	q2	OK	0.832659	0.550893	-0.595954	-0.842988	0.16925	0.41264	no	0.242754	0.314616	0.432231	0.380995	0.497269	0.601697
rna10268	gene4613	WDR20	NW_007281345.1:932404-986924	q1	q2	OK	1.77248	2.34866	0.40607	1.2595	0.03135	0.134147	no	1.39339	1.44118	1.3455	1.14734	1.01896	1.05625
rna10269	gene4615	LOC101939878	NW_007281345.1:1012203-1023305	q1	q2	OK	116.356	170.355	0.549994	1.80654	0.00225	0.018013	yes	173.984	128.524	128.93	106.919	93.9691	95.5825
rna10270	gene4616	LOC101950650	NW_007281345.1:1073770-1156849	q1	q2	OK	4.52364	4.76669	0.0755035	0.29213	0.6155	0.803321	no	4.56235	5.43313	5.47929	5.94848	4.70846	4.57222
rna10271	gene4617	LOC101950935	NW_007281345.1:1187689-1262580	q1	q2	OK	20.2071	21.0498	0.0589465	0.212002	0.71545	0.861751	no	16.6397	18.6354	18.339	20.0499	17.0605	16.0724
rna10272	gene4618	LOC101940155	NW_007281345.1:1263167-1268683	q1	q2	OK	0.43093	0.315086	-0.451706	-0.75118	0.19085	0.440806	no	0.2583	0.219476	0.304758	0.319118	0.383109	0.376976
rna10274	gene4621	PPP2R5C	NW_007281345.1:1339221-1521491	q1	q2	OK	4.79831	4.9363	0.0409045	0.0885507	0.87475	0.944073	no	2.84777	3.35709	3.40747	4.44002	2.93632	3.08408
rna10275	gene4621	PPP2R5C	NW_007281345.1:1339221-1521491	q1	q2	OK	7.03595	4.41876	-0.671104	-1.58909	0.0086	0.0506414	no	2.27125	2.46108	1.94432	3.17827	3.61561	3.91752
rna10276	gene4622	DIO3	NW_007281345.1:1630402-1631988	q1	q2	OK	0.179678	0.511286	1.50872	1.68916	0.008	0.0479827	yes	0.3065	0.3299	0.230535	0.0892553	0.15921	0.0679312
rna10277	gene4623	LOC103306092	NW_007281345.1:1688506-1717882	q1	q2	OK	1.16669	0.397757	-1.55246	-1.73475	0.004	0.0280687	yes	0.306749	0.519625	0.184973	0.736825	1.25933	0.985095
rna10278	gene4624	DLK1	NW_007281345.1:2098742-2115382	q1	q2	OK	1.1492	0.60065	-0.936035	-0.914474	0.13155	0.35497	no	0.36266	0.423033	0.3502	1.45321	0.0994073	0.464392
rna10279	gene4624	DLK1	NW_007281345.1:2098742-2115382	q1	q2	OK	0.410696	0	#NAME?	NA	0.13045	0.353343	no	5.19268e-05	3.7478e-06	7.546e-07	1.13732	0.332202	1.2772e-05
rna1028	gene450	LOC101952724	NC_024218.1:61685039-61728734	q1	q2	OK	0.662728	0.397025	-0.739189	-0.544544	0.3904	0.634456	no	0.208307	0.406045	0.443087	0.605557	0.519939	0.746106
rna10282	gene4626	LOC101942430	NW_007281345.1:2562403-2569040	q1	q2	OK	18.8958	16.7924	-0.170256	-0.615215	0.2775	0.528524	no	15.4431	14.3538	13.8876	29.5042	12.2192	12.4092
rna10283	gene4627	PLD4	NW_007281345.1:2578986-2598258	q1	q2	OK	1.09485	0.308676	-1.82656	-2.70385	5e-05	0.000720643	yes	0.321142	0.16262	0.178962	1.1197	0.704482	0.606014
rna10285	gene4628	CEP170B	NW_007281345.1:2608873-2698226	q1	q2	OK	0.649163	0.513854	-0.337223	-0.361162	0.53345	0.74647	no	0.287057	0.509551	0.0111248	0.605539	0.498718	0.41623
rna10286	gene4628	CEP170B	NW_007281345.1:2608873-2698226	q1	q2	OK	2.19248	1.57744	-0.474981	-1.18589	0.0397	0.159006	no	1.45496	1.27573	1.24378	1.66531	1.95431	1.86652
rna10287	gene4629	ZBTB42	NW_007281345.1:2754626-2761075	q1	q2	OK	0.450452	1.07796	1.25885	1.34125	0.05135	0.191096	no	0.563185	0.616296	0.688435	0.231087	0.231189	0.433428
rna10288	gene4629	ZBTB42	NW_007281345.1:2754626-2761075	q1	q2	OK	0.661824	0.121856	-2.44127	-1.21939	0.23855	0.494541	no	0.000159728	0.150416	8.47443e-05	0.566086	0.332749	0.159653
rna10289	gene4630	AKT1	NW_007281345.1:2823132-2938038	q1	q2	OK	10.1293	9.57214	-0.0816195	-0.289168	0.61735	0.804338	no	6.49675	6.44065	6.58602	9.06686	6.50108	6.1545
rna1029	gene451	DCLK1	NC_024218.1:61785447-62139054	q1	q2	OK	0.406878	0.0698623	-2.54201	-2.53258	0.00045	0.00480946	yes	0.0307006	0.0380561	0.045051	0.497607	0.175078	0.117757
rna10290	gene4631	SIVA1	NW_007281345.1:2956241-2959655	q1	q2	OK	28.213	27.3008	-0.0474167	-0.147769	0.79975	0.908233	no	18.2878	16.9653	17.2396	19.3956	18.1132	17.6492
rna10291	gene4632	ADSSL1	NW_007281345.1:2969681-3012331	q1	q2	OK	199.238	173.884	-0.196367	-0.531946	0.3563	0.603895	no	123.206	102.171	99.7871	91.055	135.492	136.108
rna10293	gene4634	LOC103306093	NW_007281345.1:3043964-3045575	q1	q2	OK	4.08383	1.50836	-1.43694	-2.65121	5e-05	0.000720643	yes	0.948268	1.10301	0.885845	6.1483	1.48898	1.46666
rna10294	gene4635	LOC101945792	NW_007281345.1:3047901-3071847	q1	q2	OK	2.35309	0.840012	-1.48607	-2.00531	0.0048	0.0323587	yes	0.454441	0.85681	0.716074	3.77266	1.40782	1.0816
rna10295	gene4635	LOC101945792	NW_007281345.1:3047901-3071847	q1	q2	OK	3.02396	0.764076	-1.98465	-2.69142	0.00025	0.00295366	yes	1.14267	0.50764	0.375823	5.29436	1.5915	1.59582
rna10296	gene4636	LOC101952017	NW_007281345.1:3072341-3123488	q1	q2	OK	3.90876	1.14002	-1.77765	-2.14889	0.001	0.00936885	yes	1.04023	0.920789	0.666148	5.57264	2.35117	1.59843
rna10297	gene4637	LOC101945510	NW_007281345.1:3072341-3123488	q1	q2	OK	3.62734	0.959179	-1.91904	-2.56835	0.0001	0.00133596	yes	0.857666	0.651992	0.638002	5.11452	1.88882	1.57681
rna10299	gene4639	LOC101946558	NW_007281345.1:3297644-3329603	q1	q2	OK	1.86943	3.77195	1.01271	2.87007	5e-05	0.000720643	yes	2.52324	2.66831	2.45935	0.821535	1.36549	1.52422
rna10300	gene4641	KIF26A	NW_007281345.1:4222344-4360947	q1	q2	OK	2.47702	0.264871	-3.22524	-6.47132	5e-05	0.000720643	yes	0.187911	0.208552	0.213395	5.26032	0.676312	0.556711
rna10302	gene4643	TDRD9	NW_007281345.1:4510959-4706979	q1	q2	OK	0.73408	0.620957	-0.241445	-0.454833	0.4189	0.659288	no	0.556887	0.329501	0.415071	0.46825	0.50498	0.543164
rna10304	gene4645	LOC101947463	NW_007281345.1:4707936-4721008	q1	q2	OK	9.64039	9.9846	0.0506129	0.0562951	0.9255	0.964731	no	6.89194	7.49806	6.7104	3.65521	7.81456	6.96822
rna10305	gene4645	LOC101947463	NW_007281345.1:4707936-4721008	q1	q2	OK	91.1314	100.442	0.14034	0.499825	0.398	0.64084	no	57.6007	54.9478	57.4543	34.511	57.8022	58.1295
rna10306	gene4645	LOC101947463	NW_007281345.1:4707936-4721008	q1	q2	OK	6.21094	5.10982	-0.281539	-0.136875	0.8414	0.928971	no	2.14552	0.00373717	1.72134	2.28988	0.20364	3.89053
rna10307	gene4645	LOC101947463	NW_007281345.1:4707936-4721008	q1	q2	OK	3.24721	9.76681	1.58869	0.698378	0.2248	0.480593	no	3.29981	5.51468	6.50494	2.38345	3.0467	0.000860516
rna10308	gene4646	PPP1R13B	NW_007281345.1:4737182-4869052	q1	q2	OK	1.94806	2.27584	0.224366	0.123598	0.8181	0.917186	no	1.28932	1.45346	1.28871	0.829358	1.43658	1.35392
rna10311	gene4646	PPP1R13B	NW_007281345.1:4737182-4869052	q1	q2	OK	22.8747	22.8562	-0.00116548	-0.00207504	0.9974	0.998405	no	20.6165	16.1772	15.625	14.4282	19.42	17.516
rna10312	gene4646	PPP1R13B	NW_007281345.1:4737182-4869052	q1	q2	OK	0.50554	1.62435	1.68397	0.565621	0.38125	0.626392	no	0.72912	1.48416	1.25167	0.182497	0.46223	0.464213
rna10313	gene4646	PPP1R13B	NW_007281345.1:4737182-4869052	q1	q2	OK	0.965916	0.957514	-0.0126029	-0.00464887	0.9593	0.980074	no	0.667751	0.574134	0.783564	0.676361	0.858772	0.643369
rna10314	gene4646	PPP1R13B	NW_007281345.1:4737182-4869052	q1	q2	OK	6.25787	4.93197	-0.343508	-0.299105	0.608	0.798377	no	3.46783	4.00109	4.33688	4.28727	4.99652	6.11214
rna10315	gene4646	PPP1R13B	NW_007281345.1:4737182-4869052	q1	q2	OK	15.871	19.7456	0.315134	0.462989	0.4257	0.66457	no	13.1731	14.6997	12.9738	11.4749	11.5578	9.79739
rna10316	gene4646	PPP1R13B	NW_007281345.1:4737182-4869052	q1	q2	OK	10.1474	10.6119	0.0645728	0.0765565	0.8998	0.955213	no	10.9711	6.76024	7.64155	5.30317	8.78955	9.15178
rna10317	gene4646	PPP1R13B	NW_007281345.1:4737182-4869052	q1	q2	OK	0.490722	0.793949	0.694141	0.216483	0.75015	0.88161	no	0.67387	0.563997	0.72662	0.361375	0.339903	0.6579
rna10319	gene4646	PPP1R13B	NW_007281345.1:4737182-4869052	q1	q2	OK	0.643239	0.870309	0.436174	0.137027	0.84205	0.929154	no	0.470823	0.438912	0.4984	0.356638	0.555799	0.263364
rna1032	gene451	DCLK1	NC_024218.1:61785447-62139054	q1	q2	OK	0.350967	0.025845	-3.76338	-2.50857	0.0106	0.0594816	no	0.0106818	0.00896948	0.025291	0.65242	0.164517	0.081012
rna10320	gene4647	ZFYVE21	NW_007281345.1:4737182-4869052	q1	q2	OK	4.1948	11.1465	1.40992	0.801499	0.2368	0.49301	no	6.39873	7.77165	7.84407	3.41755	2.15693	3.19645
rna10321	gene4647	ZFYVE21	NW_007281345.1:4737182-4869052	q1	q2	OK	30.2255	24.2026	-0.320606	-0.427519	0.46185	0.692601	no	15.6635	14.8623	13.6839	17.5962	19.8203	18.7955
rna10324	gene4648	XRCC3	NW_007281345.1:4869514-5033353	q1	q2	OK	0.444271	0.334725	-0.408461	-0.18913	0.8328	0.924712	no	0.240792	0.0674903	0.294592	0.265258	0.404428	0.139064
rna10325	gene4649	KLC1	NW_007281345.1:4869514-5033353	q1	q2	OK	0.315348	0.881906	1.48368	0.739579	0.39335	0.637082	no	1.31263	1.89494	1.42013	0.455348	1.15059	0.708704
rna10326	gene4649	KLC1	NW_007281345.1:4869514-5033353	q1	q2	OK	5.43211	5.51033	0.0206249	0.0512617	0.9293	0.966589	no	4.11277	3.50264	4.12413	4.37736	3.9384	4.00199
rna10327	gene4649	KLC1	NW_007281345.1:4869514-5033353	q1	q2	OK	2.44406	2.27805	-0.10148	-0.162782	0.78435	0.900455	no	1.53521	1.24109	1.24662	1.37458	1.71783	1.38122
rna10328	gene4649	KLC1	NW_007281345.1:4869514-5033353	q1	q2	OK	3.71701	1.49517	-1.31384	-2.01286	0.0025	0.019525	yes	0.948407	0.772111	0.740222	2.40813	2.10302	1.99248
rna10331	gene4649	KLC1	NW_007281345.1:4869514-5033353	q1	q2	OK	2.09931	3.23689	0.624695	0.712904	0.222	0.477731	no	3.21419	2.33239	2.18726	1.77569	1.82927	2.10137
rna10332	gene4650	BAG5	NW_007281345.1:5033388-5042153	q1	q2	OK	0.8687	1.1555	0.411588	0.362641	0.5362	0.747913	no	0.779655	0.578423	0.62537	0.440228	0.812827	0.26055
rna10333	gene4650	BAG5	NW_007281345.1:5033388-5042153	q1	q2	OK	1.7955	2.24309	0.321103	0.316605	0.54445	0.75352	no	1.13608	1.44912	1.23064	1.78328	0.822837	0.505539
rna10334	gene4650	BAG5	NW_007281345.1:5033388-5042153	q1	q2	OK	0.634858	2.10709	1.73075	1.57858	0.023	0.107128	no	1.65909	1.26599	1.77593	0.289518	0.67097	0.373888
rna10335	gene4650	BAG5	NW_007281345.1:5033388-5042153	q1	q2	OK	3.00999	3.17901	0.0788184	0.0969699	0.8748	0.944073	no	1.61681	1.80728	1.16245	2.50897	1.11877	2.06795
rna10336	gene4650	BAG5	NW_007281345.1:5033388-5042153	q1	q2	OK	0.352503	0.600785	0.769214	0.591908	0.33225	0.581506	no	0.187894	0.483313	0.643717	0.162114	0.2502	0.316352
rna10338	gene4651	TRMT61A	NW_007281345.1:5148095-5179905	q1	q2	OK	1.53584	0.765248	-1.00503	-1.05412	0.0907	0.281984	no	0.484329	0.430393	0.575764	0.736205	1.1357	1.12506
rna10339	gene4651	TRMT61A	NW_007281345.1:5148095-5179905	q1	q2	OK	1.58387	4.26875	1.43036	2.32076	0.0008	0.00781935	yes	3.36264	2.7726	2.67969	0.938075	1.2818	1.07414
rna10340	gene4652	CKB	NW_007281345.1:5185421-5196592	q1	q2	OK	1258.13	857.661	-0.552806	-0.847463	0.13715	0.363761	no	656.737	693.987	706.216	517.882	1246.28	1239.58
rna10341	gene4652	CKB	NW_007281345.1:5185421-5196592	q1	q2	OK	599.107	377.698	-0.665581	-0.678734	0.241	0.496722	no	310.322	323.514	315.555	247.793	619.232	637.252
rna10342	gene4652	CKB	NW_007281345.1:5185421-5196592	q1	q2	OK	60.2079	35.1335	-0.777105	-0.249297	0.73155	0.871114	no	23.961	24.933	23.207	22.3408	52.0752	48.7194
rna10343	gene4652	CKB	NW_007281345.1:5185421-5196592	q1	q2	OK	18.8604	29.7505	0.657556	0.139395	0.71585	0.861986	no	34.3243	31.1108	32.4664	15.3656	28.4709	27.3554
rna10346	gene4654	MARK3	NW_007281345.1:5247347-5355179	q1	q2	OK	3.91953	3.52395	-0.153485	-0.217116	0.7139	0.86113	no	2.89657	2.80974	2.43569	3.5277	2.84852	2.93341
rna10347	gene4654	MARK3	NW_007281345.1:5247347-5355179	q1	q2	OK	2.0738	3.51736	0.762214	0.824441	0.1479	0.380894	no	2.09916	2.9629	2.67673	2.17763	1.47786	1.24674
rna10348	gene4654	MARK3	NW_007281345.1:5247347-5355179	q1	q2	OK	17.8523	16.0506	-0.153489	-0.449199	0.4438	0.679392	no	10.558	11.1378	11.1232	11.0584	13.1207	13.1035
rna10349	gene4654	MARK3	NW_007281345.1:5247347-5355179	q1	q2	OK	3.45176	2.27098	-0.604014	-0.693542	0.2307	0.486876	no	1.36047	1.57901	1.84072	3.06227	2.13225	2.16219
rna10351	gene4655	EIF5	NW_007281345.1:5415931-5429570	q1	q2	OK	8.32539	5.20066	-0.678824	-0.348659	0.6135	0.801728	no	3.23813	2.03102	3.29937	4.16474	4.25106	4.72696
rna10352	gene4655	EIF5	NW_007281345.1:5415931-5429570	q1	q2	OK	257.317	250.061	-0.0412667	-0.132333	0.8215	0.91881	no	186.626	197.749	196.336	203.86	199.247	204.729
rna10354	gene4657	TNFAIP2	NW_007281345.1:5591172-5621148	q1	q2	OK	0.531898	0.43698	-0.283581	-0.481572	0.3873	0.631701	no	0.33958	0.248169	0.349458	0.598797	0.275567	0.338666
rna10356	gene4659	LOC101931450	NW_007281345.1:5816573-5825756	q1	q2	OK	2.01755	14.0753	2.80249	7.61204	5e-05	0.000720643	yes	11.3342	9.1035	8.45003	1.72339	1.1812	1.3389
rna10357	gene4660	PPP1R36	NW_007281345.1:5894647-5912571	q1	q2	OK	1.30067	0.628453	-1.04937	-1.60424	0.00715	0.0440933	yes	0.493792	0.445797	0.536795	0.765815	1.14985	1.15688
rna1036	gene452	NBEA	NC_024218.1:62259384-63062998	q1	q2	OK	0.306879	0.186032	-0.722118	-0.295808	0.65315	0.825776	no	0.000192455	0.368131	0.000341226	0.243557	0.43298	7.0441e-06
rna10360	gene4661	BRF1	NW_007281345.1:5943494-6182280	q1	q2	OK	5.01069	3.62377	-0.467518	-0.988888	0.0908	0.282232	no	2.40422	2.97524	2.97632	4.10915	4.1241	3.69914
rna10361	gene4662	BTBD6	NW_007281345.1:5943494-6182280	q1	q2	OK	0.711329	0.554039	-0.360531	-0.272589	0.6345	0.814914	no	0.528159	0.372986	0.191415	0.622139	0.264239	0.477127
rna10362	gene4662	BTBD6	NW_007281345.1:5943494-6182280	q1	q2	OK	2.80982	1.76972	-0.666954	-0.779686	0.1783	0.424959	no	1.1485	0.786025	1.06706	3.02781	0.911511	1.27481
rna10363	gene4662	BTBD6	NW_007281345.1:5943494-6182280	q1	q2	OK	1.33847	1.19551	-0.162964	-0.150071	0.79375	0.904817	no	0.481477	1.15934	0.986894	2.04583	0.943329	0.782937
rna10364	gene4663	NUDT14	NW_007281345.1:6808210-6895168	q1	q2	OK	4.46269	4.36813	-0.0308958	-0.0779111	0.89415	0.952562	no	2.77024	2.60108	2.82475	2.98167	2.88786	2.69562
rna10365	gene4663	NUDT14	NW_007281345.1:6808210-6895168	q1	q2	OK	0.173011	0.887008	2.35808	1.39304	0.09445	0.289497	no	0.499733	0.655847	0.60901	0.165787	0.0589082	0.151369
rna10366	gene4664	JAG2	NW_007281345.1:6965251-7061565	q1	q2	OK	3.59001	3.37301	-0.0899515	-0.27121	0.6359	0.815559	no	2.28972	2.48025	2.40395	2.80821	2.50903	2.54585
rna1037	gene452	NBEA	NC_024218.1:62259384-63062998	q1	q2	OK	0.254742	0.474864	0.898478	0.516473	0.34425	0.59372	no	0.22069	0.338133	0.480565	0.70955	0.00146218	5.80326e-05
rna10370	gene4666	CDCA4	NW_007281345.1:7366336-7373805	q1	q2	OK	3.94305	6.42863	0.7052	1.11654	0.0594	0.211508	no	6.91928	6.06182	6.28942	5.88621	4.11173	4.00064
rna10371	gene4666	CDCA4	NW_007281345.1:7366336-7373805	q1	q2	OK	0.365462	0	#NAME?	NA	0.14395	0.374645	no	6.88759e-05	4.95343e-05	0.0982769	0.000155098	0.320299	0.881984
rna10372	gene4666	CDCA4	NW_007281345.1:7366336-7373805	q1	q2	OK	2.0546	2.84525	0.469692	0.45451	0.42935	0.667568	no	2.25756	1.37707	1.82123	1.26709	0.829352	1.9034
rna10373	gene4666	CDCA4	NW_007281345.1:7366336-7373805	q1	q2	OK	0.904056	0.535435	-0.755702	-0.343485	0.6039	0.795241	no	0.288221	0.708417	0.188019	0.791575	0.797886	0.115073
rna10374	gene4666	CDCA4	NW_007281345.1:7366336-7373805	q1	q2	OK	5.80474	6.3167	0.121939	0.297946	0.6071	0.797791	no	3.14809	3.73516	3.93864	3.82977	3.3299	3.04371
rna10375	gene4667	LOC101935503	NW_007281345.1:7394648-7419785	q1	q2	OK	5.18883	8.39313	0.693798	1.49817	0.0104	0.0586316	no	4.97529	3.82748	4.02459	3.46597	1.39955	2.25295
rna10376	gene4667	LOC101935503	NW_007281345.1:7394648-7419785	q1	q2	OK	0.408368	0.663841	0.700969	0.386588	0.55695	0.762766	no	0.303666	0.91001	0.107815	0.456766	0.287	0.0912149
rna10377	gene4667	LOC101935503	NW_007281345.1:7394648-7419785	q1	q2	OK	3.77442	1.45706	-1.3732	-1.26696	0.10285	0.305766	no	0.164751	1.16538	1.64695	2.39316	2.8815	2.69498
rna10379	gene4669	LOC101935982	NW_007281345.1:7435912-7449948	q1	q2	OK	14.5019	13.0935	-0.147393	-0.466166	0.41885	0.659284	no	12.0177	10.5645	10.6625	10.9962	13.2346	12.2387
rna10383	gene4671	PRKCH	NW_007281345.1:7745082-7950316	q1	q2	OK	0.160205	0.407203	1.34583	0.449005	0.5369	0.748401	no	1.24769e-05	0.00459407	0.00448378	1.86398e-05	0.00355945	1.67016e-05
rna10384	gene4671	PRKCH	NW_007281345.1:7745082-7950316	q1	q2	OK	1.94418	1.98526	0.0301647	0.0272578	0.95965	0.98023	no	0.839147	1.49371	1.46151	1.49166	1.10017	1.08568
rna10385	gene4671	PRKCH	NW_007281345.1:7745082-7950316	q1	q2	OK	5.38561	17.9501	1.73681	3.71926	5e-05	0.000720643	yes	15.4753	12.2654	12.2298	2.83811	4.34605	5.16187
rna10386	gene4672	HIF1A	NW_007281345.1:8033860-8084251	q1	q2	OK	181.813	133.426	-0.44642	-0.769378	0.17815	0.424747	no	65.5888	83.0725	84.8447	85.5536	121.84	118.948
rna10387	gene4672	HIF1A	NW_007281345.1:8033860-8084251	q1	q2	OK	168.578	124.102	-0.441891	-0.730947	0.2285	0.484625	no	95.611	93.4171	87.0191	103.203	129.715	132.372
rna10388	gene4674	SNAPC1	NW_007281345.1:8102651-8124205	q1	q2	OK	21.4257	13.4736	-0.669202	-2.33458	5e-05	0.000720643	yes	9.85229	9.19594	10.6178	15.2079	15.8329	16.9182
rna10392	gene4678	RHOJ	NW_007281345.1:8890714-8970559	q1	q2	OK	2.5608	2.47195	-0.050943	-0.159703	0.77895	0.89737	no	1.68469	1.65517	1.59432	2.27892	1.60742	1.47489
rna10394	gene4680	PPP2R5E	NW_007281345.1:9022124-9134953	q1	q2	OK	1.82773	1.4781	-0.306303	-0.416445	0.47345	0.702903	no	0.99554	0.683626	1.00227	1.19207	1.1519	1.04595
rna10396	gene4680	PPP2R5E	NW_007281345.1:9022124-9134953	q1	q2	OK	0.479473	0.490293	0.0321941	0.023855	0.9689	0.984395	no	0.269392	0.332395	0.237494	0.227578	0.188988	0.385825
rna10397	gene4680	PPP2R5E	NW_007281345.1:9022124-9134953	q1	q2	OK	9.13964	6.82784	-0.420708	-1.39922	0.01825	0.0903333	no	3.85142	4.01018	4.13262	5.38766	5.22236	5.60772
rna10398	gene4680	PPP2R5E	NW_007281345.1:9022124-9134953	q1	q2	OK	0.576578	0.700991	0.28188	0.225214	0.72645	0.868315	no	0.365893	0.498316	0.427741	0.182276	0.425157	0.40645
rna10399	gene4681	WDR89	NW_007281345.1:9178719-9212318	q1	q2	OK	0.708624	0.388318	-0.867782	-0.606739	0.30875	0.558582	no	0.365433	0.201861	0.0890224	0.332119	0.397543	0.471885
rna10400	gene4681	WDR89	NW_007281345.1:9178719-9212318	q1	q2	OK	0.923231	1.18239	0.356945	0.268283	0.6586	0.82882	no	1.44161	0.470872	1.27435	0.774899	0.803874	1.06807
rna10401	gene4681	WDR89	NW_007281345.1:9178719-9212318	q1	q2	OK	3.19677	2.11938	-0.592978	-0.833078	0.1563	0.394161	no	1.05951	1.59089	0.803133	1.66816	1.81947	1.987
rna10402	gene4682	SGPP1	NW_007281345.1:9232040-9269894	q1	q2	OK	7.44335	5.56609	-0.419288	-1.53974	0.00855	0.0504539	no	2.92117	2.79613	3.07044	5.16287	3.53962	3.65039
rna10404	gene4683	SYNE2	NW_007281345.1:9349058-9594372	q1	q2	OK	0.808778	0.632616	-0.354413	-0.252176	0.67315	0.83821	no	0.522812	0.526537	0.492704	0.527863	0.724414	0.688503
rna10405	gene4683	SYNE2	NW_007281345.1:9349058-9594372	q1	q2	OK	0.456652	0.331144	-0.463636	-0.256779	0.65855	0.828795	no	0.380852	0.319448	0.266157	0.533749	0.482441	0.347511
rna1041	gene452	NBEA	NC_024218.1:62259384-63062998	q1	q2	OK	0.424664	0.308649	-0.460355	-0.532699	0.33555	0.58496	no	0.227673	0.206483	0.259862	0.381221	0.333078	0.268549
rna10410	gene4683	SYNE2	NW_007281345.1:9349058-9594372	q1	q2	OK	16.9832	13.3294	-0.3495	-1.18261	0.0436	0.170498	no	12.0431	10.8539	10.7165	14.9345	14.5921	13.9434
rna10411	gene4684	ESR2	NW_007281345.1:9594522-9691802	q1	q2	OK	6.82997	6.36028	-0.102788	-0.359107	0.54035	0.750725	no	4.067	4.17522	3.94202	5.48632	3.89056	4.26578
rna10413	gene4686	MTHFD1	NW_007281345.1:9791555-9852081	q1	q2	OK	14.3737	24.3397	0.759882	2.85632	5e-05	0.000720643	yes	19.1928	16.4408	16.2541	15.0519	8.57716	8.55064
rna10415	gene4687	AKAP5	NW_007281345.1:9855235-9860902	q1	q2	OK	0.60835	0.412178	-0.561632	-0.726031	0.19815	0.450625	no	0.247127	0.507696	0.180178	1.00464	0.269748	0.348063
rna10417	gene4689	ZBTB1	NW_007281345.1:9902776-9915980	q1	q2	OK	6.56127	6.39855	-0.036229	-0.119905	0.83815	0.927613	no	4.76075	4.48696	4.2674	6.01531	4.34667	4.14972
rna10418	gene4690	HSPA2	NW_007281345.1:9935101-9937469	q1	q2	OK	462.026	247.25	-0.902003	-2.49877	5e-05	0.000720643	yes	197.463	193.262	200.37	303.239	415.481	420.793
rna10419	gene4691	LOC101943716	NW_007281345.1:9970900-10029210	q1	q2	OK	18.5216	15.7941	-0.229818	-0.574898	0.30805	0.558061	no	10.586	9.0624	11.1716	12.1665	12.4835	12.2502
rna10420	gene4692	TRMT5	NW_007281345.1:10034159-10044964	q1	q2	OK	4.12408	6.14256	0.574768	1.54838	0.0089	0.0519784	no	4.25169	3.93543	4.11462	2.62392	2.7941	2.91835
rna10422	gene4692	TRMT5	NW_007281345.1:10034159-10044964	q1	q2	OK	0.190982	0.619125	1.69679	0.949678	0.16905	0.412528	no	0.512184	0.565432	0.43841	0.225123	0.186031	0.0989172
rna10423	gene4693	SLC38A6	NW_007281345.1:10045029-10102633	q1	q2	OK	2.99359	2.23936	-0.418792	-1.03735	0.0772	0.252856	no	1.07189	1.47109	1.17107	2.18269	1.50138	1.51556
rna10424	gene4693	SLC38A6	NW_007281345.1:10045029-10102633	q1	q2	OK	0.202031	0.308869	0.612418	0.261572	0.6827	0.8442	no	0.441472	9.2911e-06	0.165247	0.0997297	0.0246444	0.297787
rna10425	gene4693	SLC38A6	NW_007281345.1:10045029-10102633	q1	q2	OK	0.441044	0.043129	-3.35419	-0.904951	0.2615	0.513807	no	1.73e-08	0	0.0767483	0.276464	0.385174	0.15415
rna10426	gene4695	PPM1A	NW_007281345.1:10151051-10209831	q1	q2	OK	35.8112	37.7809	0.077245	0.30098	0.5977	0.791163	no	27.3362	24.5745	24.8845	24.9771	24.295	24.2294
rna10429	gene4698	SIX1	NW_007281345.1:10489361-10492872	q1	q2	OK	0.643903	1.24451	0.950665	1.47294	0.0128	0.0693076	no	0.9478	0.900111	0.807204	0.450412	0.491137	0.467023
rna10430	gene4699	SIX4	NW_007281345.1:10531423-10543028	q1	q2	OK	0.860208	1.16948	0.443104	1.02442	0.0756	0.249557	no	0.776859	0.635246	0.714358	0.620395	0.492801	0.492669
rna10431	gene4700	MNAT1	NW_007281345.1:10544613-10637225	q1	q2	OK	8.56693	8.06109	-0.0878037	-0.251812	0.66415	0.832362	no	5.68255	6.78252	6.70818	7.3274	6.22719	7.37125
rna10432	gene4701	LOC101946075	NW_007281345.1:10768698-10789629	q1	q2	OK	0.518034	0.518936	0.00250876	0.00360796	0.98795	0.99383	no	0.387789	0.291121	0.360717	0.734857	0.219149	0.159315
rna10434	gene4702	DAAM1	NW_007281345.1:10860563-11049145	q1	q2	OK	2.79172	3.81729	0.451394	1.00455	0.07885	0.256237	no	3.28801	2.65569	2.23941	1.45535	1.71607	1.67515
rna10435	gene4702	DAAM1	NW_007281345.1:10860563-11049145	q1	q2	OK	0.840147	0.353428	-1.24923	-0.981153	0.1076	0.314273	no	0.243286	0.321585	0.451349	0.811761	0.569812	0.868885
rna10436	gene4702	DAAM1	NW_007281345.1:10860563-11049145	q1	q2	OK	0.000135578	1.21682	13.1317	0.188021	0.1533	0.389068	no	1.3633	1.73278	1.46118	0.85691	0.770928	0.735123
rna10438	gene4703	GPR135	NW_007281345.1:11081939-11083693	q1	q2	OK	0.543453	0.681966	0.327545	0.478666	0.49285	0.717145	no	0.313261	0.26691	0.137429	0.387441	0.0656895	0.133609
rna10439	gene4704	L3HYPDH	NW_007281345.1:11096952-11105905	q1	q2	OK	10.1539	15.1948	0.581537	1.77193	0.00265	0.0203702	yes	9.19597	7.95194	7.76544	5.48315	5.4339	5.86884
rna1044	gene454	LOC101933762	NC_024218.1:63486283-63594824	q1	q2	OK	0.0389425	0.417881	3.42367	0.994777	0.18785	0.437074	no	0.247652	0.358346	0.283912	0.0635071	0.0778256	0.0175292
rna10440	gene4705	JKAMP	NW_007281345.1:11106296-11173577	q1	q2	OK	7.49884	12.1971	0.701794	1.92823	0.00145	0.0126986	yes	6.73629	7.88666	7.60724	5.25442	3.96961	4.78324
rna10442	gene4705	JKAMP	NW_007281345.1:11106296-11173577	q1	q2	OK	1.80369	2.48392	0.461671	0.449639	0.4378	0.674706	no	1.06826	1.5926	1.50404	1.467	1.54532	0.308653
rna10449	gene4707	RTN1	NW_007281345.1:11183613-11378506	q1	q2	OK	18.8276	11.5566	-0.704133	-2.59485	5e-05	0.000720643	yes	7.84168	9.08166	8.81867	15.5362	13.4316	13.3099
rna10450	gene4707	RTN1	NW_007281345.1:11183613-11378506	q1	q2	OK	0.46629	0	#NAME?	NA	0.14685	0.379244	no	0	0.0253793	0	0.825749	0.0225756	0.155177
rna10451	gene4707	RTN1	NW_007281345.1:11183613-11378506	q1	q2	OK	0.662864	0.637455	-0.0563889	-0.0190915	0.9593	0.980074	no	0	0.0511447	5.41291e-05	0.309646	0.0532924	0.191916
rna10463	gene4711	PCNXL4	NW_007281345.1:11544080-11564239	q1	q2	OK	16.888	23.561	0.4804	1.72849	0.00245	0.0192427	yes	14.7324	14.5616	14.7774	12.0529	10.1435	10.132
rna10464	gene4711	PCNXL4	NW_007281345.1:11544080-11564239	q1	q2	OK	1.75717	0.819915	-1.0997	-0.67676	0.2567	0.508859	no	0.00083348	0.634272	0.361732	1.33538	0.890228	0.785231
rna10465	gene4711	PCNXL4	NW_007281345.1:11544080-11564239	q1	q2	OK	0.728569	2.06999	1.50648	0.961966	0.11165	0.321739	no	0.918996	1.30468	1.78752	0.623809	0.474782	0.434635
rna10466	gene4712	DHRS7	NW_007281345.1:11564525-11603730	q1	q2	OK	115.418	130.545	0.177678	0.681926	0.2386	0.494571	no	90.1254	93.4252	94.4611	100.365	76.4798	75.3701
rna10467	gene4713	LOC101934025	NW_007281346.1:527822-530054	q1	q2	OK	0.605714	0.563547	-0.104099	-0.140612	0.80045	0.908467	no	0.50133	0.263487	0.233211	0.589996	0.303052	0.238614
rna10468	gene4714	LOC103306098	NW_007281346.1:539279-543320	q1	q2	OK	0.186444	0.332857	0.836165	0.75558	0.1852	0.433376	no	0.245033	0.226907	0.224945	0.161754	0.155706	0.0883258
rna10469	gene4715	ANGPT1	NW_007281346.1:891892-1094373	q1	q2	OK	1.33105	0.521735	-1.35117	-1.74374	0.0039	0.0275548	yes	0.644065	0.210819	0.378765	3.00505	0.401852	0.326593
rna10471	gene4715	ANGPT1	NW_007281346.1:891892-1094373	q1	q2	OK	0.456563	0.0917603	-2.31487	-0.769917	0.29895	0.548549	no	2.36211e-05	0.177838	1.9604e-05	1.23378	1.67784e-05	0.12826
rna10472	gene4717	ABRA	NW_007281346.1:1333425-1345196	q1	q2	OK	2.58289	0.316196	-3.03009	-5.42417	5e-05	0.000720643	yes	0.322903	0.241682	0.177304	1.64419	2.12238	2.17246
rna10473	gene4718	OXR1	NW_007281346.1:1358311-1876518	q1	q2	OK	0.574653	0.112799	-2.34894	-0.812966	0.4944	0.718234	no	0.199958	8.09e-08	0.188229	1.80914	0.29908	0.166002
rna1048	gene454	LOC101933762	NC_024218.1:63486283-63594824	q1	q2	OK	2.41679	3.27052	0.436424	0.637944	0.2812	0.531527	no	2.28063	3.1437	3.53053	1.5329	2.42221	2.40532
rna10481	gene4718	OXR1	NW_007281346.1:1358311-1876518	q1	q2	OK	1.18692	1.63394	0.461137	0.481753	0.4003	0.642979	no	1.49241	1.45475	1.11857	1.37247	1.03229	1.0851
rna10482	gene4718	OXR1	NW_007281346.1:1358311-1876518	q1	q2	OK	8.51422	7.75555	-0.134646	-0.203431	0.67905	0.841597	no	4.90658	3.65555	3.39663	3.12855	4.67942	4.70634
rna10483	gene4718	OXR1	NW_007281346.1:1358311-1876518	q1	q2	OK	0.936951	3.11938	1.73522	0.720728	0.41255	0.65404	no	3.79391	5.05142	5.7327	4.17446	3.92141	4.17882
rna10484	gene4718	OXR1	NW_007281346.1:1358311-1876518	q1	q2	OK	10.365	2.81874	-1.87859	-2.38872	0.00095	0.00899748	yes	0.822578	0.610602	0.910849	3.10763	4.8123	4.13124
rna10485	gene4718	OXR1	NW_007281346.1:1358311-1876518	q1	q2	OK	2.97184	1.82279	-0.705209	-0.528491	0.3598	0.606756	no	0.371086	0.999474	0.303242	1.48656	1.00733	1.29881
rna10486	gene4719	ZFPM2	NW_007281346.1:2171241-2618194	q1	q2	OK	1.18076	0.384687	-1.61796	-1.36005	0.03455	0.144004	no	0.229054	0.373129	0.30905	0.933868	1.05079	0.850773
rna10487	gene4719	ZFPM2	NW_007281346.1:2171241-2618194	q1	q2	OK	0.978127	1.33005	0.443392	0.436353	0.46675	0.696827	no	0.428062	1.18222	0.699889	0.687763	0.37022	0.599233
rna10488	gene4719	ZFPM2	NW_007281346.1:2171241-2618194	q1	q2	OK	12.2396	6.03467	-1.02021	-3.30869	5e-05	0.000720643	yes	4.43766	4.09774	4.76279	9.13666	8.98358	8.84302
rna1049	gene454	LOC101933762	NC_024218.1:63486283-63594824	q1	q2	OK	2.54622	4.2193	0.728646	1.44642	0.0175	0.0876356	no	1.77949	2.2232	2.28191	1.06155	1.40243	1.33432
rna10494	gene4720	LOC101937609	NW_007281346.1:2171241-2618194	q1	q2	OK	1.06517	0.634945	-0.746382	-0.337283	0.7349	0.872635	no	0.611409	0.429455	0.476286	0.81712	0.715917	0.992328
rna105	gene54	CEP290	NC_024218.1:8721271-8887391	q1	q2	OK	0.650837	0.549831	-0.243309	-0.155547	0.78585	0.900924	no	0.83073	0.0675408	0.739319	1.32136	0.10172	0.795164
rna10501	gene4725	SYBU	NW_007281346.1:4452255-4549519	q1	q2	OK	1.22134	0.947703	-0.365964	-0.390593	0.4744	0.703449	no	0.949626	0.467319	0.663382	1.39137	0.73926	0.542781
rna10502	gene4725	SYBU	NW_007281346.1:4452255-4549519	q1	q2	OK	2.64664	2.31108	-0.195596	-0.360611	0.5398	0.750298	no	1.76736	1.8242	1.50403	4.85161	0.804292	1.02463
rna10503	gene4726	EBAG9	NW_007281346.1:4555735-4627453	q1	q2	OK	4.65669	5.99549	0.364571	0.201246	0.76185	0.888053	no	7.38216	9.41341	11.3014	9.87101	7.94732	9.67017
rna10504	gene4726	EBAG9	NW_007281346.1:4555735-4627453	q1	q2	OK	16.7726	16.333	-0.0383159	-0.0620864	0.91175	0.959868	no	10.4253	9.59504	7.13643	9.36186	9.52007	8.03424
rna10505	gene4727	ENY2	NW_007281346.1:4555735-4627453	q1	q2	OK	16.6611	16.8624	0.017323	0.020853	0.96995	0.984829	no	17.2415	21.9558	16.6472	20.2833	16.6546	19.1117
rna10506	gene4727	ENY2	NW_007281346.1:4555735-4627453	q1	q2	OK	14.8849	15.1294	0.0235036	0.0359314	0.94865	0.975686	no	7.80858	5.95008	7.51178	7.91287	7.11708	6.81757
rna10507	gene4728	NUDCD1	NW_007281346.1:4627726-4754165	q1	q2	OK	8.587	11.6855	0.444488	1.67412	0.0037	0.026458	yes	7.44695	7.41482	7.70057	5.93306	5.52771	5.48355
rna10515	gene4731	EMC2	NW_007281346.1:5211727-5276923	q1	q2	OK	101.011	75.9299	-0.411771	-1.61104	0.00675	0.0421598	yes	54.557	55.6116	55.1105	64.9449	78.1369	79.8509
rna10516	gene4733	EIF3E	NW_007281346.1:5409457-5475036	q1	q2	OK	114.54	131.178	0.195676	0.742343	0.20285	0.455572	no	88.9044	92.5731	94.9525	85.2747	79.1819	82.154
rna10517	gene4734	RSPO2	NW_007281346.1:5520440-5624311	q1	q2	OK	0.781495	0.5118	-0.610657	-0.751574	0.2262	0.482135	no	0.397183	0.225077	0.176182	0.842409	0.193253	0.253308
rna10519	gene4736	RAD21	NW_007281346.1:5834542-5875544	q1	q2	OK	28.6759	28.1839	-0.0249675	-0.0971491	0.867	0.94033	no	22.5897	24.0919	24.8507	24.9941	24.9697	24.651
rna1052	gene454	LOC101933762	NC_024218.1:63486283-63594824	q1	q2	OK	0.439719	0.186208	-1.23967	-0.641686	0.39915	0.641837	no	0.129473	0.13012	0.110397	0.401165	0.226784	0.280189
rna10520	gene4737	UTP23	NW_007281346.1:5935218-5946689	q1	q2	OK	22.1479	27.3836	0.306143	0.994547	0.08285	0.264868	no	19.6344	19.133	19.7477	15.4385	16.0896	16.0984
rna10521	gene4738	EIF3H	NW_007281346.1:5958456-6100983	q1	q2	OK	160.853	154.198	-0.0609562	-0.228512	0.6863	0.846317	no	125.389	110.815	110.882	114.852	128.395	121.703
rna10522	gene4739	TRPS1	NW_007281346.1:6613359-6867851	q1	q2	OK	1.19644	0.751989	-0.66996	-0.852235	0.15795	0.396738	no	0.710537	0.353192	0.26589	2.05429	0.211225	0.324097
rna10524	gene4739	TRPS1	NW_007281346.1:6613359-6867851	q1	q2	OK	0.512008	0.502792	-0.026207	-0.0164667	0.97395	0.986625	no	0.175146	0.469464	0.589629	0.625173	0.510239	0.288975
rna1053	gene455	RFC3	NC_024218.1:63486283-63594824	q1	q2	OK	6.27389	9.92175	0.661234	1.20299	0.03625	0.148989	no	5.68564	7.38045	7.28549	5.21127	3.69847	4.27496
rna10533	gene4742	MED30	NW_007281346.1:9384812-9409503	q1	q2	OK	10.6727	9.63489	-0.147592	-0.38865	0.50325	0.724798	no	5.93422	6.22347	6.18249	7.77295	6.49082	6.60223
rna10535	gene4743	SAMD12	NW_007281346.1:9665501-9892797	q1	q2	OK	0.315056	0.0663685	-2.24704	-0.63547	0.43795	0.674748	no	0.0437569	0.274239	0.180071	0.596054	0.291531	0.547177
rna10536	gene4743	SAMD12	NW_007281346.1:9665501-9892797	q1	q2	OK	1.23782	0.712916	-0.796001	-1.43162	0.01755	0.0878069	no	0.48207	0.431778	0.480096	0.669406	1.02926	0.719877
rna10537	gene4744	LOC101945988	NW_007281346.1:9898738-9900372	q1	q2	OK	3.66703	4.02413	0.134067	0.279157	0.63625	0.815561	no	2.02113	2.72444	2.49896	2.47523	2.02187	2.35734
rna10538	gene4745	EXT1	NW_007281346.1:9930684-10184086	q1	q2	OK	5.94761	4.04515	-0.556117	-1.70751	0.0037	0.026458	yes	2.95968	2.87479	2.8658	5.85389	3.86486	3.51064
rna1054	gene456	LOC101937971	NC_024218.1:63605580-63608631	q1	q2	OK	0.356145	0.242397	-0.55509	-0.786177	0.1753	0.42095	no	0.167707	0.235862	0.291228	0.334846	0.324074	0.293924
rna10541	gene4747	LOC101932681	NW_007281347.1:995024-1007237	q1	q2	OK	0.499231	0.177741	-1.48993	-1.05402	0.1033	0.306415	no	0.107737	0.000309454	0.218545	0.4213	0.264339	0.267855
rna10542	gene4748	LOC101933141	NW_007281347.1:1017327-1022652	q1	q2	OK	0.296583	0.180176	-0.719028	-0.846075	0.15055	0.384971	no	0.106149	0.0685376	0.134092	0.148116	0.231354	0.138219
rna10543	gene4749	PGAM2	NW_007281347.1:1042414-1046267	q1	q2	OK	119.129	107.542	-0.147631	-0.551773	0.33655	0.586042	no	67.6955	82.1042	89.8693	60.9716	108.68	105.215
rna10544	gene4750	PPIA	NW_007281347.1:1087465-1092387	q1	q2	OK	501.498	462.27	-0.117506	-0.420183	0.46085	0.691997	no	293.756	315.246	326.791	397.586	317.415	319.916
rna10545	gene4751	ZMIZ2	NW_007281347.1:1118416-1167161	q1	q2	OK	15.5656	18.9142	0.281108	0.918934	0.11475	0.326775	no	12.1114	14.2013	14.156	12.3775	9.97258	11.2621
rna10546	gene4751	ZMIZ2	NW_007281347.1:1118416-1167161	q1	q2	OK	4.97517	5.27268	0.0837905	0.133722	0.8172	0.916788	no	3.03872	2.82153	2.82194	3.07593	3.39646	2.32783
rna10547	gene4752	LOC103306100	NW_007281347.1:1223537-1224151	q1	q2	OK	14.1184	23.9966	0.765256	1.58716	0.00805	0.0481475	yes	21.6306	15.9555	14.7416	9.44209	12.4729	10.4148
rna10548	gene4753	OGDH	NW_007281347.1:1227320-1340590	q1	q2	OK	46.0071	45.4936	-0.0161916	-0.0220479	0.96855	0.984364	no	31.3072	33.9287	32.8589	26.8999	36.2693	38.0687
rna10549	gene4753	OGDH	NW_007281347.1:1227320-1340590	q1	q2	OK	1.33347	1.09462	-0.284749	-0.0635045	0.87025	0.941613	no	0.466024	0.70147	0.515101	0.808042	0.586331	0.653427
rna1055	gene457	LOC101938243	NC_024218.1:63646839-63798470	q1	q2	OK	0.47063	0.0506524	-3.21589	-0.982839	0.19075	0.440685	no	0.131248	3e-10	3e-10	0.148488	0.392725	0.554901
rna10550	gene4753	OGDH	NW_007281347.1:1227320-1340590	q1	q2	OK	149.893	181.7	0.277621	0.722113	0.2106	0.464899	no	134.778	140.612	143.508	84.886	134.093	129.826
rna10555	gene4757	TMEM64	NW_007281347.1:2659497-2676269	q1	q2	OK	3.32374	2.50433	-0.408384	-0.993702	0.08055	0.259968	no	1.33308	1.42039	1.2267	3.16745	1.1433	1.52604
rna1056	gene457	LOC101938243	NC_024218.1:63646839-63798470	q1	q2	OK	0.788553	0.889617	0.173976	0.136498	0.7945	0.905263	no	0.386223	0.868428	0.891441	0.526424	0.67622	0.747841
rna10561	gene4761	TMEM55A	NW_007281347.1:2952314-3013491	q1	q2	OK	0.190323	0.467102	1.29529	0.568437	0.36805	0.613888	no	0.111935	0.173243	0.486485	0.0917986	0.216858	1.583e-05
rna10562	gene4761	TMEM55A	NW_007281347.1:2952314-3013491	q1	q2	OK	1.49428	2.24981	0.590356	1.02585	0.0814	0.261799	no	0.872203	1.61662	1.14561	1.34243	0.534925	0.809571
rna10563	gene4762	OTUD6B	NW_007281347.1:3045042-3073951	q1	q2	OK	18.6755	20.4532	0.131176	0.50791	0.3822	0.6271	no	14.5598	13.1106	13.6854	11.9227	12.7774	13.2751
rna10564	gene4763	LRRC69	NW_007281347.1:3083296-3126865	q1	q2	OK	0.582963	1.07227	0.879196	1.27799	0.0253	0.1148	no	0.626273	0.580027	0.843511	0.598015	0.305526	0.311823
rna10566	gene4765	RUNX1T1	NW_007281347.1:3571405-3715815	q1	q2	OK	0.115153	1.73038	3.90947	1.45936	0.2028	0.455534	no	1.29176	1.22626	1.63707	0.000176182	0.493011	0.0498018
rna10567	gene4765	RUNX1T1	NW_007281347.1:3571405-3715815	q1	q2	OK	1.20277	1.96869	0.710882	0.834998	0.1537	0.38962	no	1.37677	1.15832	1.07465	1.02293	0.656149	0.512661
rna10568	gene4765	RUNX1T1	NW_007281347.1:3571405-3715815	q1	q2	OK	5.71077	6.14359	0.105396	0.286485	0.6199	0.805847	no	4.2309	4.06007	3.98461	4.41518	3.84224	3.50842
rna10569	gene4765	RUNX1T1	NW_007281347.1:3571405-3715815	q1	q2	OK	2.21293	1.81693	-0.284457	-0.341248	0.56295	0.76724	no	1.82316	1.40733	0.834696	1.92875	1.10494	2.17168
rna1057	gene457	LOC101938243	NC_024218.1:63646839-63798470	q1	q2	OK	1.34402	0.193204	-2.79836	-1.14629	0.23395	0.49042	no	0.517358	9.42824e-05	9.97213e-05	2.97854	0.67605	0.150836
rna10573	gene4768	TRIQK	NW_007281347.1:4211907-4293204	q1	q2	OK	3.30462	3.53377	0.0967269	0.140202	0.81395	0.91508	no	1.38605	2.24788	2.37607	1.8818	1.48135	2.26657
rna10574	gene4768	TRIQK	NW_007281347.1:4211907-4293204	q1	q2	OK	1.31378	1.68931	0.362714	0.329788	0.58445	0.78178	no	0.56455	0.973257	1.47911	1.10046	0.825788	0.641536
rna10575	gene4768	TRIQK	NW_007281347.1:4211907-4293204	q1	q2	OK	0.374438	0.212807	-0.815185	-0.297789	0.61775	0.804407	no	0.301737	0.0847712	0.0892999	0.292068	0.217618	0.304843
rna10576	gene4768	TRIQK	NW_007281347.1:4211907-4293204	q1	q2	OK	1.73023	1.47989	-0.22547	-0.252725	0.6655	0.833202	no	1.08222	1.1544	1.05185	1.40438	1.05599	1.47407
rna10577	gene4768	TRIQK	NW_007281347.1:4211907-4293204	q1	q2	OK	1.05512	0.587045	-0.845864	-0.564952	0.34635	0.595531	no	0.418	0.273247	0.327279	1.02657	0.53023	0.484826
rna10578	gene4768	TRIQK	NW_007281347.1:4211907-4293204	q1	q2	OK	3.00101	3.49035	0.21792	0.332755	0.57095	0.772302	no	1.87257	2.44301	2.04531	2.05075	1.9173	1.56198
rna10579	gene4768	TRIQK	NW_007281347.1:4211907-4293204	q1	q2	OK	0.380513	0.000264145	-10.4924	-0.0616753	0.3542	0.601841	no	2.47399e-05	0.000170465	5.13338e-05	0.0119997	0.562934	8.84245e-05
rna1058	gene459	STARD13	NC_024218.1:63826524-64117485	q1	q2	OK	5.87892	3.94675	-0.574887	-1.31728	0.02395	0.110241	no	4.11699	3.48324	2.78469	5.84557	5.04495	4.00388
rna10581	gene4770	FAM92A1	NW_007281347.1:4731322-4762316	q1	q2	OK	25.6732	17.8673	-0.522945	-1.85844	0.0019	0.0157322	yes	13.0805	12.1366	13.8744	20.0592	18.0839	18.3344
rna10583	gene4770	FAM92A1	NW_007281347.1:4731322-4762316	q1	q2	OK	0.00397001	0.945562	7.89589	0.530155	0.3791	0.624337	no	0.00344082	0.761197	0.337586	0.000773071	0.000358263	0.00466534
rna10584	gene4771	RBM12B	NW_007281347.1:4775060-4781517	q1	q2	OK	12.0582	15.8925	0.398337	0.993908	0.09095	0.282414	no	12.434	11.7426	12.9558	8.49236	9.26483	9.38638
rna10585	gene4771	RBM12B	NW_007281347.1:4775060-4781517	q1	q2	OK	6.39506	11.6377	0.863775	2.21093	0.0002	0.00243115	yes	6.2715	6.23382	5.90121	4.21243	3.13266	3.08469
rna10586	gene4772	TMEM67	NW_007281347.1:4791585-4853888	q1	q2	OK	2.39197	3.11601	0.381504	1.15585	0.04615	0.177325	no	1.85857	1.71655	1.7316	1.99091	1.1755	1.15699
rna10587	gene4773	PDP1	NW_007281347.1:4918001-4926381	q1	q2	OK	17.1028	16.3428	-0.0655726	-0.201008	0.7321	0.87147	no	14.4819	12.9968	10.9719	13.5457	13.9716	12.6346
rna10588	gene4773	PDP1	NW_007281347.1:4918001-4926381	q1	q2	OK	3.22596	3.03055	-0.0901468	-0.110049	0.8513	0.933246	no	0.750846	1.20628	2.13486	1.26109	1.50332	1.44789
rna10589	gene4773	PDP1	NW_007281347.1:4918001-4926381	q1	q2	OK	3.06324	3.51291	0.197606	0.258377	0.6476	0.822469	no	1.63539	1.47015	2.02419	1.61885	1.07224	1.93023
rna1059	gene459	STARD13	NC_024218.1:63826524-64117485	q1	q2	OK	0.244335	0.564295	1.20759	0.454184	0.3742	0.620274	no	0.188302	0.533624	0.557334	0.536334	0.238595	0.0636347
rna10590	gene4773	PDP1	NW_007281347.1:4918001-4926381	q1	q2	OK	0.0854833	0.444174	2.37741	0.713205	0.29925	0.548918	no	0.271413	0.303487	0.240499	0.0720704	0.0892922	4.941e-06
rna10592	gene4775	GEM	NW_007281347.1:5146144-5155716	q1	q2	OK	8.29505	3.2646	-1.34534	-3.50651	5e-05	0.000720643	yes	1.72106	2.90683	2.34109	6.4146	5.84744	6.21855
rna10593	gene4776	RAD54B	NW_007281347.1:5188974-5302320	q1	q2	OK	1.71042	0.476654	-1.84333	-3.10219	5e-05	0.000720643	yes	0.327759	0.393317	0.285226	1.22899	1.15062	1.27683
rna10594	gene4777	FSBP	NW_007281347.1:5188974-5302320	q1	q2	OK	2.26688	0.985048	-1.20244	-1.44057	0.0195	0.0948977	no	0.627022	0.892184	0.755016	1.31526	1.99566	1.92096
rna10595	gene4778	LOC101943930	NW_007281347.1:5302601-5330107	q1	q2	OK	2.39343	2.1609	-0.147444	-0.451998	0.44805	0.682404	no	1.18436	1.36871	1.30435	1.75267	1.44598	1.27909
rna10596	gene4779	KIAA1429	NW_007281347.1:5331258-5381015	q1	q2	OK	0.270087	0.302794	0.164909	0.0670668	0.90165	0.955782	no	0.000290008	0.772805	0.00123394	0.107545	0.151099	0.585569
rna10597	gene4779	KIAA1429	NW_007281347.1:5331258-5381015	q1	q2	OK	0.776235	0.752146	-0.0454801	-0.0570561	0.924	0.963999	no	0.74005	0.677153	0.370327	1.08145	0.400669	0.484686
rna10598	gene4779	KIAA1429	NW_007281347.1:5331258-5381015	q1	q2	OK	1.33174	1.56563	0.233434	0.358197	0.52105	0.737667	no	1.17989	0.73244	1.63977	1.3843	1.03555	0.600284
rna1060	gene459	STARD13	NC_024218.1:63826524-64117485	q1	q2	OK	2.8695	3.21843	0.165558	0.278409	0.62875	0.811618	no	2.24845	1.43111	2.25329	1.67303	1.40589	2.20928
rna10601	gene4781	FRAT2	NW_007281347.1:5493285-5495723	q1	q2	OK	3.13065	3.61348	0.206926	0.486587	0.39065	0.634669	no	1.77034	2.05224	2.03634	2.3939	1.39172	1.39999
rna10602	gene4782	DPY19L4	NW_007281347.1:5604039-5654726	q1	q2	OK	4.89021	6.1973	0.341744	1.13511	0.05215	0.192962	no	3.53506	3.45883	3.54386	3.12402	2.62211	2.7316
rna10607	gene4784	INTS8	NW_007281347.1:5761803-5826704	q1	q2	OK	0.898169	1.8103	1.01117	0.898123	0.14105	0.370183	no	1.13336	1.2934	1.21635	0.437302	1.01714	0.615563
rna10608	gene4784	INTS8	NW_007281347.1:5761803-5826704	q1	q2	OK	13.3893	8.848	-0.59766	-2.01107	0.00055	0.00571984	yes	6.30898	6.01289	6.13514	10.4782	8.48258	9.11652
rna10609	gene4784	INTS8	NW_007281347.1:5761803-5826704	q1	q2	OK	0.119599	0.386157	1.69098	0.688577	0.38965	0.633674	no	0.29212	0.246441	0.161244	0.0693693	8.1032e-06	0.154247
rna10610	gene4785	CCNE2	NW_007281347.1:5826783-5843397	q1	q2	OK	1.74782	0.711999	-1.29561	-2.55113	5e-05	0.000720643	yes	0.347526	0.68551	0.45719	1.37445	1.22496	1.25162
rna10611	gene4786	TP53INP1	NW_007281347.1:5866330-5930246	q1	q2	OK	0.622853	0.73713	0.243028	0.152157	0.7982	0.907359	no	0.316644	0.455005	0.759256	0.297825	0.291006	0.762024
rna10612	gene4786	TP53INP1	NW_007281347.1:5866330-5930246	q1	q2	OK	0.863673	0.877469	0.0228626	0.0147888	0.98065	0.990596	no	0.520702	0.81295	0.486379	0.605894	0.221472	1.00495
rna10613	gene4786	TP53INP1	NW_007281347.1:5866330-5930246	q1	q2	OK	8.03385	5.06498	-0.665536	-1.0141	0.0911	0.282784	no	0.44918	1.87877	2.95597	5.6767	2.85078	1.83979
rna10614	gene4786	TP53INP1	NW_007281347.1:5866330-5930246	q1	q2	OK	2.08948	6.20369	1.56998	1.21686	0.1092	0.31698	no	6.04846	5.08209	4.14077	3.07089	2.93932	3.18962
rna10615	gene4786	TP53INP1	NW_007281347.1:5866330-5930246	q1	q2	OK	2.65283	1.70657	-0.636427	-0.468372	0.4271	0.665634	no	1.70205	1.52739	0.954123	2.13367	2.09167	1.85729
rna10616	gene4786	TP53INP1	NW_007281347.1:5866330-5930246	q1	q2	OK	0.503373	0.897704	0.834611	0.393382	0.6354	0.815241	no	0.190969	0.759412	0.416688	0.240245	0.26265	0.176438
rna10617	gene4787	NDUFAF6	NW_007281347.1:5934187-5976666	q1	q2	OK	6.49633	6.74324	0.0538176	0.156677	0.7935	0.904681	no	4.11818	3.77075	3.53947	2.93099	3.99734	3.91714
rna10618	gene4788	PLEKHF2	NW_007281347.1:5998775-6035653	q1	q2	OK	2.47531	3.83861	0.632976	1.64844	0.0049	0.0328733	yes	2.00487	1.92096	2.22528	1.82456	1.26034	1.1438
rna10619	gene4789	LOC101948480	NW_007281347.1:6146372-6165067	q1	q2	OK	32.1026	47.8301	0.575229	2.18004	0.0002	0.00243115	yes	39.5752	31.6785	32.4368	18.0697	25.4351	25.5277
rna1062	gene461	PDS5B	NC_024218.1:64342610-64609608	q1	q2	OK	0.293032	7.43193e-05	-11.945	-0.124625	0.2391	0.495164	no	5.65204e-05	0.000314061	0.000152826	0.353233	0.436566	0.62809
rna10620	gene4789	LOC101948480	NW_007281347.1:6146372-6165067	q1	q2	OK	0.256934	0.3511	0.450485	0.0904804	0.8322	0.924489	no	0.363105	0.18559	0.128818	0.112238	1.873e-07	0.366987
rna10622	gene4791	GDF6	NW_007281347.1:6655965-6670631	q1	q2	OK	0.914723	0.521844	-0.809716	-1.27108	0.0346	0.144126	no	0.336406	0.373325	0.332001	0.815929	0.502303	0.527985
rna10623	gene4792	LOC101949041	NW_007281347.1:6717925-6733537	q1	q2	OK	302.918	298.799	-0.0197485	-0.0599373	0.91365	0.960231	no	212.288	197.695	205.187	156.357	222.925	235.131
rna10624	gene4792	LOC101949041	NW_007281347.1:6717925-6733537	q1	q2	OK	75.5278	112.404	0.57362	1.0145	0.0858	0.271519	no	89.3189	80.9993	77.9811	38.8331	63.4802	65.8106
rna10625	gene4792	LOC101949041	NW_007281347.1:6717925-6733537	q1	q2	OK	0.19323	0.340849	0.818815	0.0754713	0.6807	0.84274	no	3.79586	4.05665	3.80249	2.45426	3.93953	4.04652
rna10626	gene4793	MTERFD1	NW_007281347.1:6747431-6829278	q1	q2	OK	3.90117	4.20125	0.106909	0.0513853	0.9429	0.972797	no	3.047	1.47756	4.317	0.000179558	1.97044	5.07933
rna10627	gene4793	MTERFD1	NW_007281347.1:6747431-6829278	q1	q2	OK	26.9505	35.4182	0.39418	0.682761	0.2405	0.496391	no	21.9333	27.1002	24.9153	19.8869	19.5469	18.5561
rna10628	gene4793	MTERFD1	NW_007281347.1:6747431-6829278	q1	q2	OK	1.47114	1.74978	0.250238	0.123801	0.85565	0.935082	no	0.586897	1.18523	1.1359	1.0466	0.588289	0.95622
rna10629	gene4794	PTDSS1	NW_007281347.1:6747431-6829278	q1	q2	OK	34.3583	37.4644	0.124862	0.410413	0.48005	0.70741	no	19.8832	21.644	20.9658	18.4241	19.6104	19.566
rna1063	gene461	PDS5B	NC_024218.1:64342610-64609608	q1	q2	OK	0.950263	0.711337	-0.417794	-0.509366	0.3834	0.628142	no	0.628299	0.565352	0.480748	0.793176	0.462325	0.338161
rna10630	gene4795	SDC2	NW_007281347.1:6907866-7013175	q1	q2	OK	88.4144	63.7027	-0.472928	-1.78408	0.0016	0.0137437	yes	37.7006	36.7754	37.3578	77.2407	43.5655	44.9021
rna10631	gene4795	SDC2	NW_007281347.1:6907866-7013175	q1	q2	OK	0.392751	0.290455	-0.435303	-0.117154	0.8485	0.931941	no	0.137401	0.285506	0.207251	0.334941	0.321763	0.360582
rna10632	gene4796	CPQ	NW_007281347.1:7026243-7353458	q1	q2	OK	0.363284	0.600492	0.725049	0.522189	0.3382	0.587479	no	0.444557	0.312832	0.423992	0.430546	0.153482	0.176255
rna10634	gene4796	CPQ	NW_007281347.1:7026243-7353458	q1	q2	OK	0.111443	0.383221	1.78187	0.754682	0.3446	0.593918	no	0.126375	0.212754	0.397074	0.113646	0.0665534	0.0627662
rna10635	gene4796	CPQ	NW_007281347.1:7026243-7353458	q1	q2	OK	10.7514	4.21327	-1.35152	-3.54652	5e-05	0.000720643	yes	3.11051	3.15719	2.7517	10.3999	6.14713	7.13202
rna10638	gene4797	MTDH	NW_007281347.1:7557950-7615135	q1	q2	OK	29.0197	22.8146	-0.347074	-1.32608	0.02065	0.098969	no	15.969	15.3532	14.9598	28.0847	16.9853	16.7969
rna1064	gene461	PDS5B	NC_024218.1:64342610-64609608	q1	q2	OK	4.44404	4.86913	0.131791	0.430658	0.4598	0.691317	no	3.29158	3.87589	3.90574	3.8254	3.42829	3.30235
rna10643	gene4800	MATN2	NW_007281347.1:7773340-7883360	q1	q2	OK	0.484905	0.0525988	-3.2046	-1.58452	0.1137	0.324917	no	0.00137263	0.288859	0.124942	0.209064	0.160122	0.311572
rna10648	gene4800	MATN2	NW_007281347.1:7773340-7883360	q1	q2	OK	1.06323	0.665627	-0.675667	-0.413255	0.4756	0.704326	no	0.768224	0.507454	0.000749002	1.13197	0.943726	0.241934
rna10649	gene4800	MATN2	NW_007281347.1:7773340-7883360	q1	q2	OK	1.6793	1.15565	-0.539162	-0.503527	0.40995	0.651773	no	0.476708	0.288822	1.01472	1.65295	0.279524	0.860338
rna1065	gene462	N4BP2L2	NC_024218.1:64628536-64736642	q1	q2	OK	3.84103	3.37972	-0.184587	-0.650937	0.27025	0.521689	no	2.14826	2.65057	2.59088	2.89268	2.82258	2.94366
rna10650	gene4801	RPL30	NW_007281347.1:7884637-7889574	q1	q2	OK	1174.98	1757.74	0.581087	1.89154	0.0012	0.0109222	yes	1238.39	1262.26	1306.49	967.026	822.972	851.146
rna10654	gene4803	HRSP12	NW_007281347.1:7936259-7947696	q1	q2	OK	30.2162	27.7321	-0.123768	-0.444822	0.4391	0.675583	no	16.9006	18.8126	17.5541	16.395	20.4656	21.4369
rna10656	gene4804	POP1	NW_007281347.1:7947841-7995488	q1	q2	OK	0.503474	0.783176	0.637419	1.15558	0.0445	0.172801	no	0.553307	0.533487	0.593226	0.476862	0.336479	0.310362
rna10657	gene4805	NIPAL2	NW_007281347.1:8042922-8113281	q1	q2	OK	0.435664	0.435997	0.00110388	0.00162066	0.9868	0.99345	no	0.252587	0.238831	0.322233	0.439994	0.217994	0.220551
rna10659	gene4807	STK3	NW_007281347.1:8248023-8479970	q1	q2	OK	6.96118	7.30189	0.0689373	0.243599	0.68155	0.843191	no	4.27333	5.19647	4.891	4.86743	4.36567	4.90593
rna1066	gene463	N4BP2L1	NC_024218.1:64762005-64774197	q1	q2	OK	1.90292	2.14228	0.170933	0.469646	0.41745	0.658241	no	1.43092	1.39501	1.4329	1.75339	1.12612	1.15913
rna10661	gene4808	OSR2	NW_007281347.1:8576117-8584278	q1	q2	OK	0.56486	0.52388	-0.108656	-0.129946	0.8184	0.917226	no	0.387776	0.373592	0.276036	0.49017	0.363374	0.270582
rna1067	gene464	BRCA2	NC_024218.1:64786061-64870896	q1	q2	OK	0.611335	0.93883	0.6189	1.68289	0.0053	0.0349659	yes	0.57861	0.713496	0.695944	0.485443	0.480209	0.386551
rna10672	gene4809	VPS13B	NW_007281347.1:8690021-9874018	q1	q2	OK	4.72508	4.92763	0.0605554	0.227524	0.6961	0.851712	no	3.74076	3.54833	3.35272	3.30816	3.41268	3.51897
rna10676	gene4810	LOC101939637	NW_007281347.1:9885446-9899344	q1	q2	OK	657.155	745.095	0.18119	0.655405	0.2462	0.500322	no	554.735	552.636	575.244	367.113	566	574.654
rna10677	gene4810	LOC101939637	NW_007281347.1:9885446-9899344	q1	q2	OK	0.73381	0.147418	-2.31549	-0.183602	0.30535	0.555305	no	3.5031e-06	0.181529	0.177607	0.146455	1.12396	0.467692
rna1068	gene465	FRY	NC_024218.1:64891360-65300945	q1	q2	OK	0.376098	0.370519	-0.0215596	-0.0102987	0.98525	0.992752	no	0.272924	0.329254	0.316689	0.381102	0.127283	0.442296
rna10680	gene4813	POLR2K	NW_007281347.1:10096397-10172333	q1	q2	OK	38.7198	49.2997	0.348508	0.767174	0.188	0.437203	no	34.9651	40.1425	41.0092	31.1101	31.1622	30.7692
rna10682	gene4814	SPAG1	NW_007281347.1:10096397-10172333	q1	q2	OK	4.20901	4.74852	0.173996	0.419148	0.4764	0.704722	no	3.52092	3.67247	3.639	4.16569	3.13709	2.87486
rna10683	gene4814	SPAG1	NW_007281347.1:10096397-10172333	q1	q2	OK	0.760106	1.38551	0.866149	0.934156	0.1394	0.367449	no	0.465966	1.00383	1.47241	0.633784	0.584849	0.444611
rna10684	gene4815	RNF19A	NW_007281347.1:10192680-10289786	q1	q2	OK	10.7591	14.1113	0.39129	1.42662	0.01455	0.0764012	no	10.5191	9.08884	8.88462	7.65465	7.10274	7.17217
rna10685	gene4816	LOC103305691	NW_007281347.1:10192680-10289786	q1	q2	OK	0.271521	0.551025	1.02106	0.271786	0.65325	0.825827	no	0.398109	0.11916	0.646853	0.289153	0.250655	0.159012
rna10686	gene4816	LOC103305691	NW_007281347.1:10192680-10289786	q1	q2	OK	2.01151	8.37759	2.05826	1.36702	0.0388	0.156257	no	6.41098	4.6828	5.11204	1.56425	2.0682	1.88559
rna10687	gene4816	LOC103305691	NW_007281347.1:10192680-10289786	q1	q2	OK	0	1.58016	Inf	NA	0.13275	0.356963	no	3.06387	2.84967	3.61485	0.0463181	4.7025e-06	1.18211e-05
rna10693	gene4817	TENM3	NW_007281348.1:193388-724837	q1	q2	OK	1.44246	0.954077	-0.596359	-1.03024	0.07815	0.254916	no	0.509495	0.694353	0.560633	1.08045	0.961626	0.926187
rna10695	gene4817	TENM3	NW_007281348.1:193388-724837	q1	q2	OK	1.28249	1.52143	0.246482	0.331788	0.5325	0.745967	no	0.699221	1.20366	1.37353	0.416643	0.813758	1.16189
rna10699	gene4817	TENM3	NW_007281348.1:193388-724837	q1	q2	OK	2.67448	0.964512	-1.47139	-2.40439	0.0003	0.0034505	yes	0.702855	1.15178	0.942249	2.67981	1.94144	1.71134
rna10700	gene4817	TENM3	NW_007281348.1:193388-724837	q1	q2	OK	0.210182	0.439753	1.06505	0.724305	0.2359	0.49242	no	0.399997	0.439993	0.156548	0.154573	0.155862	0.0881807
rna10705	gene4817	TENM3	NW_007281348.1:193388-724837	q1	q2	OK	0.0157428	0.536748	5.09148	1.3478	0.2852	0.535504	no	2.77e-08	0.107638	0.0256425	0.031172	3e-10	1.578e-07
rna10708	gene4818	DCTD	NW_007281348.1:780954-812920	q1	q2	OK	0.485538	0.00249691	-7.60329	-0.477896	0.2125	0.466979	no	0.00263425	0.000399832	2.94792e-05	0.468608	0.0997554	0.28714
rna10710	gene4818	DCTD	NW_007281348.1:780954-812920	q1	q2	OK	4.01299	4.46335	0.153448	0.362485	0.5393	0.750016	no	2.01523	2.827	2.7075	3.34558	2.01761	2.09492
rna10712	gene4819	WWC2	NW_007281348.1:853650-1045246	q1	q2	OK	4.77461	3.10966	-0.618624	-1.86124	0.0023	0.0182816	yes	2.656	1.87105	2.40076	3.32945	3.71409	3.57791
rna10715	gene4822	CDKN2AIP	NW_007281348.1:1106474-1111653	q1	q2	OK	5.94823	7.13217	0.26188	0.810557	0.16025	0.400488	no	4.08774	4.478	4.59889	4.90381	3.20645	3.40634
rna10716	gene4823	ING2	NW_007281348.1:1146228-1153407	q1	q2	OK	6.14325	6.66569	0.117751	0.283427	0.61225	0.800998	no	5.23574	4.77245	5.27472	6.16149	4.59555	4.11152
rna10723	gene4824	LOC101941708	NW_007281348.1:1213501-1266294	q1	q2	OK	0.322692	0.208446	-0.630484	-0.469702	0.41375	0.655116	no	0.27621	0.112099	0.171349	0.295577	0.119414	0.302072
rna10725	gene4824	LOC101941708	NW_007281348.1:1213501-1266294	q1	q2	OK	0.612071	0.439484	-0.477888	-0.383487	0.49035	0.715192	no	0.380142	0.523538	0.0643029	0.712121	0.697721	0.270903
rna10727	gene4825	RWDD4	NW_007281348.1:1270709-1281598	q1	q2	OK	9.90618	8.99997	-0.138408	-0.300917	0.6088	0.798495	no	7.28547	5.98284	6.97314	7.10575	7.06633	7.94893
rna10728	gene4825	RWDD4	NW_007281348.1:1270709-1281598	q1	q2	OK	5.26221	7.87467	0.58155	1.0824	0.07005	0.236663	no	5.45803	5.17553	4.56308	3.2113	3.93973	3.00641
rna10729	gene4826	TRAPPC11	NW_007281348.1:1281829-1322579	q1	q2	OK	1.99445	2.95269	0.566042	0.549547	0.35395	0.601637	no	1.12788	2.18103	0.643643	1.10828	1.10996	0.790305
rna1073	gene465	FRY	NC_024218.1:64891360-65300945	q1	q2	OK	8.92135	6.33062	-0.494915	-1.1615	0.0464	0.177892	no	4.45796	4.66957	4.40758	6.68969	6.64256	6.24384
rna10730	gene4826	TRAPPC11	NW_007281348.1:1281829-1322579	q1	q2	OK	3.40069	2.52322	-0.43056	-0.878922	0.12945	0.351525	no	1.80019	1.68495	1.78834	2.4957	2.47252	2.24106
rna10732	gene4826	TRAPPC11	NW_007281348.1:1281829-1322579	q1	q2	OK	4.38433	1.64065	-1.41809	-1.65207	0.02735	0.121464	no	0.218813	0.743165	0.127502	1.44473	1.88506	2.04411
rna10733	gene4826	TRAPPC11	NW_007281348.1:1281829-1322579	q1	q2	OK	3.49235	2.65487	-0.395554	-0.313073	0.499	0.721592	no	3.55746	1.89742	3.70708	5.13979	3.11212	3.2281
rna10735	gene4827	STOX2	NW_007281348.1:1371294-1572055	q1	q2	OK	0.423911	0.41158	-0.042589	-0.0468617	0.93685	0.970048	no	0.385449	0.182404	0.225936	0.376682	0.277419	0.209475
rna10736	gene4827	STOX2	NW_007281348.1:1371294-1572055	q1	q2	OK	0.334047	0.35602	0.0919087	0.0790958	0.89285	0.951924	no	0.471318	0.106936	0.314491	0.344798	0.252767	0.1841
rna10737	gene4827	STOX2	NW_007281348.1:1371294-1572055	q1	q2	OK	0.492746	0.602388	0.28985	0.215424	0.6893	0.847531	no	0.00896153	1.14667	0.232954	0.5708	0.354425	0.339315
rna10738	gene4827	STOX2	NW_007281348.1:1371294-1572055	q1	q2	OK	0.298528	0.204421	-0.546322	-0.396245	0.5012	0.723348	no	0.140123	0.163231	0.160698	0.1335	0.258794	0.281016
rna10740	gene4827	STOX2	NW_007281348.1:1371294-1572055	q1	q2	OK	1.43509	0.558805	-1.36072	-1.22897	0.06935	0.235213	no	0.852253	0.165654	0.325022	1.59708	0.857329	0.998137
rna10742	gene4828	ENPP6	NW_007281348.1:1623737-1681479	q1	q2	OK	118.476	88.4902	-0.421	-1.37856	0.01925	0.0939278	no	66.6766	60.3413	58.9443	59.5561	93.7404	91.5731
rna10744	gene4829	IRF2	NW_007281348.1:1755029-1846039	q1	q2	OK	1.42242	1.67114	0.232482	0.28264	0.6287	0.811591	no	1.3415	1.20803	1.40252	1.1788	1.22241	1.13303
rna10746	gene4829	IRF2	NW_007281348.1:1755029-1846039	q1	q2	OK	0.587373	1.30789	1.15489	1.05155	0.08195	0.263142	no	0.724371	1.23088	0.898572	0.428185	0.409435	0.500286
rna10747	gene4829	IRF2	NW_007281348.1:1755029-1846039	q1	q2	OK	1.218	0.797795	-0.610424	-0.549996	0.3476	0.596474	no	0.693467	0.643738	0.658904	1.70924	0.862015	0.782975
rna10748	gene4829	IRF2	NW_007281348.1:1755029-1846039	q1	q2	OK	0.858404	1.93145	1.16995	0.797374	0.18275	0.430872	no	1.17871	1.5514	1.75922	1.51494	0.0665026	1.19374
rna1075	gene465	FRY	NC_024218.1:64891360-65300945	q1	q2	OK	5.72762	4.75271	-0.269186	-0.495847	0.39635	0.639592	no	3.33903	3.61644	3.12134	2.93458	4.62187	4.40372
rna10752	gene4829	IRF2	NW_007281348.1:1755029-1846039	q1	q2	OK	0	0.428609	Inf	NA	0.1621	0.402969	no	4.53632e-05	1.03854	3.31973e-05	0.0221475	0.103021	8e-10
rna10754	gene4829	IRF2	NW_007281348.1:1755029-1846039	q1	q2	OK	0.203967	0.489808	1.26388	0.373868	0.52685	0.741271	no	1.55554	0.00012094	1.11709	0.157718	1.08081	0.000498251
rna10756	gene4829	IRF2	NW_007281348.1:1755029-1846039	q1	q2	OK	7.29283	5.04603	-0.53133	-1.18062	0.0438	0.170943	no	3.43771	3.23727	3.41536	5.53094	4.41794	5.35691
rna10757	gene4830	CASP3	NW_007281348.1:1859467-1897550	q1	q2	OK	3.28405	2.58016	-0.348018	-0.438173	0.4534	0.686526	no	1.91284	1.97345	1.87582	1.93115	2.71644	2.80859
rna10759	gene4830	CASP3	NW_007281348.1:1859467-1897550	q1	q2	OK	19.6461	9.89426	-0.989577	-3.29285	5e-05	0.000720643	yes	6.06573	6.57714	5.74967	13.4106	11.2457	12.7337
rna1076	gene465	FRY	NC_024218.1:64891360-65300945	q1	q2	OK	4.86151	5.01148	0.043832	0.0821814	0.8871	0.94942	no	3.26474	3.05164	3.28125	3.15927	2.95606	2.84668
rna10760	gene4831	PRIMPOL	NW_007281348.1:1897667-1943830	q1	q2	OK	4.14574	2.48961	-0.735708	-1.75767	0.00605	0.0387635	yes	1.24598	2.17877	1.48856	3.26968	2.54746	2.62943
rna10761	gene4831	PRIMPOL	NW_007281348.1:1897667-1943830	q1	q2	OK	4.97898e-05	0.395068	12.954	0.0370201	0.26495	0.516988	no	0.115166	2.07912e-05	0.499527	1.08463e-05	5.04577e-05	1.6553e-05
rna10762	gene4832	CENPU	NW_007281348.1:1944075-1967588	q1	q2	OK	9.23872	16.6263	0.847699	2.57034	5e-05	0.000720643	yes	12.6565	14.9317	15.7458	7.96932	8.69091	8.18805
rna10763	gene4832	CENPU	NW_007281348.1:1944075-1967588	q1	q2	OK	2.81715	3.59945	0.353541	0.514418	0.3785	0.623829	no	3.15595	3.41167	3.05461	2.61539	2.09745	2.97042
rna10765	gene4834	ACSL1	NW_007281348.1:1975271-2032528	q1	q2	OK	61.1205	65.0219	0.0892693	0.339294	0.55255	0.759398	no	49.5386	54.6302	52.5415	42.2356	53.0143	52.7006
rna10766	gene4835	HELT	NW_007281348.1:2128510-2148060	q1	q2	OK	0.431951	0	#NAME?	NA	0.11715	0.330595	no	0	0	1.188e-07	0.296612	0.148522	0.328324
rna10769	gene4835	HELT	NW_007281348.1:2128510-2148060	q1	q2	OK	0.958446	0.437961	-1.12989	-1.26313	0.04045	0.161127	no	0.412273	0.412245	0.165058	0.332186	0.993014	0.82704
rna10770	gene4836	LOC101951371	NW_007281348.1:2157082-2265280	q1	q2	OK	0.448166	0.48169	0.104072	0.118567	0.83405	0.925324	no	0.378347	0.404085	0.299855	0.424569	0.295969	0.334271
rna10771	gene4836	LOC101951371	NW_007281348.1:2157082-2265280	q1	q2	OK	0.207832	0.530443	1.35178	0.708929	0.25155	0.504189	no	0.000108839	0.000784327	0.000567596	0.00588104	6.0829e-06	0.000590794
rna10772	gene4836	LOC101951371	NW_007281348.1:2157082-2265280	q1	q2	OK	0.395314	0.789465	0.997876	1.14721	0.05195	0.192504	no	0.497865	0.498241	0.442761	0.00989474	0.154524	0.334132
rna10773	gene4836	LOC101951371	NW_007281348.1:2157082-2265280	q1	q2	OK	0.167634	1.31206	2.96844	1.42196	0.1549	0.391876	no	1.21443	1.55246	1.63161	0.627456	0.451587	0.164489
rna10775	gene4838	LOC101950916	NW_007281348.1:2157082-2265280	q1	q2	OK	0.887226	0.0242	-5.19622	-1.04163	0.16705	0.409671	no	0.0767214	0	0	0.838674	0.658596	0.520598
rna10778	gene4838	LOC101950916	NW_007281348.1:2157082-2265280	q1	q2	OK	0.0548746	0.311879	2.50678	0.657798	0.43605	0.673052	no	0.129874	0.193629	0.560805	0.295776	0.0209155	0
rna10779	gene4838	LOC101950916	NW_007281348.1:2157082-2265280	q1	q2	OK	0.441501	0.165052	-1.41949	-0.452642	0.53125	0.745161	no	0	0.00394558	0	0	0.00630169	0.0050437
rna10780	gene4839	SLC25A4	NW_007281348.1:2268490-2274933	q1	q2	OK	2477.81	3410.5	0.460921	0.757249	0.1708	0.414442	no	2193.54	2240.89	2271.75	1201.18	1821.48	1830.51
rna10781	gene4840	KIAA1430	NW_007281348.1:2276469-2326436	q1	q2	OK	10.9591	7.06157	-0.634067	-2.38219	0.0002	0.00243115	yes	3.76906	4.706	4.88036	7.42227	6.99493	6.92496
rna10783	gene4841	SNX25	NW_007281348.1:2334675-2505638	q1	q2	OK	6.20889	2.81361	-1.14191	-2.72263	5e-05	0.000720643	yes	2.04763	2.15811	2.05829	6.48167	4.01911	4.25129
rna10784	gene4841	SNX25	NW_007281348.1:2334675-2505638	q1	q2	OK	2.90224	2.16536	-0.422558	-0.727662	0.2105	0.464826	no	1.82539	1.24028	1.66821	2.10674	2.08775	2.04876
rna10787	gene4842	LOC103306105	NW_007281348.1:2334675-2505638	q1	q2	OK	1.79616	1.21289	-0.566467	-0.421292	0.47015	0.699723	no	1.13324	0.908776	0.889255	1.43837	1.7035	1.28192
rna10788	gene4843	LRP2BP	NW_007281348.1:2510717-2545088	q1	q2	OK	0.157594	0.472764	1.58491	0.476701	0.35905	0.605969	no	0.354379	0.253916	0.457134	0.397413	0.000171891	8.0069e-05
rna1079	gene467	B3GALTL	NC_024218.1:65519260-65669569	q1	q2	OK	13.057	11.5935	-0.171498	-0.59082	0.3147	0.564441	no	7.3522	7.7598	7.31401	9.79681	8.08917	8.17225
rna10791	gene4843	LRP2BP	NW_007281348.1:2510717-2545088	q1	q2	OK	0.272409	0.340771	0.323025	0.190474	0.74815	0.88075	no	0.252273	0.156952	0.341006	0.121672	0.264248	0.183444
rna10792	gene4843	LRP2BP	NW_007281348.1:2510717-2545088	q1	q2	OK	1.76012	2.93048	0.735465	1.26288	0.0343	0.143241	no	1.46211	2.14978	2.20288	1.12839	1.15248	1.27868
rna10793	gene4844	ANKRD37	NW_007281348.1:2547490-2586261	q1	q2	OK	0.380887	0.488273	0.358327	0.245075	0.67935	0.841856	no	0.347745	0.370613	0.232878	0.159556	0.279693	0.307665
rna10794	gene4844	ANKRD37	NW_007281348.1:2547490-2586261	q1	q2	OK	1.47385	2.2437	0.606294	0.852545	0.1447	0.375928	no	1.66675	1.71806	1.6759	1.06878	1.14464	1.15478
rna10795	gene4845	UFSP2	NW_007281348.1:2547490-2586261	q1	q2	OK	9.52882	8.01811	-0.249036	-0.699162	0.2335	0.48992	no	5.43487	5.973	6.19882	7.01548	7.27205	7.15029
rna10796	gene4846	LOC101953751	NW_007281348.1:2588818-2617195	q1	q2	OK	1.04714	0.786126	-0.41362	-0.496103	0.39285	0.636606	no	0.444628	0.7625	0.697372	0.726444	0.891194	0.877226
rna10797	gene4846	LOC101953751	NW_007281348.1:2588818-2617195	q1	q2	OK	2.24792	1.7688	-0.345817	-0.549112	0.35805	0.605127	no	1.04551	1.27849	1.53162	1.6062	1.51216	1.96697
rna10799	gene4848	PDLIM3	NW_007281348.1:2671921-2715041	q1	q2	OK	56.1493	38.1214	-0.558665	-0.959378	0.09935	0.29917	no	31.2959	26.5311	23.4883	27.9235	44.9133	44.4109
rna108	gene55	TMTC3	NC_024218.1:8887799-8940813	q1	q2	OK	15.6293	13.8403	-0.175375	-0.683675	0.23975	0.495697	no	8.32196	9.23139	9.18988	11.4089	9.54485	10.4031
rna1080	gene468	HSPH1	NC_024218.1:65669731-65699689	q1	q2	OK	2.77191	2.13956	-0.373566	-0.961506	0.09285	0.286616	no	2.49987	1.39196	1.31404	2.69843	1.98699	2.11108
rna10800	gene4848	PDLIM3	NW_007281348.1:2671921-2715041	q1	q2	OK	50.5358	24.1413	-1.06581	-1.41729	0.01645	0.0838277	no	20.156	16.964	16.2003	26.0337	41.9341	40.9889
rna10801	gene4848	PDLIM3	NW_007281348.1:2671921-2715041	q1	q2	OK	97.0657	107.771	0.15093	0.356623	0.52515	0.740173	no	97.8377	68.6319	68.2034	63.3556	76.0924	71.629
rna10803	gene4848	PDLIM3	NW_007281348.1:2671921-2715041	q1	q2	OK	9.04035	4.04864	-1.15894	-0.667877	0.3402	0.589626	no	5.66064	2.7804	2.50309	6.0079	8.89256	8.86598
rna10804	gene4848	PDLIM3	NW_007281348.1:2671921-2715041	q1	q2	OK	3.39027	1.0027	-1.7575	-0.563771	0.5007	0.722814	no	0.739444	0.472652	0.661369	0.853141	2.34276	2.78959
rna10805	gene4849	SORBS2	NW_007281348.1:2740327-3069482	q1	q2	OK	3.58067	2.02155	-0.824768	-0.21903	0.6559	0.827033	no	1.48163	1.75208	1.5257	2.39881	3.20403	2.83591
rna10806	gene4849	SORBS2	NW_007281348.1:2740327-3069482	q1	q2	OK	8.27449	7.78836	-0.0873512	-0.0399075	0.88755	0.949682	no	6.52115	6.06365	6.07405	4.91046	7.83274	6.98914
rna10809	gene4849	SORBS2	NW_007281348.1:2740327-3069482	q1	q2	OK	0.462677	0.212483	-1.12266	-0.0911102	0.40955	0.651473	no	0.106261	0.224962	0.174841	0.208621	0.503743	0.340293
rna10810	gene4849	SORBS2	NW_007281348.1:2740327-3069482	q1	q2	OK	43.7176	21.708	-1.00999	-0.82995	0.1465	0.378657	no	17.1867	16.3746	16.0868	24.6151	36.0581	35.8535
rna10811	gene4849	SORBS2	NW_007281348.1:2740327-3069482	q1	q2	OK	1.37201	0.976441	-0.490688	-0.0789108	0.73315	0.871935	no	1.04038	0.933613	0.911608	0.839631	1.22634	1.16654
rna10812	gene4849	SORBS2	NW_007281348.1:2740327-3069482	q1	q2	OK	7.34801	25.5126	1.79578	0.857224	0.2976	0.547518	no	20.1374	17.7771	19.259	4.44525	6.43984	6.72481
rna10814	gene4849	SORBS2	NW_007281348.1:2740327-3069482	q1	q2	OK	1.96264	1.75644	-0.160143	-0.0331976	0.9165	0.96128	no	1.38994	1.15402	1.31473	1.15073	1.37352	1.80779
rna10815	gene4849	SORBS2	NW_007281348.1:2740327-3069482	q1	q2	OK	0.665499	1.22924	0.885255	0.123792	0.5428	0.752398	no	0.795174	1.01885	0.89251	0.458234	0.673881	0.34678
rna10816	gene4849	SORBS2	NW_007281348.1:2740327-3069482	q1	q2	OK	1.32172	3.32093	1.32917	0.273509	0.45605	0.688473	no	2.80467	2.5171	2.06603	0.5436	1.01494	1.2926
rna10817	gene4849	SORBS2	NW_007281348.1:2740327-3069482	q1	q2	OK	0.298336	0.37718	0.338317	0.0304546	0.80025	0.908425	no	0.299907	0.324404	0.276868	0.220528	0.223495	0.295015
rna10818	gene4849	SORBS2	NW_007281348.1:2740327-3069482	q1	q2	OK	3.58008	1.82151	-0.974857	-0.250058	0.57805	0.776997	no	1.53377	1.40132	1.39438	2.13231	2.84286	3.56355
rna10819	gene4849	SORBS2	NW_007281348.1:2740327-3069482	q1	q2	OK	21.0779	15.5693	-0.437034	-0.257526	0.65435	0.826406	no	12.14	12.1267	11.1756	11.8277	18.6786	17.2181
rna10820	gene4849	SORBS2	NW_007281348.1:2740327-3069482	q1	q2	OK	3.68716	5.62704	0.609869	0.205204	0.7592	0.887111	no	4.94196	4.13238	3.83437	2.07283	3.4657	2.80979
rna10821	gene4849	SORBS2	NW_007281348.1:2740327-3069482	q1	q2	OK	0.387291	0.0420883	-3.20192	-0.154304	0.0349	0.145028	no	0.0397095	0.0365582	0.0412282	0.334282	0.318629	0.280535
rna10826	gene4849	SORBS2	NW_007281348.1:2740327-3069482	q1	q2	OK	120.091	108.325	-0.148763	-0.219968	0.70265	0.855507	no	75.5674	80.8172	78.1477	67.8264	94.1544	97.009
rna10827	gene4849	SORBS2	NW_007281348.1:2740327-3069482	q1	q2	OK	5.44083	3.28922	-0.726083	-0.245691	0.76595	0.89035	no	2.3512	2.54842	2.6127	3.28918	4.60253	4.51905
rna10831	gene4849	SORBS2	NW_007281348.1:2740327-3069482	q1	q2	OK	36.1466	26.9302	-0.424634	-0.38157	0.5162	0.733638	no	18.5594	18.67	18.0449	18.9689	28.4152	27.7692
rna10833	gene4849	SORBS2	NW_007281348.1:2740327-3069482	q1	q2	OK	0.734533	0.309002	-1.24921	-0.14371	0.39295	0.636619	no	0.588826	0.731091	0.717606	0.364062	1.31667	1.06889
rna10835	gene4849	SORBS2	NW_007281348.1:2740327-3069482	q1	q2	OK	2.16958	0.797002	-1.44476	-0.271285	0.3519	0.5999	no	0.974853	1.05848	0.792889	1.46828	2.15388	2.28409
rna10836	gene4849	SORBS2	NW_007281348.1:2740327-3069482	q1	q2	OK	12.9485	10.2727	-0.333978	-0.189856	0.7377	0.87398	no	8.11262	7.41912	8.53087	8.65182	11.5649	10.0447
rna10838	gene4849	SORBS2	NW_007281348.1:2740327-3069482	q1	q2	OK	0.56437	1.88669	1.74115	0.250591	0.26895	0.520408	no	2.03621	1.35452	1.19599	0.38066	0.569727	0.620364
rna10839	gene4849	SORBS2	NW_007281348.1:2740327-3069482	q1	q2	OK	5.16018	3.63085	-0.507115	-0.168384	0.82535	0.92104	no	3.19573	3.31122	3.43606	3.60041	5.35009	4.79011
rna10843	gene4850	LOC101933004	NW_007281348.1:2740327-3069482	q1	q2	OK	2.77822	0.877943	-1.66196	-0.215291	0.2417	0.497177	no	0.691893	0.501061	0.59364	1.13839	2.11949	2.08828
rna10846	gene4851	TLR3	NW_007281348.1:3232635-3258099	q1	q2	OK	0.602168	0.191029	-1.65637	-2.55585	0.00015	0.00190242	yes	0.131744	0.0945028	0.146276	0.455978	0.396384	0.39442
rna10848	gene4852	FAM149A	NW_007281348.1:3273686-3348798	q1	q2	OK	1.4433	0.67825	-1.08948	-1.00702	0.0912	0.282905	no	0.875751	0.347149	0.339174	1.11875	1.02655	0.745958
rna10851	gene4852	FAM149A	NW_007281348.1:3273686-3348798	q1	q2	OK	1.55001	0.585671	-1.40411	-1.12312	0.11325	0.324265	no	0.000371166	0.489153	0.586818	1.93673	0.765391	1.1839
rna10852	gene4853	LOC101941793	NW_007281348.1:3355172-3383790	q1	q2	OK	1.20284	1.40991	0.229163	0.270122	0.6441	0.819933	no	0.629076	0.926565	1.55502	1.07819	0.537166	1.16137
rna10853	gene4853	LOC101941793	NW_007281348.1:3355172-3383790	q1	q2	OK	1.93013	2.06268	0.0958156	0.143468	0.8025	0.909531	no	1.55449	2.25986	1.90727	2.30269	1.97025	1.44258
rna10854	gene4854	LOC101952270	NW_007281348.1:3409035-3440092	q1	q2	OK	1.05585	1.25464	0.248873	0.430638	0.4487	0.682867	no	0.98912	1.20556	1.50709	1.47449	1.06993	1.02128
rna10858	gene4859	FAT1	NW_007281348.1:4310174-4481158	q1	q2	OK	2.17124	0.857939	-1.33957	-1.20492	0.04945	0.185842	no	0.671139	0.457499	0.654283	0.973322	1.98771	1.37058
rna10859	gene4859	FAT1	NW_007281348.1:4310174-4481158	q1	q2	OK	1.4857	1.21955	-0.284798	-0.218108	0.6812	0.843096	no	1.01046	0.93211	0.861592	1.79049	1.1868	0.762721
rna10860	gene4859	FAT1	NW_007281348.1:4310174-4481158	q1	q2	OK	13.8342	5.62421	-1.29852	-2.98803	5e-05	0.000720643	yes	5.08658	3.55652	4.06116	8.50863	11.1143	10.6166
rna10861	gene4859	FAT1	NW_007281348.1:4310174-4481158	q1	q2	OK	6.20618	6.61706	0.0924844	0.172672	0.7574	0.885876	no	4.99824	5.17621	4.20885	4.85391	4.07464	5.08991
rna10865	gene4862	FRG1	NW_007281348.1:6264743-6278499	q1	q2	OK	7.65722	8.34409	0.123935	0.367562	0.533	0.746221	no	5.92974	6.11004	6.31783	5.63323	5.74129	5.80691
rna10866	gene4863	ASAH1	NW_007281348.1:6292424-6319661	q1	q2	OK	41.8829	31.7726	-0.398575	-1.54588	0.00715	0.0440933	yes	21.08	21.8719	20.9395	37.419	25.38	25.6907
rna10868	gene4865	PCM1	NW_007281348.1:6350248-6491010	q1	q2	OK	11.4017	10.5178	-0.116418	-0.432468	0.4573	0.689386	no	8.09076	8.29377	8.36554	9.73839	9.22062	8.62905
rna10869	gene4866	FGL1	NW_007281348.1:6350248-6491010	q1	q2	OK	6.99116	2.39524	-1.54536	-1.68612	0.0073	0.0447897	yes	2.20991	1.85153	1.76139	6.87364	5.51772	5.04542
rna10870	gene4867	MTUS1	NW_007281348.1:6515414-6725204	q1	q2	OK	3.6961	2.24285	-0.72067	-0.739277	0.2173	0.473186	no	1.4936	1.61841	0.908304	1.83698	3.64323	1.76113
rna10873	gene4867	MTUS1	NW_007281348.1:6515414-6725204	q1	q2	OK	4.51429	1.51267	-1.5774	-1.15844	0.07825	0.255123	no	0.131063	0.0948656	0.20265	4.69405	5.03378	0.388907
rna10874	gene4867	MTUS1	NW_007281348.1:6515414-6725204	q1	q2	OK	5.00168	4.30397	-0.216745	-0.139645	0.6543	0.826406	no	4.69025	4.25568	4.526	0.706923	1.29166	8.77434
rna10875	gene4867	MTUS1	NW_007281348.1:6515414-6725204	q1	q2	OK	0.743847	0.309533	-1.26491	-0.670653	0.37915	0.624382	no	0.23644	0.312956	0.157339	0.236539	0.900567	0.468604
rna10876	gene4867	MTUS1	NW_007281348.1:6515414-6725204	q1	q2	OK	1.29082	0.712606	-0.857115	-0.693796	0.233	0.489388	no	0.395184	0.568444	0.45138	0.835462	1.08734	0.854431
rna10879	gene4867	MTUS1	NW_007281348.1:6515414-6725204	q1	q2	OK	0.300192	0.174008	-0.786732	-0.387064	0.64965	0.823261	no	0.0779618	0.111888	0.150695	0.192614	0.2449	0.169057
rna10880	gene4867	MTUS1	NW_007281348.1:6515414-6725204	q1	q2	OK	8.31038	6.84761	-0.279314	-0.532367	0.3651	0.61158	no	4.97476	5.5492	5.52691	6.32304	7.54664	7.32869
rna10881	gene4867	MTUS1	NW_007281348.1:6515414-6725204	q1	q2	OK	1.80595	0.4864	-1.89254	-0.87145	0.28075	0.531183	no	0.139009	0	0.528114	1.25299	0.428968	0.825652
rna10883	gene4868	LOC103306108	NW_007281348.1:6515414-6725204	q1	q2	OK	1.09862	0.366235	-1.58486	-0.837209	0.329	0.578272	no	0.16356	0.216174	0.265534	0.650381	0.786235	0.559983
rna10884	gene4869	PDGFRL	NW_007281348.1:6732206-6794811	q1	q2	OK	5.47801	2.54458	-1.10622	-2.50466	5e-05	0.000720643	yes	1.80245	1.72884	1.68106	8.84772	1.9673	2.24546
rna10886	gene4870	LOC103306109	NW_007281348.1:6732206-6794811	q1	q2	OK	1.12538	1.35522	0.268122	0.181222	0.6749	0.839261	no	0.94441	1.05915	1.18138	0.861356	0.793458	1.06342
rna10887	gene4871	SLC7A2	NW_007281348.1:6808982-6927471	q1	q2	OK	0.451097	1.44187	1.67643	1.33593	0.1316	0.35497	no	0.287562	0.751226	0.691066	0.000109639	0.308521	0.257312
rna10889	gene4871	SLC7A2	NW_007281348.1:6808982-6927471	q1	q2	OK	0.918997	0.459332	-1.00052	-0.925158	0.132	0.355735	no	0.468955	0.177447	0.159107	0.180476	0.665786	0.533179
rna1089	gene471	TEX26	NC_024218.1:65776213-65784701	q1	q2	OK	2.92936	0.958935	-1.61108	-3.03539	5e-05	0.000720643	yes	0.416674	0.722446	0.816406	2.61543	1.76626	1.98117
rna10890	gene4871	SLC7A2	NW_007281348.1:6808982-6927471	q1	q2	OK	2.36675	0.264885	-3.15947	-2.07339	0.03475	0.144577	no	0.660018	0.335175	0.309953	1.15733	1.62424	1.51556
rna10892	gene4873	VPS37A	NW_007281348.1:7085787-7101360	q1	q2	OK	15.4206	14.8208	-0.0572433	-0.176985	0.7606	0.887713	no	9.59123	9.12411	9.8237	9.62058	10.4069	10.2356
rna10894	gene4874	CNOT7	NW_007281348.1:7103427-7132887	q1	q2	OK	21.0147	24.4955	0.221118	0.838548	0.14925	0.382457	no	14.9974	15.3577	15.3621	15.8771	11.877	12.9289
rna10895	gene4875	ZDHHC2	NW_007281348.1:7148208-7360361	q1	q2	OK	1.75958	1.91305	0.120647	0.106665	0.86305	0.938133	no	1.30819	1.34105	1.97281	2.1044	1.51326	0.99948
rna10896	gene4875	ZDHHC2	NW_007281348.1:7148208-7360361	q1	q2	OK	2.18079	2.52248	0.209992	0.186241	0.73535	0.872744	no	1.03957	1.30833	0.919777	1.39202	0.631239	0.953909
rna10897	gene4876	MICU3	NW_007281348.1:7148208-7360361	q1	q2	OK	19.0698	11.2781	-0.757758	-2.52041	5e-05	0.000720643	yes	5.71008	6.77976	6.86127	10.5683	10.6343	12.0466
rna10899	gene4878	TUSC3	NW_007281348.1:8136305-8435750	q1	q2	OK	0.341944	0.101053	-1.75865	-1.47525	0.02825	0.124211	no	0.0961941	0.059281	0.0250548	0.280119	0.154079	0.193897
rna1090	gene472	MEDAG	NC_024218.1:65802503-65830751	q1	q2	OK	10.6362	9.37168	-0.182609	-0.616678	0.27235	0.523488	no	4.80953	5.69026	5.40992	10.9144	4.36473	4.64984
rna10905	gene4880	DLC1	NW_007281348.1:9805691-9933153	q1	q2	OK	0.738647	0.494022	-0.58031	-0.83206	0.1514	0.386398	no	0.425229	0.339563	0.404413	1.01821	0.425779	0.446824
rna10906	gene4881	SH3GL2	NW_007281349.1:57626-101820	q1	q2	OK	0.513873	0.0445475	-3.528	-1.87439	0.01415	0.0747956	no	0.0048989	0.0369044	0.0257833	1.67513	0.0984356	0.14201
rna10907	gene4881	SH3GL2	NW_007281349.1:57626-101820	q1	q2	OK	0.776482	0.0159816	-5.60247	-2.14089	0.19245	0.442955	no	0.00486201	0.0366199	0.0255903	1.81356	0.097899	0.0305541
rna10908	gene4882	ADAMTSL1	NW_007281349.1:180387-885743	q1	q2	OK	1.41942	1.85884	0.389103	0.57175	0.31125	0.561041	no	1.93043	1.61516	1.4244	1.44657	1.42103	1.43495
rna10909	gene4882	ADAMTSL1	NW_007281349.1:180387-885743	q1	q2	OK	1.46558	0.291699	-2.32892	-0.813307	0.3005	0.550194	no	0.000252711	0.000286362	0.558168	2.06246	0.946369	0.00107936
rna10910	gene4882	ADAMTSL1	NW_007281349.1:180387-885743	q1	q2	OK	1.53461	1.52231	-0.0116086	-0.0158755	0.97825	0.988891	no	1.45119	0.984346	0.989208	1.35724	0.869061	1.23771
rna10911	gene4882	ADAMTSL1	NW_007281349.1:180387-885743	q1	q2	OK	1.11308	0.370835	-1.58571	-0.843882	0.25865	0.510565	no	0.337616	0.0133931	0.00247601	0.0895792	1.01263	1.36661
rna10912	gene4882	ADAMTSL1	NW_007281349.1:180387-885743	q1	q2	OK	3.12176	3.21279	0.041471	0.0839352	0.8834	0.948199	no	2.81507	2.24466	2.16236	2.09084	2.87522	2.23411
rna10913	gene4882	ADAMTSL1	NW_007281349.1:180387-885743	q1	q2	OK	0.640001	1.66143	1.37628	1.19073	0.0756	0.249557	no	1.45734	1.38849	1.23827	0.200557	0.578176	0.693623
rna10916	gene4883	HAUS6	NW_007281349.1:982821-1004411	q1	q2	OK	4.54382	4.75753	0.0663074	0.213408	0.7095	0.859053	no	3.00653	3.42751	3.75246	4.56907	2.95277	3.20538
rna10917	gene4884	PLIN2	NW_007281349.1:1006898-1027985	q1	q2	OK	15.8497	21.5195	0.441192	1.02975	0.07775	0.25391	no	17.3064	14.3908	15.2783	8.88711	12.5289	12.9381
rna1092	gene474	ALOX5AP	NC_024218.1:65878061-65888354	q1	q2	OK	2.5817	1.95829	-0.398729	-0.658247	0.25	0.503333	no	1.06781	1.25042	1.0261	3.03324	1.00708	0.92505
rna10920	gene4884	PLIN2	NW_007281349.1:1006898-1027985	q1	q2	OK	15.3841	31.1569	1.01811	3.03119	5e-05	0.000720643	yes	25.7462	20.5269	19.7557	9.58998	11.5325	11.2887
rna10922	gene4885	DENND4C	NW_007281349.1:1076415-1187048	q1	q2	OK	0.538547	0.37481	-0.522912	-0.339555	0.55075	0.758199	no	0.368051	0.500799	0.1991	0.493271	0.57467	0.159045
rna10923	gene4885	DENND4C	NW_007281349.1:1076415-1187048	q1	q2	OK	2.30631	2.68669	0.220243	0.410256	0.4913	0.715827	no	1.32551	2.29962	1.77124	1.91557	1.81377	1.25763
rna10924	gene4885	DENND4C	NW_007281349.1:1076415-1187048	q1	q2	OK	2.02938	1.86338	-0.123123	-0.160706	0.77875	0.89737	no	1.23207	0.675581	1.35878	1.84074	0.486113	1.44761
rna10925	gene4886	RPS6	NW_007281349.1:1190544-1197147	q1	q2	OK	1295.16	1580.54	0.287284	0.748411	0.1876	0.436748	no	1307.06	1277.1	1307.68	1192.08	1023.31	1025.22
rna10926	gene4887	ACER2	NW_007281349.1:1197299-1232334	q1	q2	OK	0.581171	0.844003	0.538287	0.46952	0.44545	0.680382	no	0.537142	0.479198	0.207879	0.0912489	0.355972	0.22046
rna10927	gene4887	ACER2	NW_007281349.1:1197299-1232334	q1	q2	OK	0.335163	0.212909	-0.654625	-0.44581	0.44665	0.68124	no	0.192679	0.0936104	0.216932	0.402161	0.126484	0.371914
rna10928	gene4887	ACER2	NW_007281349.1:1197299-1232334	q1	q2	OK	2.57985	1.86458	-0.468436	-1.0235	0.0791	0.256689	no	1.16893	1.28457	1.52401	1.6442	1.94108	1.732
rna10933	gene4889	MLLT3	NW_007281349.1:1687120-1902412	q1	q2	OK	0.73913	0.417386	-0.824446	-1.19441	0.0447	0.173263	no	0.356605	0.343581	0.417752	0.592755	0.672267	0.559727
rna10936	gene4890	FOCAD	NW_007281349.1:1939409-2121345	q1	q2	OK	6.74083	6.65597	-0.018276	-0.0680014	0.9037	0.956794	no	4.37968	4.46705	4.46194	4.61841	4.49835	4.51802
rna10937	gene4891	PTPLAD2	NW_007281349.1:2121432-2148243	q1	q2	OK	1.16346	0.468407	-1.31259	-1.076	0.11575	0.328277	no	0.454027	0.619272	0.0752303	1.00593	0.777113	0.733598
rna10938	gene4891	PTPLAD2	NW_007281349.1:2121432-2148243	q1	q2	OK	0.129643	0.684121	2.39971	1.47714	0.0786	0.255664	no	0.437747	0.174134	0.660237	0.12458	0.135065	3.9509e-06
rna10940	gene4891	PTPLAD2	NW_007281349.1:2121432-2148243	q1	q2	OK	0.433706	0.705944	0.702835	0.698253	0.2579	0.51	no	0.133009	0.500798	0.514155	0.484943	0.203666	0.167569
rna1095	gene477	LOC103306054	NC_024218.1:65918036-65921187	q1	q2	OK	22.0643	26.4564	0.261904	0.994952	0.0849	0.269777	no	18.9114	20.0453	18.7897	19.9867	14.6094	15.5639
rna10952	gene4900	TLE1	NW_007281349.1:2997307-3110505	q1	q2	OK	1.12321	1.23502	0.136902	0.21445	0.71475	0.861611	no	0.669118	0.869075	1.11407	1.50253	0.585972	0.440472
rna10953	gene4900	TLE1	NW_007281349.1:2997307-3110505	q1	q2	OK	0.971449	0.579121	-0.746274	-0.761844	0.1929	0.44366	no	0.418727	0.664194	0.128335	1.12031	0.475619	0.594236
rna1096	gene478	LOC101939785	NC_024218.1:65921215-65932818	q1	q2	OK	12.2332	13.2071	0.110511	0.371308	0.53045	0.744452	no	7.73021	8.27954	8.13568	9.49939	6.9961	6.99193
rna10963	gene4903	TLE4	NW_007281349.1:3874804-3995947	q1	q2	OK	0.294787	0.513518	0.800739	0.464681	0.47015	0.699723	no	0.173054	0.566564	0.131471	0.178032	0.302042	0.0774967
rna10964	gene4903	TLE4	NW_007281349.1:3874804-3995947	q1	q2	OK	1.76325	2.03404	0.206114	0.368399	0.51215	0.731139	no	1.24261	1.35174	1.45488	1.59234	1.21222	0.740856
rna10965	gene4903	TLE4	NW_007281349.1:3874804-3995947	q1	q2	OK	0.17999	0.714193	1.9884	1.0555	0.1367	0.363157	no	0.636937	0.0449047	0.530248	0.0289794	0.232434	0.0934828
rna10966	gene4903	TLE4	NW_007281349.1:3874804-3995947	q1	q2	OK	1.48965	1.88368	0.338585	0.479622	0.40775	0.650173	no	1.64384	1.13181	1.41799	1.87471	0.684872	1.02327
rna10969	gene4905	PSAT1	NW_007281349.1:4656717-4708673	q1	q2	OK	1.471	1.13525	-0.373789	-0.672716	0.2218	0.477556	no	0.72915	0.607198	0.75495	2.42335	0.349922	0.508091
rna1097	gene479	LOC101940603	NC_024218.1:65962089-65971759	q1	q2	OK	0.268076	0.987773	1.88154	1.66296	0.02665	0.119194	no	0.664599	0.652171	0.637947	0.0659327	0.140344	0.279988
rna10971	gene4906	CEP78	NW_007281349.1:4734961-4778019	q1	q2	OK	0.343814	0.281207	-0.289998	-0.159414	0.76585	0.890325	no	0.422798	0.182083	4.84208e-05	0.293477	0.0887622	0.357473
rna10974	gene4906	CEP78	NW_007281349.1:4734961-4778019	q1	q2	OK	0.104009	0.40866	1.9742	1.00787	0.17645	0.422471	no	0.00149886	0.390948	0.477552	0.163719	0.00653005	0.0784835
rna10977	gene4906	CEP78	NW_007281349.1:4734961-4778019	q1	q2	OK	0.615469	0.923295	0.585105	0.763314	0.19255	0.443075	no	0.773134	0.649963	0.75719	0.749021	0.400837	0.443554
rna10978	gene4907	GNAQ	NW_007281349.1:4839655-5083338	q1	q2	OK	7.05012	7.77253	0.140737	0.439542	0.4433	0.679112	no	4.69334	4.90251	5.21394	5.34952	4.32328	4.31009
rna10979	gene4907	GNAQ	NW_007281349.1:4839655-5083338	q1	q2	OK	0.000204082	0.333778	10.6755	0.121438	0.35495	0.6026	no	0.442855	0.238936	0.128581	0.222863	0.00139299	6.67201e-05
rna1098	gene479	LOC101940603	NC_024218.1:65962089-65971759	q1	q2	OK	0.522907	1.90985	1.86883	1.92322	0.00525	0.0347102	yes	1.50794	1.28824	1.77006	0.448113	0.549765	0.251886
rna10981	gene4909	GNA14	NW_007281349.1:5096616-5151486	q1	q2	OK	2.34611	2.50185	0.09272	0.120133	0.83955	0.928349	no	1.15082	0.986263	1.27478	1.36144	1.06744	0.749188
rna10982	gene4909	GNA14	NW_007281349.1:5096616-5151486	q1	q2	OK	1.95142	3.56102	0.867764	0.975808	0.09665	0.293584	no	3.83594	4.29832	2.96474	3.95032	1.70117	2.17414
rna10984	gene4910	VPS13A	NW_007281349.1:5164262-5452943	q1	q2	OK	1.39559	1.35574	-0.0417983	-0.0689291	0.8971	0.953877	no	0.698137	0.438543	0.851047	0.822188	0.685442	0.957736
rna10985	gene4910	VPS13A	NW_007281349.1:5164262-5452943	q1	q2	OK	1.48207	1.22838	-0.27085	-0.224388	0.70125	0.854725	no	0.20688	0.267561	0.621512	0.00129578	0.466212	1.17353
rna10986	gene4910	VPS13A	NW_007281349.1:5164262-5452943	q1	q2	OK	1.20575	2.8505	1.24128	0.87569	0.15725	0.39548	no	2.63061	2.84106	1.90775	2.47696	1.29972	0.420024
rna10988	gene4910	VPS13A	NW_007281349.1:5164262-5452943	q1	q2	OK	0.360158	0.883165	1.29405	1.39406	0.02415	0.110904	no	1.00544	1.00126	0.683151	0.353354	0.43119	0.401294
rna10990	gene4912	PRUNE2	NW_007281349.1:5567364-5747843	q1	q2	OK	0.298497	0.0540782	-2.4646	-3.52694	5e-05	0.000720643	yes	0.0401687	0.0432071	0.0422593	0.855046	0.0302408	0.0372925
rna10991	gene4913	GCNT1	NW_007281349.1:5818402-5852549	q1	q2	OK	0.930353	0.497123	-0.904174	-0.987797	0.0354	0.146492	no	0.248604	0.312057	0.383732	1.50082	0.00193129	0.277333
rna10992	gene4913	GCNT1	NW_007281349.1:5818402-5852549	q1	q2	OK	0.245215	2.63966e-05	-13.1814	-0.0203569	0.3538	0.601492	no	8.1302e-06	3.12221e-05	5.17261e-05	0.793493	0.277448	6.0776e-06
rna10994	gene4914	RFK	NW_007281349.1:5886627-5910093	q1	q2	OK	17.7928	11.4181	-0.639973	-2.37027	5e-05	0.000720643	yes	7.70645	6.77589	6.61315	14.1313	9.71776	10.2214
rna10995	gene4914	RFK	NW_007281349.1:5886627-5910093	q1	q2	OK	0.290866	0.338547	0.219003	0.0739951	0.91285	0.960024	no	0.187768	0.254532	0.0997642	0.093808	0.18708	0.174157
rna10996	gene4915	PCSK5	NW_007281349.1:5911597-6212560	q1	q2	OK	1.15926	1.93108	0.736206	2.12905	0.0003	0.0034505	yes	1.78757	1.25097	1.21994	1.1882	0.715977	0.756742
rna10999	gene4916	OSTF1	NW_007281349.1:6452747-6480181	q1	q2	OK	12.9645	14.2182	0.133175	0.443142	0.44205	0.677945	no	9.94111	9.50776	10.046	12.8441	8.00178	7.42618
rna110	gene56	KITLG	NC_024218.1:9124934-9212973	q1	q2	OK	4.16988	2.78809	-0.580729	-1.01376	0.07875	0.255972	no	1.63789	1.68004	1.69425	2.96024	2.33987	2.44917
rna11000	gene4917	NMRK1	NW_007281349.1:6480253-6494378	q1	q2	OK	16.9907	16.1527	-0.0729707	-0.107712	0.85275	0.933877	no	4.80147	9.6119	9.70017	8.16112	10.9003	9.19243
rna11001	gene4917	NMRK1	NW_007281349.1:6480253-6494378	q1	q2	OK	38.9466	43.8008	0.16946	0.477717	0.40785	0.65022	no	36.2899	29.7663	31.2462	31.4676	26.5838	29.5975
rna11002	gene4918	LOC101931211	NW_007281349.1:6496408-6536759	q1	q2	OK	3.57422	4.46739	0.321804	0.777685	0.18325	0.431465	no	2.67206	2.92948	2.57011	2.87368	1.9929	2.03502
rna11003	gene4918	LOC101931211	NW_007281349.1:6496408-6536759	q1	q2	OK	2.15651	2.56529	0.250426	0.283196	0.6237	0.808404	no	2.14806	2.29885	2.75122	2.47489	1.72231	1.89108
rna11004	gene4919	LOC101930930	NW_007281349.1:6496408-6536759	q1	q2	OK	2.9616	4.26843	0.527329	0.828798	0.1584	0.397402	no	2.81479	2.9613	2.40548	2.47866	1.66512	1.76777
rna11005	gene4919	LOC101930930	NW_007281349.1:6496408-6536759	q1	q2	OK	0.860478	1.67815	0.963658	1.16969	0.048	0.182192	no	0.767558	1.15244	0.938366	0.657062	0.460778	0.438395
rna11007	gene4921	RORB	NW_007281349.1:6696137-6901422	q1	q2	OK	1.00657	1.14227	0.182453	0.521792	0.36015	0.607162	no	0.859212	0.662487	0.597833	0.676941	0.583475	0.623894
rna11008	gene4922	ANXA1	NW_007281349.1:7499581-7515867	q1	q2	OK	126.52	80.9222	-0.644763	-2.31047	0.0002	0.00243115	yes	68.2879	65.8366	67.5382	191.159	75.1921	77.1017
rna1101	gene479	LOC101940603	NC_024218.1:65962089-65971759	q1	q2	OK	0.20631	1.23244	2.57863	1.54634	0.0792	0.256954	no	1.31047	1.03345	0.94619	0	0.288192	0.366549
rna11014	gene4923	LOC101932249	NW_007281349.1:7581932-7649267	q1	q2	OK	2.8661	1.41736	-1.01588	-1.96904	0.00125	0.0112996	yes	1.16623	0.839904	0.837102	3.22451	1.35579	1.61703
rna11017	gene4927	ZFAND5	NW_007281349.1:7923765-7936181	q1	q2	OK	49.6136	58.0451	0.226439	0.556547	0.3341	0.583531	no	33.0969	41.275	40.7867	35.5068	31.2351	33.6795
rna11018	gene4927	ZFAND5	NW_007281349.1:7923765-7936181	q1	q2	OK	13.5765	13.6992	0.0129732	0.00976574	0.98725	0.993615	no	14.0989	5.29966	4.51467	9.47234	7.81906	7.50703
rna11019	gene4928	GDA	NW_007281349.1:7971696-8018733	q1	q2	OK	2.89256	1.28926	-1.1658	-2.37462	0.00025	0.00295366	yes	0.801574	0.807834	0.954665	3.46526	1.42607	1.34589
rna1102	gene480	HMGB1	NC_024218.1:65997471-66007027	q1	q2	OK	260.688	377.199	0.533004	1.66136	0.0061	0.0390029	yes	246.781	229.535	229.769	173.062	158.993	166.331
rna11023	gene4931	LOC101934992	NW_007281349.1:8078124-8109741	q1	q2	OK	3.22341	4.71769	0.549493	1.22258	0.0365	0.149751	no	3.14812	3.255	3.95272	2.70745	2.41965	2.25319
rna11024	gene4932	ABHD17B	NW_007281349.1:8110053-8136640	q1	q2	OK	3.61878	5.50225	0.604521	1.44901	0.01325	0.0712444	no	2.97004	2.66393	3.32125	2.32562	1.73733	1.89372
rna11025	gene4932	ABHD17B	NW_007281349.1:8110053-8136640	q1	q2	OK	0.143198	0.553231	1.94987	0.692365	0.40345	0.646134	no	0.151692	0.536005	0.136615	0.216029	0.144687	5.34367e-05
rna11026	gene4933	TMEM2	NW_007281349.1:8170649-8237820	q1	q2	OK	8.03813	7.69099	-0.0636918	-0.233639	0.69	0.847645	no	5.65067	5.7373	5.79849	6.49534	5.94555	5.90839
rna1103	gene481	KATNAL1	NC_024218.1:66130897-66181046	q1	q2	OK	30.2731	38.0568	0.330115	1.23857	0.0336	0.141338	no	29.5326	28.7137	28.6685	17.8163	25.4254	25.4052
rna11038	gene4936	KLF9	NW_007281349.1:9015937-9040380	q1	q2	OK	17.2572	19.2094	0.154615	0.456664	0.42675	0.66535	no	16.7395	14.4299	13.2937	15.096	13.147	12.5264
rna11039	gene4936	KLF9	NW_007281349.1:9015937-9040380	q1	q2	OK	4.74799	6.73368	0.504079	1.13126	0.05125	0.190954	no	4.1102	3.70827	3.99341	3.60447	2.36872	2.69165
rna11041	gene4938	SMC5	NW_007281349.1:9069534-9148793	q1	q2	OK	2.74365	2.54133	-0.110514	-0.309374	0.5908	0.785998	no	2.3169	2.0589	2.07455	2.50714	2.36359	2.2541
rna11042	gene4939	MAMDC2	NW_007281349.1:9154142-9248657	q1	q2	OK	6.85527	2.37264	-1.53072	-3.85437	5e-05	0.000720643	yes	1.31559	1.79592	1.82505	9.30851	3.28956	3.19186
rna11048	gene4941	LOC101940834	NW_007281349.1:9372476-9389433	q1	q2	OK	0.917407	2.05397	1.16278	1.9139	0.0025	0.019525	yes	1.22545	1.054	1.07954	0.607518	0.428493	0.477757
rna11050	gene4941	LOC101940834	NW_007281349.1:9372476-9389433	q1	q2	OK	4.20977	4.24747	0.0128631	0.0284814	0.9618	0.981437	no	3.53862	3.76134	3.17071	3.05441	3.17496	3.38156
rna11052	gene4941	LOC101940834	NW_007281349.1:9372476-9389433	q1	q2	OK	0.407164	1.3487	1.72788	1.41178	0.03075	0.132314	no	0.358118	0.742765	0.948197	0.298513	0.130126	0.251425
rna11053	gene4942	LOC101944468	NW_007281349.1:9389471-9396999	q1	q2	OK	6.54455	6.24293	-0.0680708	-0.101603	0.8651	0.939203	no	3.29694	4.87203	4.31115	5.70176	4.24648	3.12992
rna11055	gene4943	FAM150A	NW_007281350.1:27777-72885	q1	q2	OK	0.889784	1.07069	0.267019	0.367414	0.51715	0.734274	no	0.508931	0.654783	0.824196	0.8932	0.338948	0.365613
rna1106	gene481	KATNAL1	NC_024218.1:66130897-66181046	q1	q2	OK	0.316002	0.785707	1.31406	0.605367	0.4082	0.650368	no	0.49265	0.377574	0.442119	0.163031	0.0560245	0.318687
rna11061	gene4945	PCMTD1	NW_007281350.1:638545-686354	q1	q2	OK	4.15101	2.19632	-0.918376	-0.933708	0.1209	0.337103	no	1.21164	2.8694	2.15218	3.04751	4.12585	3.59586
rna11063	gene4945	PCMTD1	NW_007281350.1:638545-686354	q1	q2	OK	1.04167	2.73971	1.39512	1.0061	0.0805	0.259927	no	2.58886	1.25402	1.55107	0.850161	0.68355	0.580836
rna11064	gene4945	PCMTD1	NW_007281350.1:638545-686354	q1	q2	OK	11.8596	9.10505	-0.381314	-1.33112	0.0241	0.110729	no	5.05524	5.30556	5.60194	7.02574	6.75042	7.35469
rna11072	gene4947	SNTG1	NW_007281350.1:1374025-2248080	q1	q2	OK	0.100251	0.817278	3.02721	1.4862	0.23285	0.489221	no	0.513407	0.528625	0.450557	0.0470569	0.0649178	0.070422
rna11078	gene4948	DEGS1	NW_007281350.1:1374025-2248080	q1	q2	OK	35.8706	49.0229	0.450656	1.66416	0.0044	0.0302717	yes	31.7751	31.2861	32.3008	30.5236	20.0519	22.6004
rna11079	gene4949	LOC101934541	NW_007281350.1:2554649-2559372	q1	q2	OK	21.6337	36.9355	0.771726	2.87395	5e-05	0.000720643	yes	21.8422	17.6588	18.5142	8.21594	11.8319	12.7308
rna1108	gene482	LOC101941256	NC_024218.1:66130897-66181046	q1	q2	OK	0.735278	1.21445	0.723941	0.293474	0.76575	0.890283	no	0.712664	0.915922	0.887869	6e-10	0.753877	0.514454
rna11080	gene4950	SNAI2	NW_007281350.1:2639514-2643243	q1	q2	OK	0.823539	0.809629	-0.0245755	-0.0384007	0.9472	0.974989	no	0.686678	0.532464	0.457092	1.04776	0.406273	0.394429
rna11081	gene4951	LOC101935295	NW_007281350.1:3016881-3040206	q1	q2	OK	0.294363	0.467429	0.66715	0.708259	0.2189	0.474773	no	0.411941	0.266213	0.260513	0.168898	0.184943	0.230706
rna11083	gene4953	UBE2V2	NW_007281350.1:3135888-3179306	q1	q2	OK	26.0585	17.2965	-0.591272	-1.99308	0.0011	0.0101416	yes	10.6519	11.8862	11.7161	18.6719	17.4462	18.1444
rna11084	gene4953	UBE2V2	NW_007281350.1:3135888-3179306	q1	q2	OK	0.104003	0.426318	2.03531	0.590518	0.41455	0.655785	no	0.170271	0.35577	0.459869	0.201965	1.3812e-06	0.0901303
rna11085	gene4953	UBE2V2	NW_007281350.1:3135888-3179306	q1	q2	OK	0.711739	0.37773	-0.913992	-0.371506	0.6545	0.826406	no	1.16179	1.11155	0.516011	0.899196	1.42487	1.68643
rna11086	gene4954	LOC101953547	NW_007281350.1:3179389-3193896	q1	q2	OK	0.418801	0.518965	0.309373	0.141789	0.8333	0.925046	no	1.19063	0.805042	6.95325e-05	0.230075	0.483814	0.454391
rna11087	gene4954	LOC101953547	NW_007281350.1:3179389-3193896	q1	q2	OK	2.46218	2.55503	0.0534066	0.0677002	0.9073	0.958123	no	0.781963	1.76426	1.66443	2.03415	1.27224	1.46534
rna11088	gene4954	LOC101953547	NW_007281350.1:3179389-3193896	q1	q2	OK	0.586101	1.4356	1.29244	0.871293	0.1673	0.409995	no	1.14149	0.715621	1.01569	0.288707	0.254438	0.495301
rna11089	gene4954	LOC101953547	NW_007281350.1:3179389-3193896	q1	q2	OK	1.25164	0.746822	-0.744988	-0.599112	0.2877	0.537778	no	0.683943	0.598808	0.509071	1.59055	0.847943	0.736656
rna1109	gene483	UBL3	NC_024218.1:66348316-66423797	q1	q2	OK	83.4216	90.996	0.125383	0.474629	0.4139	0.655241	no	57.2364	48.4792	49.1672	41.5224	50.2068	50.6088
rna11093	gene4958	LOC101954116	NW_007281350.1:3231736-3311130	q1	q2	OK	2.70863	2.09836	-0.368303	-1.01663	0.07315	0.243553	no	1.2234	1.45828	1.65809	2.70323	1.55048	1.76535
rna11095	gene4959	PRKDC	NW_007281350.1:3311347-3467004	q1	q2	OK	1.68365	1.23515	-0.446908	-1.45543	0.0123	0.0670839	no	0.935636	0.861044	0.918462	1.37474	1.22305	1.17886
rna11096	gene4960	CEBPD	NW_007281350.1:3486535-3488236	q1	q2	OK	42.2816	46.8868	0.149154	0.575499	0.3242	0.574142	no	24.8451	24.1245	25.8474	20.7045	24.5347	25.2208
rna11097	gene4961	SPIDR	NW_007281350.1:3489790-3798398	q1	q2	OK	3.3359	1.59024	-1.06884	-1.99586	0.0025	0.019525	yes	0.94625	0.923938	1.91047	2.67237	2.5557	2.70969
rna111	gene56	KITLG	NC_024218.1:9124934-9212973	q1	q2	OK	0.469718	0.605486	0.366298	0.255565	0.6691	0.835263	no	0.506763	0.427724	0.179425	0.229542	0.288794	0.325267
rna1110	gene484	LOC101942077	NC_024218.1:66552424-66555543	q1	q2	OK	0.579112	1.08674	0.908091	1.08994	0.05875	0.209866	no	1.10045	0.535499	0.56156	0.469485	0.299419	0.431483
rna11100	gene4961	SPIDR	NW_007281350.1:3489790-3798398	q1	q2	OK	2.54146	1.12759	-1.17241	-1.51081	0.0273	0.1213	no	0.296828	1.0369	0.495766	1.36088	1.72262	1.47464
rna11102	gene4962	LOC101937664	NW_007281350.1:3813264-3887142	q1	q2	OK	0.120551	0.546483	2.18053	2.37766	0.00085	0.0082213	yes	0.36733	0.237173	0.341748	0.0809033	0.0680302	0.0647107
rna11103	gene4963	MAPRE2	NW_007281350.1:3890257-4006826	q1	q2	OK	18.8918	24.7222	0.38805	1.08886	0.0667	0.228992	no	14.7654	13.5454	13.4836	10.5869	10.7995	10.0813
rna11104	gene4963	MAPRE2	NW_007281350.1:3890257-4006826	q1	q2	OK	0.363829	0.26142	-0.47689	-0.170733	0.8527	0.933877	no	2.28244e-05	0.490461	0.162521	0.25286	0.208587	0.244153
rna11105	gene4963	MAPRE2	NW_007281350.1:3890257-4006826	q1	q2	OK	14.8325	14.9293	0.00937991	0.0216309	0.96845	0.984364	no	9.79537	9.47339	9.67822	9.12697	9.9416	10.2735
rna11108	gene4964	DTNA	NW_007281350.1:4095459-4383741	q1	q2	OK	10.0977	19.1496	0.923283	1.96082	0.00105	0.00974855	yes	15.2334	10.8496	12.6916	5.45574	7.45014	7.59306
rna11109	gene4964	DTNA	NW_007281350.1:4095459-4383741	q1	q2	OK	0.769319	0.332693	-1.20939	-0.37492	0.5911	0.786172	no	0.454672	0.328783	0.000104498	1.44109	0.135175	0.425128
rna1111	gene485	SLC7A1	NC_024218.1:66555813-66633782	q1	q2	OK	3.33942	4.54162	0.443609	1.52088	0.0083	0.0492716	yes	3.40378	2.29977	2.35094	2.26274	1.89733	1.82346
rna11110	gene4964	DTNA	NW_007281350.1:4095459-4383741	q1	q2	OK	5.81716	13.2844	1.19135	1.8749	0.00175	0.0147316	yes	6.46637	9.15798	9.21726	3.5984	2.82809	4.33441
rna11112	gene4964	DTNA	NW_007281350.1:4095459-4383741	q1	q2	OK	9.63324	10.7487	0.158063	0.288483	0.6158	0.8036	no	7.46714	7.77258	5.86665	5.24415	6.56743	6.93084
rna11118	gene4964	DTNA	NW_007281350.1:4095459-4383741	q1	q2	OK	0.339081	0.00489375	-6.11455	-0.336756	0.4386	0.675188	no	3.18e-08	3.79659e-05	2.911e-07	0.213254	0.137518	0.247027
rna11120	gene4964	DTNA	NW_007281350.1:4095459-4383741	q1	q2	OK	1.91058	0.357242	-2.41904	-1.02791	0.25055	0.503601	no	0.254375	0.0287124	0.438802	1.09376	1.89821	0.939933
rna11122	gene4964	DTNA	NW_007281350.1:4095459-4383741	q1	q2	OK	0.0263255	0.356179	3.75807	0.6071	0.3729	0.619042	no	0.215644	0.251401	0.200456	0.0701806	0.0865998	0.0858372
rna11127	gene4964	DTNA	NW_007281350.1:4095459-4383741	q1	q2	OK	0.57892	0.72702	0.32863	0.109994	0.8864	0.949318	no	0.630346	0.646767	0.514408	0.242319	0.620621	0.587481
rna11129	gene4964	DTNA	NW_007281350.1:4095459-4383741	q1	q2	OK	0.889128	1.54439	0.796577	0.357812	0.74845	0.880895	no	1.2748	1.45645	1.19066	0.436265	0.760808	1.07037
rna1113	gene486	LOC101942595	NC_024218.1:66643718-66714283	q1	q2	OK	7.99647	3.48432	-1.19849	-4.19016	5e-05	0.000720643	yes	2.16312	2.29821	2.27592	4.84459	5.31852	5.46614
rna1114	gene487	LOC103306050	NC_024218.1:66903488-66952628	q1	q2	OK	3.40293	1.20162	-1.50179	-2.93343	5e-05	0.000720643	yes	0.823639	0.859561	0.95914	2.08041	3.11887	2.36874
rna1115	gene488	LOC103306051	NC_024218.1:67107066-67132297	q1	q2	OK	1.31029	0.539014	-1.2815	-1.4308	0.0202	0.0975695	no	0.554077	0.298823	0.351118	1.33075	1.1742	0.520265
rna11150	gene4967	ASXL3	NW_007281350.1:4874295-5047349	q1	q2	OK	0.498424	0.487813	-0.031045	-0.0545553	0.92625	0.965182	no	0.178874	0.332212	0.216368	0.259245	0.216054	0.260523
rna11154	gene4970	KLHL14	NW_007281350.1:5495783-5578680	q1	q2	OK	3.73226	1.81329	-1.04144	-3.36677	5e-05	0.000720643	yes	1.27559	1.23159	1.28813	2.17923	3.01935	2.68509
rna11155	gene4971	LOC101943515	NW_007281350.1:5614669-5662843	q1	q2	OK	1.22227	0.720238	-0.763013	-1.07689	0.06845	0.233271	no	0.402448	0.547509	0.473869	1.36612	0.523917	0.789589
rna11158	gene4972	GAREM	NW_007281350.1:5677826-5818112	q1	q2	OK	2.69928	3.56706	0.402164	0.679167	0.2546	0.507146	no	1.80595	2.43588	2.86765	1.52138	1.77478	2.29177
rna11159	gene4972	GAREM	NW_007281350.1:5677826-5818112	q1	q2	OK	4.33746	7.33372	0.757693	1.18968	0.03335	0.140584	no	4.82574	5.01729	4.36785	2.9847	2.92639	2.6239
rna1116	gene489	SLC46A3	NC_024218.1:67212468-67233375	q1	q2	OK	1.24597	0.989417	-0.332618	-0.530799	0.3634	0.610013	no	0.462169	0.582283	0.569621	0.924352	0.614311	0.597688
rna11160	gene4972	GAREM	NW_007281350.1:5677826-5818112	q1	q2	OK	2.5638	3.69197	0.526108	0.534134	0.4144	0.655697	no	1.58876	3.27965	3.2139	1.51888	2.40324	2.01142
rna11164	gene4975	RNF138	NW_007281350.1:5920565-5933190	q1	q2	OK	14.4826	10.2461	-0.499239	-1.74975	0.0041	0.028633	yes	4.10353	6.60392	6.28286	9.97597	7.68216	7.93645
rna11167	gene4975	RNF138	NW_007281350.1:5920565-5933190	q1	q2	OK	1.42373	0.237146	-2.58582	-1.09576	0.20765	0.461577	no	0.0832054	0.330463	0.109519	0.735533	1.13528	1.2227
rna11168	gene4975	RNF138	NW_007281350.1:5920565-5933190	q1	q2	OK	0.590377	0.617734	0.0653505	0.0296038	0.96485	0.982961	no	0.480739	0.819165	0.362121	0.617162	0.50183	0.662817
rna11169	gene4975	RNF138	NW_007281350.1:5920565-5933190	q1	q2	OK	0.443387	0.978551	1.14208	0.543553	0.47855	0.706248	no	0.929198	0.993026	0.706665	0.378478	0.440941	0.584448
rna1117	gene490	POMP	NC_024218.1:67239752-67254033	q1	q2	OK	134.922	132.322	-0.0280767	-0.110105	0.8531	0.934077	no	88.0067	81.7665	79.4186	71.0142	89.641	92.3593
rna11170	gene4975	RNF138	NW_007281350.1:5920565-5933190	q1	q2	OK	0.328253	0.604734	0.881491	0.345462	0.68145	0.843142	no	0.633138	0.362197	0.411698	0.322354	0.29534	0.24487
rna11174	gene4977	TRAPPC8	NW_007281350.1:5983301-6090588	q1	q2	OK	1.21793	1.18831	-0.0355215	-0.0326239	0.949	0.975757	no	1.19737	1.11121	0.211163	0.881121	0.791697	0.835867
rna11175	gene4977	TRAPPC8	NW_007281350.1:5983301-6090588	q1	q2	OK	0.473236	0.266132	-0.830417	-0.537054	0.3613	0.608104	no	0.185444	0.192324	0.19004	0.46367	0.394417	0.177707
rna11176	gene4977	TRAPPC8	NW_007281350.1:5983301-6090588	q1	q2	OK	0.829145	0.669478	-0.308587	-0.324964	0.57895	0.777529	no	0.492552	0.507948	0.399826	0.66407	0.454073	0.635134
rna11177	gene4977	TRAPPC8	NW_007281350.1:5983301-6090588	q1	q2	OK	0.311978	0.256946	-0.27998	-0.148968	0.8227	0.919561	no	0.0759505	0.0883203	0.360672	0.350777	0.22643	0.13624
rna11178	gene4977	TRAPPC8	NW_007281350.1:5983301-6090588	q1	q2	OK	3.81302	3.94642	0.0496088	0.102849	0.86045	0.937011	no	2.71808	2.57925	2.17913	2.22004	2.14652	2.80169
rna11179	gene4977	TRAPPC8	NW_007281350.1:5983301-6090588	q1	q2	OK	1.41881	1.55968	0.136562	0.108691	0.8353	0.92586	no	0.421802	0.447831	1.96843	1.17389	1.07331	0.602366
rna1118	gene491	FLT1	NC_024218.1:67314518-67466116	q1	q2	OK	13.1051	11.5041	-0.187988	-0.551927	0.34935	0.597657	no	7.98926	8.18105	8.46909	5.15914	11.4776	11.926
rna11183	gene4981	B4GALT6	NW_007281350.1:6410676-6461603	q1	q2	OK	1.17541	2.17555	0.888221	2.16907	0.0002	0.00243115	yes	1.31186	1.17534	1.13787	0.979068	0.538026	0.572941
rna11186	gene4984	LOC101948603	NW_007281350.1:6524237-6568156	q1	q2	OK	0.280795	0.0998352	-1.4919	-1.71446	0.00225	0.018013	yes	0.0871126	0.070289	0.0572934	0.672722	0.0364655	0.0354085
rna11188	gene4986	DSC1	NW_007281350.1:6754127-6793457	q1	q2	OK	1.13628	3.24121	1.51221	3.59104	5e-05	0.000720643	yes	2.01838	2.20893	2.17777	1.88032	0.400453	0.413207
rna11189	gene4986	DSC1	NW_007281350.1:6754127-6793457	q1	q2	OK	0.438217	0.584975	0.416732	0.335999	0.53565	0.747521	no	0.671773	0.433461	0.470466	0.736256	0.256348	0.211168
rna1119	gene491	FLT1	NC_024218.1:67314518-67466116	q1	q2	OK	0.919032	0.834812	-0.138664	-0.0804349	0.87255	0.942761	no	0.637698	0.741521	0.975847	0.856732	0.815252	0.673528
rna11191	gene4990	CDH2	NW_007281350.1:8315921-8511830	q1	q2	OK	154.791	74.2	-1.06083	-3.46946	5e-05	0.000720643	yes	61.3462	46.163	46.3348	89.2318	115.648	115.214
rna11196	gene4993	AQP4	NW_007281350.1:8975432-9011483	q1	q2	OK	0.0213037	0.366452	4.10445	1.37067	0.1261	0.345911	no	0.15103	0.165151	0.103013	7.4253e-06	0.00180399	0.0291784
rna1120	gene491	FLT1	NC_024218.1:67314518-67466116	q1	q2	OK	10.0407	6.26427	-0.68064	-1.40251	0.0199	0.0963886	no	3.3467	4.14511	3.75857	3.41312	6.89355	7.20644
rna11200	gene4995	LOC101952083	NW_007281350.1:9195408-9198935	q1	q2	OK	1.0557	1.40369	0.411027	0.617775	0.27875	0.529635	no	0.62686	0.824776	1.00868	0.639704	0.628718	0.583873
rna11201	gene4996	KCTD1	NW_007281350.1:9199391-9285303	q1	q2	OK	2.45954	2.04597	-0.265601	-0.812025	0.1666	0.409073	no	1.04505	1.31481	1.29712	1.70838	1.35906	1.47641
rna11202	gene4997	TAF4B	NW_007281350.1:9316355-9436640	q1	q2	OK	0.791871	0.280045	-1.49961	-2.50897	0.0001	0.00133596	yes	0.226766	0.185876	0.193175	0.460397	0.542422	0.702266
rna11203	gene4998	PSMA8	NW_007281350.1:9441502-9453219	q1	q2	OK	6.73813	6.57414	-0.0355457	-0.0865209	0.88115	0.947174	no	5.43913	3.62107	3.76562	3.58367	4.40777	4.88899
rna11205	gene5000	ZNF622	NW_007281351.1:125976-144895	q1	q2	OK	31.8367	54.2884	0.769952	2.86332	5e-05	0.000720643	yes	35.9888	36.3522	35.4462	20.7247	21.661	22.2549
rna11206	gene5000	ZNF622	NW_007281351.1:125976-144895	q1	q2	OK	1.26625	0.39088	-1.69576	-0.56663	0.4455	0.680382	no	8.8528e-05	3.91369e-05	8.28936e-05	0.000107964	6.45806e-05	0.000209671
rna11207	gene5000	ZNF622	NW_007281351.1:125976-144895	q1	q2	OK	2.96577	4.12028	0.474333	0.35723	0.526	0.740708	no	4.8811	6.81412	6.78268	3.47884	6.07003	5.39175
rna11208	gene5001	MYO10	NW_007281351.1:158007-412035	q1	q2	OK	1.37828	2.34698	0.767931	2.36032	5e-05	0.000720643	yes	1.65566	1.91817	1.92644	0.972349	1.19173	1.10549
rna11209	gene5002	BASP1	NW_007281351.1:595058-666558	q1	q2	OK	6.11051	4.06015	-0.58976	-1.57229	0.0067	0.0418852	yes	3.45256	3.55244	3.50192	10.2111	3.5851	3.3773
rna1121	gene491	FLT1	NC_024218.1:67314518-67466116	q1	q2	OK	0.0858047	0.850539	3.30925	1.08282	0.0661	0.227494	no	0.532112	1.21325	0.528517	0.055308	0.103288	0.0910237
rna11214	gene5006	CDH18	NW_007281351.1:2557618-2841667	q1	q2	OK	0.73432	0.610159	-0.267225	-0.449571	0.4393	0.675667	no	0.471037	0.543038	0.495784	0.417725	0.739957	0.656851
rna11216	gene5007	ABHD12B	NW_007281351.1:4363792-4388180	q1	q2	OK	24.514	16.7295	-0.551214	-2.00837	0.00055	0.00571984	yes	11.6552	11.2383	10.7367	19.2462	15.8717	16.2916
rna11217	gene5008	PYGL	NW_007281351.1:4388256-4434261	q1	q2	OK	76.7793	66.2757	-0.212238	-0.779744	0.17455	0.419875	no	56.6734	53.8614	53.749	77.0509	59.5528	58.912
rna11218	gene5009	TRIM9	NW_007281351.1:4485411-4631868	q1	q2	OK	0.338652	0.619658	0.87167	1.0756	0.0424	0.167027	no	0.491154	0.331994	0.402232	0.416706	0.145358	0.148342
rna1122	gene492	PAN3	NC_024218.1:67480477-67580671	q1	q2	OK	1.22048	1.25298	0.0379204	0.0324274	0.95345	0.977547	no	0.963591	0.624423	1.16948	1.01053	1.29714	0.499669
rna11220	gene5010	TMX1	NW_007281351.1:4749556-4760270	q1	q2	OK	26.9461	31.0604	0.205002	0.797976	0.16975	0.413302	no	18.597	17.3927	17.2023	19.7178	13.9897	14.2436
rna11221	gene5011	FRMD6	NW_007281351.1:4969888-5044156	q1	q2	OK	7.46609	7.07219	-0.0781952	-0.248129	0.66865	0.834964	no	5.08393	4.52114	4.7897	8.43361	3.77463	3.8504
rna11225	gene5013	GNG2	NW_007281351.1:5116288-5207922	q1	q2	OK	1.43182	0.640272	-1.16109	-0.798558	0.17495	0.420473	no	0.447053	0.26204	0.666302	1.40147	0.906333	0.752591
rna11226	gene5013	GNG2	NW_007281351.1:5116288-5207922	q1	q2	OK	16.6936	17.2238	0.04511	0.144576	0.8014	0.9091	no	10.986	11.9791	11.6053	16.226	9.97705	9.46597
rna11227	gene5013	GNG2	NW_007281351.1:5116288-5207922	q1	q2	OK	2.21143	1.11812	-0.983899	-0.684659	0.26045	0.51289	no	0.733308	0.224745	0.715637	1.18279	1.4615	0.721341
rna11228	gene5014	LOC101949821	NW_007281351.1:5221329-5247312	q1	q2	OK	112.081	140.196	0.322914	1.1317	0.0491	0.184827	no	114.798	120.313	120.323	100.661	91.0008	96.4002
rna11229	gene5014	LOC101949821	NW_007281351.1:5221329-5247312	q1	q2	OK	20.3388	27.1092	0.414547	0.62073	0.28685	0.537056	no	18.7781	14.6921	18.6308	14.535	11.7528	13.2217
rna1123	gene492	PAN3	NC_024218.1:67480477-67580671	q1	q2	OK	2.97029	2.87819	-0.0454418	-0.0762914	0.89675	0.953877	no	1.42948	2.49587	2.00818	2.70901	1.75901	2.00659
rna11230	gene5015	NID2	NW_007281351.1:5247787-5302941	q1	q2	OK	24.7179	26.8053	0.116961	0.451322	0.4354	0.672609	no	18.8988	19.9526	19.416	17.4365	19.1354	18.3642
rna11231	gene5016	PTGDR	NW_007281351.1:5357270-5368931	q1	q2	OK	1.23596	1.77719	0.523962	0.919525	0.11605	0.328793	no	1.08273	0.780572	0.795682	0.873181	0.487684	0.560564
rna11232	gene5017	PTGER2	NW_007281351.1:5399036-5411687	q1	q2	OK	3.31429	3.05122	-0.119316	-0.20492	0.73295	0.871906	no	1.25485	1.25952	1.2548	1.67719	1.35859	1.09045
rna11233	gene5018	TXNDC16	NW_007281351.1:5530917-5644271	q1	q2	OK	0.47526	6.5062	3.77503	1.93718	0.15315	0.388864	no	3.43325	5.3966	6.10718	0.56727	0.322343	1.16688
rna11234	gene5018	TXNDC16	NW_007281351.1:5530917-5644271	q1	q2	OK	8.97048	12.1559	0.438394	1.0443	0.0737	0.245002	no	11.2313	6.41624	6.51508	5.52295	6.13908	6.22595
rna11235	gene5018	TXNDC16	NW_007281351.1:5530917-5644271	q1	q2	OK	0.963672	2.06433	1.09906	0.898723	0.1294	0.351525	no	1.12008	2.86242	1.46664	0.919691	1.14961	0.66894
rna11237	gene5018	TXNDC16	NW_007281351.1:5530917-5644271	q1	q2	OK	0.280682	0.582228	1.05265	0.495171	0.46225	0.692901	no	0.684375	0.14738	0.502538	0.317157	0.237263	0.0359707
rna11238	gene5019	GPR137C	NW_007281351.1:5530917-5644271	q1	q2	OK	6.20914	7.34567	0.2425	0.299784	0.596	0.790268	no	4.51214	3.88578	4.23213	4.33329	3.23089	3.34604
rna11239	gene5020	ERO1L	NW_007281351.1:5656533-5692061	q1	q2	OK	17.186	12.3954	-0.471427	-1.61448	0.0053	0.0349659	yes	8.46844	10.0557	10.3886	15.592	12.8731	12.814
rna1124	gene492	PAN3	NC_024218.1:67480477-67580671	q1	q2	OK	6.2349	6.48017	0.0556653	0.121085	0.83705	0.926876	no	1.62244	3.55903	4.03697	5.10839	2.9308	3.22374
rna11240	gene5021	PSMC6	NW_007281351.1:5708185-5718121	q1	q2	OK	0.68441	0.821206	0.262884	0.122519	0.84695	0.93127	no	0.627424	0.490467	0.446937	0.693869	0.169234	0.531079
rna11241	gene5021	PSMC6	NW_007281351.1:5708185-5718121	q1	q2	OK	42.4421	43.2146	0.026024	0.101622	0.86545	0.939419	no	27.6841	26.389	25.663	26.9854	25.7756	26.8893
rna11242	gene5022	STYX	NW_007281351.1:5721716-5749413	q1	q2	OK	31.0623	57.0846	0.877936	3.1336	5e-05	0.000720643	yes	41.8026	39.7148	40.1743	21.5397	22.5762	22.9937
rna11243	gene5022	STYX	NW_007281351.1:5721716-5749413	q1	q2	OK	1.64406	2.95632	0.846537	0.936375	0.11075	0.319887	no	1.75281	1.81042	1.79093	1.26665	0.994686	0.881712
rna11245	gene5023	GNPNAT1	NW_007281351.1:5760907-5773359	q1	q2	OK	12.7081	9.04888	-0.489935	-1.44543	0.0119	0.0652223	no	5.43167	5.37603	5.36389	10.7915	6.52612	6.72133
rna11246	gene5023	GNPNAT1	NW_007281351.1:5760907-5773359	q1	q2	OK	1.23305	0.374707	-1.71839	-1.77163	0.00615	0.0392414	yes	0.22227	0.181246	0.244268	1.34033	0.615822	0.421681
rna11247	gene5024	LOC103306116	NW_007281351.1:5799151-5819096	q1	q2	OK	1.09657	0.85415	-0.360435	-0.669386	0.2513	0.50416	no	0.580649	0.488288	0.547862	0.482272	0.818833	0.731876
rna11248	gene5025	FERMT2	NW_007281351.1:5823929-5922220	q1	q2	OK	18.418	7.66452	-1.26485	-1.06986	0.07065	0.238053	no	7.35045	7.51808	7.33471	20.7592	11.3958	11.569
rna11249	gene5025	FERMT2	NW_007281351.1:5823929-5922220	q1	q2	OK	73.9888	77.8594	0.0735646	0.20329	0.7272	0.868711	no	62.6199	56.3835	60.7033	51.8272	62.1964	60.8895
rna11250	gene5025	FERMT2	NW_007281351.1:5823929-5922220	q1	q2	OK	2.78228	7.17704	1.36712	0.871885	0.12125	0.337706	no	5.26678	3.81196	4.85599	1.84805	1.68314	1.90555
rna11251	gene5025	FERMT2	NW_007281351.1:5823929-5922220	q1	q2	OK	0.0619375	1.74026	4.81235	0.564019	0.27245	0.523644	no	1.30506	1.96376	0.742321	0.0803341	0.0734492	0.0114352
rna11252	gene5025	FERMT2	NW_007281351.1:5823929-5922220	q1	q2	OK	1.53532	3.63311	1.24266	0.59942	0.38245	0.627288	no	3.7927	5.11924	3.42576	1.01711	1.54609	0.610141
rna11253	gene5025	FERMT2	NW_007281351.1:5823929-5922220	q1	q2	OK	0.422682	5.69544	3.75216	1.08079	0.04715	0.179776	no	2.99381	3.05762	1.83425	0.559061	0.338412	0.159205
rna11254	gene5025	FERMT2	NW_007281351.1:5823929-5922220	q1	q2	OK	10.5376	12.0862	0.197818	0.210737	0.71495	0.861611	no	9.07954	8.3062	8.86289	7.06236	7.34375	8.60467
rna11255	gene5026	LOC101953212	NW_007281351.1:5926288-5928837	q1	q2	OK	0.220805	1.03725	2.23192	2.14485	0.00385	0.0272779	yes	0.644683	0.584926	0.608261	0.0896883	0.228868	0.0634295
rna11256	gene5027	DDHD1	NW_007281351.1:5987879-6074542	q1	q2	OK	0.662948	0.620631	-0.0951608	-0.0827836	0.88795	0.949834	no	0.577009	0.228342	0.535927	0.839208	0.259965	0.436711
rna11257	gene5027	DDHD1	NW_007281351.1:5987879-6074542	q1	q2	OK	2.82457	3.66153	0.374414	0.924173	0.11505	0.327194	no	2.01657	2.92275	2.49489	2.29672	1.93395	1.79728
rna11261	gene5033	ATL1	NW_007281351.1:8172419-8206455	q1	q2	OK	11.7806	17.7797	0.593819	2.12051	0.0002	0.00243115	yes	7.70921	14.7375	14.7945	8.16406	8.64448	8.67536
rna11262	gene5034	SAV1	NW_007281351.1:8214564-8254142	q1	q2	OK	28.4193	26.2088	-0.116824	-0.320188	0.5656	0.768477	no	17.4677	17.3927	15.3565	18.509	16.796	19.515
rna11263	gene5034	SAV1	NW_007281351.1:8214564-8254142	q1	q2	OK	6.51628	11.0548	0.762552	0.913779	0.14055	0.369456	no	4.75743	6.82831	9.27235	4.54805	5.604	3.26758
rna11264	gene5035	NIN	NW_007281351.1:8272504-8371141	q1	q2	OK	2.46116	2.32884	-0.0797266	-0.261447	0.64195	0.819107	no	2.27988	1.94625	2.15117	2.4462	2.30674	2.14077
rna11265	gene5036	ARF6	NW_007281351.1:8421566-8423948	q1	q2	OK	23.3089	19.6047	-0.249678	-0.914185	0.11575	0.328277	no	10.6844	11.4668	11.7193	16.3341	12.4035	12.997
rna11266	gene5037	VCPKMT	NW_007281351.1:8579672-8589232	q1	q2	OK	1.43281	0.843842	-0.763801	-0.619455	0.287	0.53712	no	0.717079	0.642952	0.973269	2.18494	0.795908	1.13659
rna11267	gene5037	VCPKMT	NW_007281351.1:8579672-8589232	q1	q2	OK	10.3692	9.78901	-0.0830661	-0.243481	0.67	0.835861	no	8.22169	7.21092	7.08709	8.35013	8.17694	7.6497
rna11268	gene5038	SOS2	NW_007281351.1:8610314-8696447	q1	q2	OK	13.0197	20.1233	0.628171	2.41726	5e-05	0.000720643	yes	13.9207	13.9964	13.9323	11.4989	8.42824	8.2756
rna11269	gene5039	L2HGDH	NW_007281351.1:8713375-8747654	q1	q2	OK	22.2282	20.6744	-0.104544	-0.237181	0.6836	0.844712	no	17.2169	14.5104	14.4209	14.5257	17.3671	17.8745
rna1127	gene492	PAN3	NC_024218.1:67480477-67580671	q1	q2	OK	0.383226	0.0960382	-1.99651	-0.682604	0.41875	0.659239	no	2.84291e-05	3.43614e-05	0.237055	0.588186	3.271e-06	0.417081
rna11270	gene5040	ATP5S	NW_007281351.1:8713375-8747654	q1	q2	OK	20.6436	16.2472	-0.34551	-1.00506	0.08675	0.273684	no	9.95071	11.5287	11.5478	12.5168	14.8414	14.8873
rna11272	gene5040	ATP5S	NW_007281351.1:8713375-8747654	q1	q2	OK	0.869307	1.21891	0.487655	0.259364	0.6832	0.844555	no	0.755807	0.955338	0.525157	0.639338	0.375299	0.621916
rna11273	gene5041	CDKL1	NW_007281351.1:8749596-8784506	q1	q2	OK	6.48315	0.937844	-2.78927	-5.18143	5e-05	0.000720643	yes	0.599065	0.681182	0.749666	14.4653	1.03297	1.12504
rna11274	gene5042	MAP4K5	NW_007281351.1:8789117-8872954	q1	q2	OK	8.26085	4.12182	-1.00301	-0.87424	0.1584	0.397402	no	1.58504	1.58506	4.61883	4.16225	4.68029	6.51115
rna11275	gene5042	MAP4K5	NW_007281351.1:8789117-8872954	q1	q2	OK	27.5815	28.6376	0.0542058	0.166033	0.77535	0.895153	no	19.6956	20.8331	17.7859	24.1238	18.1126	17.3465
rna11276	gene5043	LOC101936157	NW_007281351.1:8902163-8906401	q1	q2	OK	120.683	110.613	-0.125706	-0.464777	0.42225	0.661974	no	85.2776	69.7063	73.0992	74.605	93.8557	91.1472
rna11278	gene5044	ANKRD11	NW_007281352.1:103064-161677	q1	q2	OK	2.13785	2.31203	0.113001	0.15969	0.76855	0.891396	no	2.37122	2.09553	2.34523	1.53766	2.2032	2.62619
rna11279	gene5044	ANKRD11	NW_007281352.1:103064-161677	q1	q2	OK	7.51335	7.35013	-0.031688	-0.0934608	0.87305	0.943008	no	6.22933	6.20777	6.95432	8.38165	6.228	5.91766
rna1128	gene492	PAN3	NC_024218.1:67480477-67580671	q1	q2	OK	0.100501	1.24363	3.62927	1.05417	0.27555	0.52676	no	3.04264	2.17696	0.66546	0.6847	0.38735	0.434322
rna11281	gene5044	ANKRD11	NW_007281352.1:103064-161677	q1	q2	OK	0.861282	0.657894	-0.38863	-0.222102	0.70145	0.854758	no	1.04852	0.628547	0.000373749	0.687474	1.26465	0.262873
rna11282	gene5045	SLC22A31	NW_007281352.1:173490-179897	q1	q2	OK	1.77286	3.37756	0.929906	1.87503	0.00275	0.0209304	yes	1.52615	1.5143	1.71083	0.907194	0.888736	0.70962
rna11283	gene5046	CDH15	NW_007281352.1:183353-195298	q1	q2	OK	1.43399	2.44487	0.769726	1.6976	0.0119	0.0652223	no	1.7518	1.33355	1.39278	1.58374	0.491943	0.485197
rna11285	gene5047	ACSF3	NW_007281352.1:309377-374027	q1	q2	OK	1.31236	1.59957	0.285518	0.359984	0.51625	0.733638	no	1.1518	1.13468	0.685158	0.74038	0.97047	0.77287
rna11286	gene5047	ACSF3	NW_007281352.1:309377-374027	q1	q2	OK	0.918544	1.83743	1.00027	1.21306	0.05175	0.19207	no	1.38617	1.02453	1.14371	0.491603	0.434983	0.865638
rna1129	gene493	FLT3	NC_024218.1:67606923-67676889	q1	q2	OK	0.148226	0.366404	1.30563	1.79709	0.0044	0.0302717	yes	0.270924	0.276544	0.241261	0.108875	0.110543	0.103297
rna11290	gene5047	ACSF3	NW_007281352.1:309377-374027	q1	q2	OK	6.69675	8.25132	0.301165	0.676994	0.2347	0.491029	no	6.38243	5.76959	6.95251	4.41506	5.29138	5.41415
rna11293	gene5049	CBFA2T3	NW_007281352.1:511363-633074	q1	q2	OK	4.98415	7.98262	0.679515	2.57796	5e-05	0.000720643	yes	5.18254	4.8021	4.85115	3.512	2.91402	3.07679
rna11295	gene5051	TRAPPC2L	NW_007281352.1:652437-657171	q1	q2	OK	24.7478	36.6585	0.566849	1.73767	0.00315	0.0232984	yes	31.3397	28.5302	28.7675	17.0697	20.977	22.6712
rna11296	gene5052	GALNS	NW_007281352.1:657198-723855	q1	q2	OK	7.80864	5.76606	-0.437484	-0.810593	0.1535	0.389397	no	3.86368	2.00802	3.86199	4.07647	3.75407	3.97681
rna11297	gene5052	GALNS	NW_007281352.1:657198-723855	q1	q2	OK	1.03745	1.07445	0.0505604	0.0323394	0.95825	0.979649	no	0.838037	2.33933	1.56372	3.04072	2.41555	1.89311
rna11298	gene5052	GALNS	NW_007281352.1:657198-723855	q1	q2	OK	3.12609	4.18931	0.422352	0.665711	0.25835	0.510454	no	2.12755	2.77329	1.42107	1.63863	1.11921	1.28589
rna11299	gene5053	APRT	NW_007281352.1:736867-743312	q1	q2	OK	56.1654	51.4091	-0.127657	-0.486214	0.40395	0.646674	no	35.9184	30.8104	32.6094	34.8021	36.734	37.4612
rna113	gene58	DUSP6	NC_024218.1:9749634-9754061	q1	q2	OK	12.4386	19.0673	0.616272	2.13167	0.0002	0.00243115	yes	11.9535	12.5475	11.7421	7.7066	8.17127	8.17289
rna11300	gene5054	CDT1	NW_007281352.1:746756-755255	q1	q2	OK	1.26831	1.0931	-0.214492	-0.427252	0.45755	0.689651	no	0.661246	1.13498	0.803667	1.69367	0.685819	0.702467
rna11301	gene5055	PIEZO1	NW_007281352.1:764170-862894	q1	q2	OK	5.20055	3.65554	-0.508579	-0.974641	0.10935	0.317316	no	2.20751	2.03004	1.65853	2.903	2.67615	3.12558
rna11302	gene5055	PIEZO1	NW_007281352.1:764170-862894	q1	q2	OK	0.199784	2.91264	3.86581	1.92177	0.2298	0.48601	no	1.39557	1.98371	1.70827	0.326841	0.000229373	0.000510372
rna11303	gene5055	PIEZO1	NW_007281352.1:764170-862894	q1	q2	OK	5.97666	6.91539	0.210471	0.554666	0.35375	0.601481	no	4.30538	4.1312	4.71746	4.76303	3.72087	3.11192
rna11304	gene5056	CTU2	NW_007281352.1:863004-874992	q1	q2	OK	4.58627	8.47339	0.885618	2.56986	5e-05	0.000720643	yes	4.99345	5.27241	5.41395	3.16021	2.75571	2.68307
rna11305	gene5057	RNF166	NW_007281352.1:877181-918078	q1	q2	OK	0.29516	0.744996	1.33573	0.39051	0.6551	0.826587	no	1.19499	0.0473276	1.85233	1.04736	0.834063	0.0236699
rna11306	gene5057	RNF166	NW_007281352.1:877181-918078	q1	q2	OK	9.79891	13.3334	0.444348	1.30804	0.0214	0.101513	no	7.56823	7.87175	7.57596	6.37297	5.6267	5.22371
rna11307	gene5058	SNAI3	NW_007281352.1:877181-918078	q1	q2	OK	0.621596	0.697455	0.166123	0.09948	0.8685	0.941112	no	0.390234	0.48013	0.430614	0.406565	0.374595	0.398188
rna11309	gene5060	MVD	NW_007281352.1:938557-950679	q1	q2	OK	6.56156	9.84274	0.58502	1.76162	0.00375	0.0267329	yes	6.27756	5.9601	6.32989	4.02256	4.36569	4.32038
rna11310	gene5061	LOC101937351	NW_007281352.1:953300-962909	q1	q2	OK	22.3953	13.9226	-0.68577	-1.83398	0.0023	0.0182816	yes	7.90422	7.21833	7.77572	17.0553	10.0723	10.5408
rna11313	gene5063	ZC3H18	NW_007281352.1:979635-1031616	q1	q2	OK	1.3782	1.07576	-0.357429	-0.350058	0.55345	0.760221	no	0.788248	1.21589	1.395	2.07483	0.555653	1.71233
rna11314	gene5063	ZC3H18	NW_007281352.1:979635-1031616	q1	q2	OK	2.62201	1.87582	-0.483156	-0.770049	0.1809	0.4284	no	1.36271	1.70667	2.21406	2.90716	2.26806	2.46693
rna11315	gene5063	ZC3H18	NW_007281352.1:979635-1031616	q1	q2	OK	5.07871	6.58915	0.375631	0.892248	0.12075	0.336752	no	6.51922	6.53839	6.03085	4.868	5.79564	4.32039
rna11318	gene5066	ZFPM1	NW_007281352.1:1156507-1292489	q1	q2	OK	18.1017	31.831	0.814309	3.24749	5e-05	0.000720643	yes	19.8267	16.9434	17.3869	9.87379	11.3328	11.6271
rna11320	gene5068	BANP	NW_007281352.1:1754570-2015764	q1	q2	OK	0.962559	0.902043	-0.0936785	-0.135574	0.81945	0.917921	no	0.617291	0.402694	0.767195	0.627137	0.602991	0.696289
rna11321	gene5068	BANP	NW_007281352.1:1754570-2015764	q1	q2	OK	0.367894	0.460767	0.324749	0.261736	0.66275	0.831332	no	0.238651	0.479997	0.188888	0.406312	0.293948	0.0831128
rna11322	gene5069	CA5A	NW_007281352.1:2050286-2069114	q1	q2	OK	6.07195	6.12042	0.01147	0.0354071	0.9512	0.97661	no	3.844	4.22871	3.91102	6.53147	3.14128	3.08823
rna11323	gene5070	SLC7A5	NW_007281352.1:2080758-2143194	q1	q2	OK	1.07983	0.506331	-1.09266	-2.31734	0.0002	0.00243115	yes	0.277113	0.339204	0.300802	1.53987	0.313802	0.281605
rna11324	gene5071	KLHDC4	NW_007281352.1:2180291-2230599	q1	q2	OK	5.77553	13.2599	1.19905	3.92549	5e-05	0.000720643	yes	10.9707	11.5849	11.2505	5.56834	4.77296	4.73363
rna11328	gene5075	ZCCHC14	NW_007281352.1:2409961-2508635	q1	q2	OK	10.1114	8.26861	-0.290271	-0.465416	0.4264	0.66514	no	5.30978	5.41202	5.25274	7.63246	6.21389	6.28883
rna11329	gene5076	MAP1LC3B	NW_007281352.1:2409961-2508635	q1	q2	OK	183.454	187.492	0.0314125	0.0954413	0.86505	0.939203	no	125.594	114.863	115.365	113.431	115.349	121.321
rna1133	gene497	POLR1D	NC_024218.1:67921323-67945754	q1	q2	OK	38.7552	45.2402	0.223213	0.685255	0.2359	0.49242	no	28.7916	26.9615	28.1715	29.2906	22.723	24.1295
rna11331	gene5078	FBXO31	NW_007281352.1:2534886-2563729	q1	q2	OK	14.3497	11.207	-0.35662	-1.23515	0.03045	0.131328	no	8.86118	7.59436	6.47494	9.61753	10.9244	9.49313
rna11332	gene5078	FBXO31	NW_007281352.1:2534886-2563729	q1	q2	OK	1.20441	1.01874	-0.241546	-0.175538	0.76485	0.889758	no	0.891635	0.23643	0.715023	1.26213	0.423031	0.485777
rna11334	gene5079	KIAA0513	NW_007281352.1:2614522-2670077	q1	q2	OK	2.66007	5.37021	1.01351	1.18848	0.0438	0.170943	no	5.00579	3.89082	5.77979	1.7609	2.75206	2.37867
rna11335	gene5079	KIAA0513	NW_007281352.1:2614522-2670077	q1	q2	OK	22.265	38.1228	0.775875	2.66168	5e-05	0.000720643	yes	25.4376	23.5673	21.2047	12.2413	14.8825	15.0356
rna1134	gene497	POLR1D	NC_024218.1:67921323-67945754	q1	q2	OK	17.9304	38.9996	1.12105	2.22975	0.00095	0.00899748	yes	31.6382	33.4745	32.2471	11.42	17.1768	18.3187
rna11341	gene5082	FAM92B	NW_007281352.1:2749545-2771520	q1	q2	OK	0.208089	0.355285	0.771777	0.765095	0.18075	0.428118	no	0.298677	0.409089	0.204367	0.0834974	0.247661	0.11284
rna11343	gene5083	GSE1	NW_007281352.1:2856678-3230429	q1	q2	OK	1.95808	3.94166	1.00936	2.17421	0.0003	0.0034505	yes	2.17195	2.72564	2.41218	1.25946	1.17719	1.2165
rna11344	gene5083	GSE1	NW_007281352.1:2856678-3230429	q1	q2	OK	3.18347	3.12915	-0.024828	-0.0487236	0.93415	0.968552	no	2.66317	2.79702	2.90602	2.64773	2.92041	2.36008
rna11349	gene5083	GSE1	NW_007281352.1:2856678-3230429	q1	q2	OK	2.11931	2.03299	-0.0599925	-0.0966038	0.8632	0.938149	no	1.8886	1.86658	1.29994	1.78717	1.66583	1.78965
rna1135	gene498	LNX2	NC_024218.1:67946021-68034654	q1	q2	OK	0.336756	0.35404	0.0722087	0.0486285	0.9303	0.966977	no	0.264273	0.33093	0.0878365	0.26228	0.210791	0.124408
rna11350	gene5084	GINS2	NW_007281352.1:3235881-3244272	q1	q2	OK	17.5932	15.4712	-0.185435	-0.589491	0.30375	0.553591	no	11.98	10.521	12.1946	14.0741	13.1015	12.9914
rna11351	gene5085	LOC101945925	NW_007281352.1:3261486-3285581	q1	q2	OK	0.440522	0.381032	-0.209303	-0.182218	0.7458	0.879079	no	0.217564	0.175994	0.402091	0.241803	0.599227	0.102121
rna11352	gene5086	EMC8	NW_007281352.1:3295549-3310974	q1	q2	OK	15.0558	21.3136	0.50145	1.76527	0.00235	0.0185992	yes	14.3121	13.373	13.4888	11.0191	8.96169	9.87951
rna11353	gene5087	LOC101946482	NW_007281352.1:3311248-3318698	q1	q2	OK	81.0914	95.7742	0.240089	0.563556	0.3301	0.579421	no	63.9671	67.1655	65.1467	42.1271	60.6965	62.2341
rna11355	gene5087	LOC101946482	NW_007281352.1:3311248-3318698	q1	q2	OK	132.727	110.388	-0.265887	-0.741196	0.20055	0.453264	no	74.3942	77.8769	79.7162	71.4108	99.7411	104.848
rna11356	gene5087	LOC101946482	NW_007281352.1:3311248-3318698	q1	q2	OK	9.52446	15.2498	0.679079	0.637873	0.2614	0.513807	no	11.0548	10.4631	9.90288	6.93836	7.0561	6.1587
rna11359	gene5089	IRF8	NW_007281352.1:3379537-3399730	q1	q2	OK	1.01939	1.29536	0.345647	0.633522	0.27055	0.521905	no	1.0865	0.840595	0.822276	0.860781	0.579355	0.786859
rna11362	gene5092	MTHFSD	NW_007281352.1:3830064-3853989	q1	q2	OK	11.4671	14.1907	0.307443	0.993113	0.08655	0.273208	no	10.6293	9.99969	10.8433	7.55938	9.14137	9.14789
rna11363	gene5092	MTHFSD	NW_007281352.1:3830064-3853989	q1	q2	OK	3.18865	2.62234	-0.282093	-0.370774	0.5123	0.731241	no	2.1151	1.86857	1.02395	1.57246	2.30753	2.21329
rna11367	gene5093	FOXC2	NW_007281352.1:3862471-3990560	q1	q2	OK	0.319628	0.03879	-3.04264	-2.11525	0.08545	0.270658	no	0.0335362	0.0320755	1.42e-08	0.571714	0.0752961	0
rna11368	gene5093	FOXC2	NW_007281352.1:3862471-3990560	q1	q2	OK	0.457523	0.00909622	-5.65243	-1.34924	0.1224	0.339548	no	6.992e-07	0.00557309	0.0122651	0.288447	0.14638	0.254746
rna1137	gene498	LNX2	NC_024218.1:67946021-68034654	q1	q2	OK	2.72319	1.82493	-0.577456	-1.30768	0.02805	0.123625	no	1.05485	0.997752	1.42279	2.06226	1.67356	1.79182
rna11371	gene5095	LOC101949912	NW_007281352.1:4239420-4239903	q1	q2	OK	27.9714	42.5567	0.605437	1.68712	0.00405	0.0283408	yes	27.7212	30.865	31.8468	20.8948	19.376	21.21
rna11372	gene5096	LOC101950492	NW_007281352.1:4387399-4412552	q1	q2	OK	1.07907	0.42975	-1.32822	-1.86285	0.0029	0.021827	yes	0.443859	0.275049	0.155783	1.16271	0.654412	0.500696
rna11373	gene5097	ZDHHC7	NW_007281352.1:4427378-4464474	q1	q2	OK	8.97085	8.3148	-0.109563	-0.307505	0.5917	0.786556	no	5.09194	5.37255	5.44786	6.95748	5.56073	5.13735
rna11374	gene5097	ZDHHC7	NW_007281352.1:4427378-4464474	q1	q2	OK	1.2716	1.1982	-0.0857795	-0.0836437	0.8916	0.951341	no	0.569033	1.03571	0.453669	1.07415	0.478228	0.825332
rna11376	gene5099	CRISPLD2	NW_007281352.1:4642707-4683719	q1	q2	OK	1.47425	0.000104979	-13.7776	-0.0971193	0.23035	0.48658	no	0	0.000174608	9.16132e-05	1.91032	0.40548	0.420327
rna11377	gene5099	CRISPLD2	NW_007281352.1:4642707-4683719	q1	q2	OK	0.0151999	2.57546	7.40462	1.10965	0.1364	0.362533	no	3.42804	1.56417	1.08097	0.0267335	4.14277	0.0600939
rna11378	gene5099	CRISPLD2	NW_007281352.1:4642707-4683719	q1	q2	OK	10.1883	3.18045	-1.67961	-2.49259	0.00075	0.00741145	yes	0.0110601	1.47163	2.01006	6.90041	0.628207	4.90434
rna11379	gene5099	CRISPLD2	NW_007281352.1:4642707-4683719	q1	q2	OK	9.04139	2.92248	-1.62935	-3.33813	5e-05	0.000720643	yes	3.28131	2.92657	2.94403	11.6051	8.32856	7.25425
rna11380	gene5100	USP10	NW_007281352.1:4693166-4766585	q1	q2	OK	4.67097	3.79875	-0.2982	-0.287584	0.62215	0.807487	no	2.00599	3.46828	2.03385	4.16205	2.69594	2.79126
rna11381	gene5100	USP10	NW_007281352.1:4693166-4766585	q1	q2	OK	41.799	39.1302	-0.0951854	-0.348635	0.5515	0.758555	no	29.31	27.721	28.6806	27.0969	32.7831	31.8803
rna11382	gene5101	KLHL36	NW_007281352.1:4779310-4805255	q1	q2	OK	1.41895	1.09646	-0.37197	-0.410582	0.45235	0.685681	no	1.40133	0.681056	0.51716	1.1297	1.36789	0.923254
rna11383	gene5101	KLHL36	NW_007281352.1:4779310-4805255	q1	q2	OK	2.24036	1.78035	-0.33157	-0.476999	0.39165	0.635365	no	0.81601	1.25778	1.98266	2.2149	1.44689	1.57064
rna11384	gene5102	COTL1	NW_007281352.1:4805426-4842341	q1	q2	OK	17.939	8.27051	-1.11705	-3.26204	5e-05	0.000720643	yes	6.44039	5.52345	5.34742	18.8191	10.742	9.89316
rna11385	gene5103	TLDC1	NW_007281352.1:4946933-4971161	q1	q2	OK	2.91103	2.46614	-0.239275	-0.304096	0.59885	0.791856	no	1.24704	1.89653	2.11169	2.76197	1.99231	1.73444
rna11386	gene5103	TLDC1	NW_007281352.1:4946933-4971161	q1	q2	OK	19.1154	13.7391	-0.476447	-1.57319	0.00645	0.0407347	yes	10.5925	10.2005	9.9623	15.1298	14.2799	14.2003
rna11388	gene5105	WFDC1	NW_007281352.1:5036178-5064853	q1	q2	OK	0.572929	0.204313	-1.48758	-1.43812	0.02115	0.100705	no	0.141626	0.0610189	0.208997	0.846444	0.190791	0.185107
rna11389	gene5106	HSBP1	NW_007281352.1:5233322-5238101	q1	q2	OK	177.701	167.989	-0.0810861	-0.31298	0.5927	0.787358	no	133.517	124.286	126.975	122.104	144.704	144.497
rna11390	gene5107	MLYCD	NW_007281352.1:5368774-5431584	q1	q2	OK	6.58566	11.6625	0.824473	2.75333	5e-05	0.000720643	yes	8.58429	6.78456	6.90774	3.86463	4.30087	4.37752
rna11391	gene5108	CDH13	NW_007281352.1:5683688-6453483	q1	q2	OK	61.9015	61.741	-0.00374364	-0.0130788	0.98275	0.991564	no	41.63	41.5099	40.1529	43.3675	41.8103	40.7234
rna11393	gene5109	MPHOSPH6	NW_007281352.1:6728171-6743688	q1	q2	OK	30.6468	24.4113	-0.328189	-1.21531	0.03565	0.147285	no	19.7873	15.4868	16.3034	20.4675	21.3723	22.9679
rna11394	gene5110	LOC101940914	NW_007281352.1:6750398-6751271	q1	q2	OK	0.254405	0.401147	0.657003	0.680647	0.23935	0.495497	no	0.497841	0.220812	0.246963	0.102999	0.221965	0.246107
rna11395	gene5111	LOC103306120	NW_007281352.1:6771317-6776291	q1	q2	OK	0.863083	0.714762	-0.272036	-0.372806	0.50655	0.726688	no	0.844181	0.793831	0.576316	0.969923	0.659974	0.82062
rna11396	gene5112	HSD17B2	NW_007281352.1:6859463-6870938	q1	q2	OK	0.102599	1.19852	3.54616	3.82622	5e-05	0.000720643	yes	0.824088	0.887034	0.674969	0.0533447	0.0640379	0.0852473
rna11397	gene5113	SDR42E1	NW_007281352.1:6918930-6926773	q1	q2	OK	0.600816	0.781747	0.379777	0.450889	0.40145	0.644156	no	0.450316	0.55634	0.518817	0.368474	0.287768	0.533009
rna11398	gene5113	SDR42E1	NW_007281352.1:6918930-6926773	q1	q2	OK	0.791173	0.822758	0.0564734	0.0804727	0.8857	0.948889	no	0.64489	0.400639	0.481185	0.736857	0.581395	0.230423
rna11399	gene5114	PLCG2	NW_007281352.1:6934650-7030130	q1	q2	OK	2.80288	2.62345	-0.0954449	-0.267857	0.6392	0.817287	no	2.14483	1.88535	1.71409	2.50579	1.81263	1.89129
rna1140	gene499	MTIF3	NC_024218.1:68121574-68128737	q1	q2	OK	8.47281	17.51	1.04727	3.89669	5e-05	0.000720643	yes	11.3737	11.598	12.1985	5.56968	5.58228	6.11054
rna11400	gene5114	PLCG2	NW_007281352.1:6934650-7030130	q1	q2	OK	0.499125	0.560928	0.168414	0.163341	0.7667	0.890568	no	0.155962	0.353277	0.512856	0.4695	0.24223	0.370084
rna11401	gene5115	CMIP	NW_007281352.1:7101310-7278309	q1	q2	OK	7.33543	3.84136	-0.933263	-1.72609	0.00405	0.0283408	yes	3.14478	2.03666	3.06816	5.61657	3.96347	6.5635
rna11402	gene5115	CMIP	NW_007281352.1:7101310-7278309	q1	q2	OK	6.77295	4.42887	-0.612844	-1.1631	0.0407	0.161845	no	2.95916	3.81353	2.73462	5.15453	5.64248	3.97878
rna11403	gene5116	GAN	NW_007281352.1:7329765-7374400	q1	q2	OK	0.409311	0.274931	-0.574125	-0.840003	0.1617	0.402699	no	0.135342	0.268244	0.157433	0.291529	0.29234	0.278055
rna11404	gene5117	BCMO1	NW_007281352.1:7385371-7425057	q1	q2	OK	0.922953	0.396279	-1.21974	-1.1793	0.13425	0.359051	no	6.22632e-05	0.0105955	0.4052	1.00511	0.415851	0.500972
rna11407	gene5119	GCSH	NW_007281352.1:7514390-7526905	q1	q2	OK	52.3174	75.4788	0.528781	1.93602	0.0007	0.00700706	yes	48.8357	50.1011	51.0935	28.3709	37.479	37.6299
rna11408	gene5119	GCSH	NW_007281352.1:7514390-7526905	q1	q2	OK	5.56481	7.12177	0.355903	0.390551	0.5057	0.726147	no	5.79654	5.0803	5.03671	4.07906	3.3712	5.1941
rna11409	gene5120	LOC101941755	NW_007281352.1:7552038-7557141	q1	q2	OK	2.79793	1.47423	-0.924393	-2.33914	0.0002	0.00243115	yes	0.684753	0.9174	0.866375	2.05321	1.44154	1.33056
rna1141	gene500	GTF3A	NC_024218.1:68128743-68138881	q1	q2	OK	6.07416	6.74706	0.151573	0.381805	0.5098	0.729133	no	4.44258	4.66364	5.37841	4.69427	4.21131	4.46512
rna11410	gene5121	LOC101936166	NW_007281352.1:7566845-7575010	q1	q2	OK	1.56008	1.1581	-0.429864	-0.655082	0.2629	0.515122	no	0.816203	0.815798	0.859408	1.51654	1.27957	0.760756
rna11411	gene5121	LOC101936166	NW_007281352.1:7566845-7575010	q1	q2	OK	0.292751	0.0694941	-2.07471	-0.705802	0.37925	0.62451	no	2.74063e-05	0.139472	1.83746e-05	0.308089	2.37085e-05	0.371619
rna11412	gene5122	ATMIN	NW_007281352.1:7598067-7610332	q1	q2	OK	2.31481	1.21858	-0.925689	-1.99278	0.00065	0.00657525	yes	0.826462	0.941567	0.87839	1.42582	1.84293	1.77004
rna11413	gene5123	CENPN	NW_007281352.1:7615507-7635744	q1	q2	OK	1.1703	1.28011	0.129386	0.211948	0.7192	0.863662	no	0.906469	0.891612	0.954596	0.983511	0.787052	0.829436
rna11414	gene5124	CMC2	NW_007281352.1:7635931-7680105	q1	q2	OK	0.7014	0.34886	-1.00759	-0.506278	0.49805	0.721003	no	0.315784	0.36148	0.245148	0.523334	0.241458	0.67247
rna11415	gene5124	CMC2	NW_007281352.1:7635931-7680105	q1	q2	OK	13.5308	13.6505	0.0127052	0.0383932	0.9467	0.974799	no	7.67953	9.71119	9.68801	8.71811	9.29533	9.37509
rna11416	gene5124	CMC2	NW_007281352.1:7635931-7680105	q1	q2	OK	0	0.261198	Inf	NA	0.1575	0.395858	no	0.316564	4.1049e-06	4.1e-09	4.1611e-06	2e-10	2.2127e-06
rna11418	gene5125	CDYL2	NW_007281352.1:7760240-7840686	q1	q2	OK	0.276503	0.270623	-0.0310099	-0.0431949	0.94055	0.971996	no	0.183192	0.170812	0.192784	0.329525	0.138055	0.141851
rna11421	gene5127	DYNLRB2	NW_007281352.1:7902117-8076721	q1	q2	OK	5.64325	5.04001	-0.163099	-0.268875	0.6445	0.820026	no	3.41783	3.05763	3.6793	4.16693	3.6626	3.94325
rna11422	gene5127	DYNLRB2	NW_007281352.1:7902117-8076721	q1	q2	OK	0.347349	0.819833	1.23895	0.696014	0.34215	0.591825	no	0.670281	0.17647	0.604246	0.104844	0.272435	0.221252
rna11423	gene5127	DYNLRB2	NW_007281352.1:7902117-8076721	q1	q2	OK	5.35623	3.67846	-0.542117	-0.7027	0.224	0.479949	no	3.51413	3.38419	3.22573	3.76341	4.76312	5.51519
rna11426	gene5129	DUSP26	NW_007281353.1:188239-196786	q1	q2	OK	0.134152	0.338928	1.33711	0.375569	0.65565	0.82683	no	0.625003	0.29514	0.248358	0.142908	0.0271179	0.390098
rna11427	gene5129	DUSP26	NW_007281353.1:188239-196786	q1	q2	OK	2.17872	3.74826	0.782738	0.790545	0.1819	0.429597	no	3.0617	2.12884	3.33521	0.986521	1.92602	2.03011
rna11428	gene5129	DUSP26	NW_007281353.1:188239-196786	q1	q2	OK	28.4617	38.3965	0.431952	1.46962	0.01055	0.0592489	no	24.8676	25.7251	25.0611	13.6338	23.3585	21.3946
rna11429	gene5130	RNF122	NW_007281353.1:206262-230373	q1	q2	OK	1.12898	1.04057	-0.117649	-0.221257	0.69505	0.851027	no	0.602946	0.640497	0.678881	1.1181	0.562156	0.536702
rna1143	gene502	RPL21	NC_024218.1:68292918-68297349	q1	q2	OK	1705.5	1878.03	0.139027	0.399884	0.4784	0.706213	no	1601.29	1472.12	1468.88	1372.84	1408.01	1375.69
rna11431	gene5131	LOC103306121	NW_007281353.1:234226-236063	q1	q2	OK	0.335978	0.212019	-0.664178	-0.681612	0.23935	0.495497	no	0.168472	0.182371	0.163893	0.455125	0.178113	0.290219
rna11432	gene5132	LOC101953759	NW_007281353.1:236084-238218	q1	q2	OK	0.402807	0.376079	-0.0990542	-0.100606	0.86405	0.938669	no	0.175688	0.340745	0.259391	0.340736	0.325985	0.197107
rna11433	gene5133	TTI2	NW_007281353.1:239576-255734	q1	q2	OK	0.691663	0.669602	-0.0467656	-0.0205973	0.97725	0.988398	no	1.17001	0.271293	0.551187	1.06884	0.508301	0.434391
rna11434	gene5133	TTI2	NW_007281353.1:239576-255734	q1	q2	OK	20.6575	18.63	-0.149038	-0.43138	0.45025	0.684177	no	13.2095	13.7729	13.7539	14.5802	15.9949	15.4304
rna11435	gene5134	MAK16	NW_007281353.1:239576-255734	q1	q2	OK	0.233256	0.323121	0.470161	0.149194	0.8438	0.929884	no	0.299596	0.480143	0.226873	0.146824	0.418274	0.165211
rna11436	gene5134	MAK16	NW_007281353.1:239576-255734	q1	q2	OK	13.037	14.8074	0.183708	0.416683	0.46905	0.698982	no	16.2005	13.5949	14.3096	12.2862	13.1874	14.0129
rna11439	gene5136	ATP6V1B2	NW_007281353.1:304049-314902	q1	q2	OK	27.5582	25.2214	-0.127837	-0.488663	0.395	0.638637	no	17.767	16.8371	16.6073	19.3672	18.5038	18.958
rna1144	gene503	USP12	NC_024218.1:68319280-68384472	q1	q2	OK	5.21319	6.21169	0.252818	0.731761	0.2039	0.456786	no	4.01849	3.83475	4.14196	4.19813	3.25861	2.99436
rna11442	gene5138	GFRA2	NW_007281353.1:997505-1156987	q1	q2	OK	0.284984	0.392794	0.46289	0.322266	0.595	0.789507	no	0.237578	0.424555	0.199577	0.499038	0.227849	0.0557073
rna11443	gene5138	GFRA2	NW_007281353.1:997505-1156987	q1	q2	OK	1.24425	0.668422	-0.896442	-1.38977	0.0221	0.104017	no	0.492164	0.326061	0.518656	1.44869	0.527563	0.557284
rna11444	gene5139	DOK2	NW_007281353.1:1240909-1256361	q1	q2	OK	1.5191	1.12175	-0.437461	-0.813124	0.16115	0.401978	no	0.770263	0.840934	1.03418	1.79176	0.851682	0.934556
rna11446	gene5141	XPO7	NW_007281353.1:1273516-1367846	q1	q2	OK	10.3148	10.392	0.0107522	0.0298516	0.9572	0.979188	no	7.36559	7.19375	6.88499	8.22395	7.02267	6.62888
rna11447	gene5142	PBDC1	NW_007281353.1:1273516-1367846	q1	q2	OK	19.1471	22.6525	0.24254	0.610946	0.29305	0.543231	no	18.3898	16.2875	17.9359	14.449	15.3086	15.5297
rna11450	gene5145	LOC101934372	NW_007281353.1:1420748-1428593	q1	q2	OK	0.0318157	0.665055	4.38566	1.21753	0.1262	0.345911	no	0.405993	0.350779	0.68736	0.0730483	0	0
rna11453	gene5146	DMTN	NW_007281353.1:1428653-1466721	q1	q2	OK	13.8388	32.3979	1.22718	2.59933	5e-05	0.000720643	yes	23.7079	24.8313	22.9535	11.6037	10.2254	9.94377
rna11454	gene5146	DMTN	NW_007281353.1:1428653-1466721	q1	q2	OK	22.6016	51.5415	1.18931	2.69891	5e-05	0.000720643	yes	30.8523	39.8515	39.6567	21.5354	14.9286	14.1349
rna11455	gene5146	DMTN	NW_007281353.1:1428653-1466721	q1	q2	OK	0.527948	2.26895	2.10356	1.04265	0.2347	0.491029	no	1.64833	1.21247	1.55652	0.363879	0.262986	0.484288
rna11456	gene5146	DMTN	NW_007281353.1:1428653-1466721	q1	q2	OK	1.49197	3.23086	1.1147	0.7341	0.21545	0.470263	no	1.60792	2.54024	2.1869	0.815032	1.25057	0.834165
rna11457	gene5146	DMTN	NW_007281353.1:1428653-1466721	q1	q2	OK	4.04733	0.00594089	-9.41208	-0.345495	0.21325	0.46785	no	0.400613	0.00193475	0.49322	0.612764	2.22096	4.05238
rna11458	gene5147	LOC101935978	NW_007281353.1:1468327-1494984	q1	q2	OK	7.6538	3.9754	-0.945075	-3.09726	5e-05	0.000720643	yes	3.20918	2.74462	2.40649	8.03213	4.39356	4.17413
rna11459	gene5148	FAM160B2	NW_007281353.1:1496077-1515863	q1	q2	OK	45.2457	46.768	0.047741	0.166824	0.7733	0.894123	no	37.2177	31.3258	30.8958	29.818	34.3021	33.4942
rna11460	gene5148	FAM160B2	NW_007281353.1:1496077-1515863	q1	q2	OK	3.23076	4.68827	0.537182	0.520927	0.3684	0.614344	no	3.64304	3.49163	2.90144	2.27987	2.8699	1.89159
rna11461	gene5149	NUDT18	NW_007281353.1:1518359-1524856	q1	q2	OK	8.85946	9.45748	0.0942367	0.236439	0.6908	0.848252	no	7.30004	6.35639	6.43014	6.74612	5.53125	6.99009
rna11462	gene5149	NUDT18	NW_007281353.1:1518359-1524856	q1	q2	OK	0.903952	0.818151	-0.14388	-0.0610303	0.91285	0.960024	no	0.000317404	0.540973	0.496547	0.228617	1.12687	9.46894e-05
rna11463	gene5150	HR	NW_007281353.1:1529459-1567585	q1	q2	OK	9.37818	9.81433	0.0655806	0.250976	0.66145	0.830789	no	7.94191	6.53869	6.82251	6.16933	7.63223	7.26475
rna11464	gene5151	REEP4	NW_007281353.1:1586722-1601014	q1	q2	OK	2.8661	3.46698	0.274592	0.571921	0.3285	0.577774	no	2.15613	2.21977	1.71611	2.66386	1.5656	1.05429
rna11465	gene5151	REEP4	NW_007281353.1:1586722-1601014	q1	q2	OK	3.31662	4.51751	0.445814	0.907254	0.1217	0.338552	no	2.85807	2.52098	3.00388	2.64026	1.71145	1.88506
rna11475	gene5158	BMP1	NW_007281353.1:1704017-1787629	q1	q2	OK	4.46101	1.86598	-1.25744	-2.00646	0.0009	0.00860606	yes	1.37721	1.36359	1.2515	3.15931	3.3494	3.29538
rna11476	gene5158	BMP1	NW_007281353.1:1704017-1787629	q1	q2	OK	1.72284	0.827043	-1.05875	-1.14836	0.0536	0.196625	no	0.568154	0.431787	0.744696	1.72322	1.05793	1.15712
rna11477	gene5158	BMP1	NW_007281353.1:1704017-1787629	q1	q2	OK	7.49356	3.10202	-1.27244	-3.13337	5e-05	0.000720643	yes	3.01477	2.09684	2.10261	7.94693	4.86461	4.87324
rna11479	gene5160	POLR3D	NW_007281353.1:1823362-1833818	q1	q2	OK	6.45753	7.14962	0.146884	0.459907	0.42545	0.664329	no	6.26001	5.85578	5.49997	5.2427	5.4532	5.59222
rna1148	gene505	WASF3	NC_024218.1:68657986-68816683	q1	q2	OK	0.208499	0.481332	1.20699	0.630686	0.3561	0.603704	no	0	0.343793	0.528605	0.15153	2.9923e-06	0.222199
rna11480	gene5162	LOC101945786	NW_007281353.1:1841731-1845783	q1	q2	OK	0	0.456538	Inf	NA	5e-05	0.000720643	yes	0.447326	0.255055	0.249588	0	0	0
rna11481	gene5163	PIWIL2	NW_007281353.1:1883264-1912435	q1	q2	OK	1.70936	1.51801	-0.171282	-0.419538	0.45805	0.689955	no	1.11397	1.06346	1.12732	0.899273	1.5374	1.2726
rna11482	gene5164	SLC39A14	NW_007281353.1:1931969-2017850	q1	q2	OK	16.6752	20.3174	0.28501	0.337671	0.5653	0.768408	no	13.5482	15.4868	15.0192	8.68074	14.7056	12.9529
rna11483	gene5164	SLC39A14	NW_007281353.1:1931969-2017850	q1	q2	OK	5.21989	9.21222	0.81953	0.966831	0.1011	0.302538	no	5.02499	6.31932	6.41879	2.68261	3.72501	3.61949
rna11484	gene5165	PPP3CC	NW_007281353.1:1931969-2017850	q1	q2	OK	9.07225	12.4437	0.455887	0.609974	0.29535	0.545074	no	7.67587	9.35157	7.33217	8.00565	5.81208	4.69998
rna11485	gene5165	PPP3CC	NW_007281353.1:1931969-2017850	q1	q2	OK	15.5615	17.0737	0.13379	0.201188	0.7298	0.869962	no	13.0771	9.00724	11.2129	8.56973	11.1788	10.4898
rna11486	gene5165	PPP3CC	NW_007281353.1:1931969-2017850	q1	q2	OK	6.07625	9.0386	0.572918	0.650396	0.2698	0.521218	no	5.52489	7.02219	4.71428	3.18224	4.64184	3.7183
rna11487	gene5165	PPP3CC	NW_007281353.1:1931969-2017850	q1	q2	OK	4.68311	4.76722	0.0256805	0.021543	0.96995	0.984829	no	2.6048	2.40417	3.64345	4.58442	1.99614	2.16389
rna11488	gene5165	PPP3CC	NW_007281353.1:1931969-2017850	q1	q2	OK	5.11621	5.35401	0.0655433	0.0530228	0.9222	0.963278	no	2.79208	2.98433	3.28566	5.50111	1.95542	2.36552
rna11489	gene5165	PPP3CC	NW_007281353.1:1931969-2017850	q1	q2	OK	0.699799	0.00702782	-6.63772	-0.331864	0.2886	0.538555	no	0.57195	0.00403833	0.00498131	1.25054	0.00705397	0.650305
rna1149	gene505	WASF3	NC_024218.1:68657986-68816683	q1	q2	OK	0.564889	1.72318	1.60903	2.01601	0.00075	0.00741145	yes	1.02651	1.16271	1.00104	0.539184	0.255211	0.296364
rna11490	gene5166	SORBS3	NW_007281353.1:2036294-2066692	q1	q2	OK	31.4541	40.3026	0.357624	1.40683	0.01705	0.0860177	no	24.7339	26.5341	26.5437	23.2398	19.0265	19.2544
rna11491	gene5167	PDLIM2	NW_007281353.1:2072382-2091287	q1	q2	OK	10.8303	6.00416	-0.851042	-2.28809	0.0003	0.0034505	yes	3.8608	3.92744	3.99178	13.7811	3.27186	3.34882
rna11492	gene5168	LOC101941721	NW_007281353.1:2113264-2119365	q1	q2	OK	0.509044	0.844811	0.730839	0.888468	0.1657	0.407728	no	0.509808	0.705641	0.767108	0.764718	0.155727	0.15618
rna11494	gene5169	CCAR2	NW_007281353.1:2129636-2192168	q1	q2	OK	2.84694	2.86012	0.00666396	0.00723508	0.99005	0.994768	no	2.42231	2.25699	1.88489	2.12381	2.27435	2.25376
rna11495	gene5169	CCAR2	NW_007281353.1:2129636-2192168	q1	q2	OK	2.23171	1.48598	-0.586737	-0.5012	0.39645	0.639642	no	1.4274	1.04116	0.988234	1.5823	2.05982	1.55899
rna11497	gene5169	CCAR2	NW_007281353.1:2129636-2192168	q1	q2	OK	8.9883	8.89415	-0.0151912	-0.0295828	0.9598	0.980296	no	7.65502	6.75518	6.8663	7.42953	7.15625	7.49064
rna115	gene59	POC1B	NC_024218.1:9771937-9918907	q1	q2	OK	0.497914	0.462137	-0.107575	-0.0508181	0.9363	0.969876	no	0.408422	0.000348264	0.350861	0.650682	0.0144207	0.168997
rna11500	gene5169	CCAR2	NW_007281353.1:2129636-2192168	q1	q2	OK	15.5947	17.6505	0.178652	0.464099	0.4169	0.657668	no	13.8911	13.6406	15.3722	12.6273	12.4471	13.5577
rna11501	gene5170	BIN3	NW_007281353.1:2129636-2192168	q1	q2	OK	11.1183	10.6769	-0.0584514	-0.0710545	0.8984	0.954492	no	9.58266	10.3898	10.1196	9.59104	11.2745	10.9152
rna11505	gene5171	EGR3	NW_007281353.1:2212174-2216629	q1	q2	OK	2.21677	1.83598	-0.27191	-0.492288	0.3934	0.637088	no	0.347498	1.48719	1.58855	1.79475	1.23536	1.10497
rna11506	gene5172	PEBP4	NW_007281353.1:2253680-2478779	q1	q2	OK	5.02086	5.5302	0.139397	0.25684	0.64895	0.822977	no	3.98019	2.4824	3.04771	2.42197	3.90866	2.91794
rna11507	gene5172	PEBP4	NW_007281353.1:2253680-2478779	q1	q2	OK	1.47684	2.09324	0.503224	0.453882	0.44545	0.680382	no	1.25458	1.86942	1.70979	0.297507	1.04598	1.9282
rna11508	gene5173	RHOBTB2	NW_007281353.1:2491634-2534342	q1	q2	OK	0.169102	0.663097	1.97133	0.792084	0.4081	0.650357	no	0.780102	0.544982	0.915588	0.280831	0.000298627	0.312657
rna11509	gene5173	RHOBTB2	NW_007281353.1:2491634-2534342	q1	q2	OK	0.354012	0.0481683	-2.87764	-0.725943	0.45905	0.690563	no	0.121942	0.000151208	7.63096e-05	0.424616	0.191588	0.372185
rna11510	gene5173	RHOBTB2	NW_007281353.1:2491634-2534342	q1	q2	OK	3.19249	2.75371	-0.213309	-0.289633	0.6139	0.801949	no	1.35942	1.77482	1.39238	2.43392	1.79347	1.33551
rna11511	gene5173	RHOBTB2	NW_007281353.1:2491634-2534342	q1	q2	OK	0.987208	0.624775	-0.660019	-0.371053	0.57625	0.77559	no	0.771689	0.203415	0.621962	1.90212	0.580797	0.291392
rna11512	gene5174	LOC101944874	NW_007281353.1:2491634-2534342	q1	q2	OK	22.4213	21.3306	-0.0719401	-0.242382	0.6703	0.835972	no	14.2074	15.6925	15.1725	23.9309	12.7714	12.8217
rna11513	gene5175	CHMP7	NW_007281353.1:2566181-2578824	q1	q2	OK	6.01587	2.45029	-1.29582	-1.64681	0.0089	0.0519784	no	2.07992	1.49069	1.25031	3.88527	4.28245	3.77066
rna11514	gene5175	CHMP7	NW_007281353.1:2566181-2578824	q1	q2	OK	28.8762	21.59	-0.419514	-1.49771	0.00945	0.0544016	no	14.4879	14.142	13.9368	19.6631	18.7435	19.0191
rna11515	gene5176	LOC101946361	NW_007281353.1:2584049-2585694	q1	q2	OK	0.307767	0.22571	-0.447372	-0.521583	0.37255	0.618683	no	0.140136	0.165913	0.147558	0.183592	0.152843	0.28695
rna11516	gene5177	R3HCC1	NW_007281353.1:2602334-2617169	q1	q2	OK	20.5078	14.3232	-0.517813	-1.93691	0.0007	0.00700706	yes	11.5697	11.884	11.2148	19.0909	16.0162	15.7953
rna11517	gene5178	LOXL2	NW_007281353.1:2617275-2718617	q1	q2	OK	5.7271	1.1196	-2.35482	-2.45237	0.00205	0.0167447	yes	1.20812	0.64563	0.0241556	3.48713	3.98627	3.26512
rna11518	gene5178	LOXL2	NW_007281353.1:2617275-2718617	q1	q2	OK	3.3426	1.0269	-1.70267	-1.52674	0.0344	0.14353	no	0.256757	0.938175	1.46927	5.94251	1.21138	2.12024
rna11519	gene5179	ENTPD4	NW_007281353.1:2739370-2754179	q1	q2	OK	1.41139	1.09089	-0.371607	-0.357638	0.5464	0.755203	no	1.13555	0.894184	1.21658	0.705053	1.48182	1.49211
rna11520	gene5179	ENTPD4	NW_007281353.1:2739370-2754179	q1	q2	OK	10.6634	11.9382	0.162912	0.55116	0.34135	0.591066	no	7.53538	8.68756	8.33391	8.44912	7.01806	7.15226
rna11521	gene5180	SLC25A37	NW_007281353.1:2788577-2816458	q1	q2	OK	0.117076	0.648918	2.47059	1.06144	0.29415	0.543835	no	0.408942	0.345662	0.564583	0.0961164	0.143122	0.0398907
rna11522	gene5180	SLC25A37	NW_007281353.1:2788577-2816458	q1	q2	OK	8.64133	9.31	0.107528	0.132883	0.8197	0.917998	no	5.56167	5.58147	5.69271	6.9836	4.16884	4.89066
rna11523	gene5180	SLC25A37	NW_007281353.1:2788577-2816458	q1	q2	OK	6.26483	9.12067	0.541865	0.547815	0.39215	0.635954	no	3.33096	5.60614	5.33276	3.31077	3.83416	3.09991
rna11526	gene5181	NKX3-1	NW_007281353.1:2870313-2874840	q1	q2	OK	1.33149	0.895546	-0.572205	-0.846988	0.1428	0.3729	no	0.459897	0.720247	0.770796	1.20867	0.89599	0.798895
rna11527	gene5182	NKX2-6	NW_007281353.1:2889195-2894505	q1	q2	OK	6.52714	12.6516	0.954796	2.7788	5e-05	0.000720643	yes	8.61392	9.55149	9.11613	4.20433	5.0691	5.08536
rna11528	gene5183	STC1	NW_007281353.1:2935412-2945577	q1	q2	OK	3.49549	4.02795	0.20455	0.549061	0.33325	0.582485	no	2.391	2.6478	2.59003	2.91429	1.93137	2.09261
rna11529	gene5184	LOC101946633	NW_007281353.1:3145553-3172265	q1	q2	OK	0.320595	0.324011	0.0152878	0.0206239	0.981	0.990841	no	0.229356	0.268269	0.230936	0.408626	0.158801	0.204018
rna1153	gene505	WASF3	NC_024218.1:68657986-68816683	q1	q2	OK	0.550188	0.60894	0.146377	0.129653	0.83115	0.924136	no	0.479872	0.293949	0.68446	0.896216	0.179722	0.401612
rna11530	gene5185	NEFM	NW_007281353.1:3376084-3381706	q1	q2	OK	0.311446	0	#NAME?	NA	5e-05	0.000720643	yes	0	0	0	0.914135	0.0590116	0.0589348
rna11531	gene5186	NEFL	NW_007281353.1:3398371-3405604	q1	q2	OK	0.92795	0.00907203	-6.67648	-3.38154	0.24245	0.497761	no	0	0.0104444	0.010217	1.81919	0.08948	0.0902575
rna11532	gene5187	DOCK5	NW_007281353.1:3480126-3610253	q1	q2	OK	0.572897	0.243863	-1.2322	-2.24998	0.0003	0.0034505	yes	0.230137	0.183481	0.150973	1.09889	0.17442	0.196092
rna11533	gene5188	GNRH1	NW_007281353.1:3615575-3622309	q1	q2	OK	0.678415	0.723077	0.0919814	0.110707	0.8552	0.934774	no	0.18548	0.603834	0.540757	0.503339	0.328526	0.51319
rna11534	gene5188	GNRH1	NW_007281353.1:3615575-3622309	q1	q2	OK	0.372307	0.693998	0.898439	1.19613	0.0447	0.173263	no	0.301632	0.51398	0.476408	0.211421	0.231649	0.254081
rna11535	gene5189	KCTD9	NW_007281353.1:3622405-3644274	q1	q2	OK	12.866	12.561	-0.0346085	-0.128537	0.82715	0.921864	no	8.23857	8.13158	7.94761	7.34346	8.71668	8.83652
rna11537	gene5190	CDCA2	NW_007281353.1:3644479-3671314	q1	q2	OK	0.253564	0.486121	0.938963	0.860758	0.12355	0.341749	no	0.227244	0.339213	0.44739	0.20664	0.154534	0.125608
rna11543	gene5190	CDCA2	NW_007281353.1:3644479-3671314	q1	q2	OK	0.339647	0.0646617	-2.39305	-0.933382	0.1778	0.42435	no	0.200632	0.126758	0.000920036	0.21671	0.336592	0.42181
rna11544	gene5191	EBF2	NW_007281353.1:3788219-3967035	q1	q2	OK	1.29396	1.11553	-0.214071	-0.541045	0.3468	0.595788	no	0.635232	0.736914	0.727318	0.925705	0.786847	0.800971
rna11545	gene5192	PPP2R2A	NW_007281353.1:4058410-4092486	q1	q2	OK	33.9772	25.8749	-0.393014	-1.55216	0.00815	0.0486201	yes	15.8531	17.4894	17.9953	22.7756	22.6217	23.5171
rna11546	gene5193	BNIP3L	NW_007281353.1:4099934-4120035	q1	q2	OK	23.3571	21.679	-0.107565	-0.417958	0.477	0.705159	no	11.4946	13.7145	13.3339	18.2745	12.4994	13.0745
rna11549	gene5194	DPYSL2	NW_007281353.1:4160867-4255185	q1	q2	OK	6.13244	3.31009	-0.889591	-2.12113	0.0003	0.0034505	yes	2.4513	1.91648	2.76791	7.24119	2.95533	3.49309
rna1155	gene505	WASF3	NC_024218.1:68657986-68816683	q1	q2	OK	0.371624	0.253528	-0.551697	-0.186622	0.70405	0.856086	no	0.659961	0.345315	0.000412979	0.000866595	0.474811	0.387268
rna11550	gene5194	DPYSL2	NW_007281353.1:4160867-4255185	q1	q2	OK	1.85026	1.3918	-0.410769	-0.530541	0.3512	0.599309	no	1.0225	1.21624	0.761902	2.21644	1.15261	0.802436
rna11555	gene5198	PRNP	NW_007281353.1:6451968-6485985	q1	q2	OK	2.63522	1.88346	-0.484538	-0.285733	0.64825	0.822488	no	1.63459	1.45589	1.56388	1.76911	2.60298	2.13418
rna11556	gene5198	PRNP	NW_007281353.1:6451968-6485985	q1	q2	OK	0.400393	0.966549	1.27142	0.423201	0.5626	0.767094	no	1.29851	0.140576	0.409335	0.226949	0.324833	0.240667
rna11557	gene5198	PRNP	NW_007281353.1:6451968-6485985	q1	q2	OK	56.6281	99.3846	0.811504	2.95222	5e-05	0.000720643	yes	71.0766	61.5372	61.4051	46.4195	33.0059	34.4113
rna11559	gene5200	RASSF2	NW_007281353.1:6541501-6583510	q1	q2	OK	8.90512	10.9571	0.299163	1.05262	0.06525	0.225406	no	7.39329	7.53478	6.6165	7.99562	5.20762	4.90285
rna1156	gene505	WASF3	NC_024218.1:68657986-68816683	q1	q2	OK	0.795788	0.749286	-0.086867	-0.0713326	0.90765	0.958311	no	0.00134203	0.283087	0.263686	0.482432	0.616191	0.0135683
rna11560	gene5200	RASSF2	NW_007281353.1:6541501-6583510	q1	q2	OK	4.20272	4.76675	0.181682	0.213638	0.7135	0.860909	no	3.52699	4.46334	3.56834	4.48367	3.24556	2.76014
rna11561	gene5201	SLC23A2	NW_007281353.1:6594636-6682235	q1	q2	OK	4.41962	4.75306	0.104935	0.337289	0.56365	0.76778	no	2.95993	3.01266	2.74518	3.01495	2.71808	2.51219
rna11563	gene5202	TMEM230	NW_007281353.1:6709432-6717266	q1	q2	OK	64.2248	65.7406	0.0336531	0.129953	0.81955	0.917959	no	43.1634	40.0457	42.0369	40.0137	41.3249	41.9304
rna11564	gene5202	TMEM230	NW_007281353.1:6709432-6717266	q1	q2	OK	1.11105	0.904981	-0.295959	-0.134394	0.83935	0.928312	no	1.18413	0.438626	0.46108	0.794131	0.931113	0.807295
rna11565	gene5203	PCNA	NW_007281353.1:6722560-6726068	q1	q2	OK	40.3137	56.784	0.494213	1.88812	0.001	0.00936885	yes	37.7808	37.4237	38.0707	32.7124	25.5247	24.4792
rna11566	gene5204	CDS2	NW_007281353.1:6728864-6773801	q1	q2	OK	7.93355	11.2963	0.509814	1.95854	0.00075	0.00741145	yes	7.13501	7.05399	6.92551	5.7354	4.66143	4.75791
rna11567	gene5205	ARHGAP25	NW_007281353.1:6784234-6838179	q1	q2	OK	0.757157	0.46844	-0.692728	-1.18923	0.0394	0.158124	no	0.376401	0.397611	0.388928	1.0487	0.515837	0.407047
rna11568	gene5206	BMP10	NW_007281353.1:6870779-6876526	q1	q2	OK	11.6959	12.8958	0.140897	0.455392	0.42745	0.665918	no	8.4187	11.5064	12.0934	16.86	7.01624	6.64211
rna11569	gene5207	LOC103306124	NW_007281353.1:6901151-6907052	q1	q2	OK	0.309953	0.0980946	-1.6598	-1.20671	0.065	0.22485	no	0.093996	0.0506715	0.0992141	0.541454	0.119267	0.176204
rna11573	gene5211	ANTXR1	NW_007281353.1:6978311-7165320	q1	q2	OK	1.15594	1.073	-0.107417	-0.150221	0.7982	0.907359	no	0.811871	0.606363	1.0233	1.47376	0.538302	0.590115
rna11574	gene5211	ANTXR1	NW_007281353.1:6978311-7165320	q1	q2	OK	0.833747	0.11693	-2.83396	-1.09733	0.23205	0.488205	no	0.00406961	0.28173	0.000237709	0.807392	0.559408	0.78983
rna11575	gene5212	GFPT1	NW_007281353.1:7196952-7250179	q1	q2	OK	7.39362	6.24532	-0.243507	-0.872428	0.1264	0.346118	no	4.51669	4.25561	4.08808	8.27124	4.00583	4.08369
rna11577	gene5213	NFU1	NW_007281353.1:7256778-7285976	q1	q2	OK	36.8684	30.5451	-0.271443	-1.02896	0.0778	0.254013	no	20.4805	19.7973	19.8852	21.3454	25.5473	25.3749
rna11578	gene5213	NFU1	NW_007281353.1:7256778-7285976	q1	q2	OK	0.678441	0.740324	0.125935	0.0592549	0.9334	0.968203	no	0.258646	0.794512	0.537287	0.632114	0.356021	0.553233
rna11579	gene5213	NFU1	NW_007281353.1:7256778-7285976	q1	q2	OK	0.77674	1.06067	0.449478	0.345919	0.5393	0.750016	no	0.727154	0.543887	0.625645	0.573931	0.47365	0.424568
rna11580	gene5214	LOC103306123	NW_007281353.1:7295098-7303515	q1	q2	OK	0.734329	0.749753	0.0299878	0.0654705	0.91275	0.960024	no	0.528209	0.377736	0.493644	0.425769	0.496264	0.443903
rna11581	gene5215	AAK1	NW_007281353.1:7305233-7437550	q1	q2	OK	2.19006	1.78462	-0.295353	-0.751348	0.1852	0.433376	no	1.10677	1.47364	1.3261	1.64481	1.6743	1.58313
rna11582	gene5216	ANXA4	NW_007281353.1:7461352-7486397	q1	q2	OK	5.08622	5.99081	0.236157	0.607913	0.2797	0.530714	no	5.83586	4.46804	4.35512	6.9472	3.38088	2.79506
rna11583	gene5217	GMCL1	NW_007281353.1:7489493-7519104	q1	q2	OK	16.0231	16.1355	0.0100841	0.0330162	0.9549	0.978204	no	9.2948	9.33775	8.80842	12.1708	8.16695	8.82248
rna11584	gene5217	GMCL1	NW_007281353.1:7489493-7519104	q1	q2	OK	4.00751	7.80696	0.962054	1.1847	0.0496	0.186204	no	6.50772	6.69251	7.91592	3.44144	4.4875	4.27902
rna11585	gene5217	GMCL1	NW_007281353.1:7489493-7519104	q1	q2	OK	1.68225	3.02367	0.845904	1.06223	0.07525	0.248697	no	1.88559	2.23518	1.7013	1.57091	1.05824	0.901808
rna11590	gene5221	LOC101939985	NW_007281353.1:7880653-7982454	q1	q2	OK	5.49097	7.07142	0.364937	0.761576	0.1744	0.419875	no	6.47524	5.70506	6.05248	4.8351	4.61867	4.50967
rna11591	gene5221	LOC101939985	NW_007281353.1:7880653-7982454	q1	q2	OK	1.3143	0.0591598	-4.47353	-1.55793	0.2139	0.468535	no	0.148269	3.12567e-05	0.192935	0.589106	1.38202	1.41912
rna11592	gene5221	LOC101939985	NW_007281353.1:7880653-7982454	q1	q2	OK	2.55782	4.21831	0.721749	1.1624	0.0503	0.188323	no	1.73176	3.25302	2.78953	1.62049	1.69945	1.49172
rna11593	gene5222	TIA1	NW_007281353.1:7985859-8009208	q1	q2	OK	7.39271	4.73725	-0.642054	-1.07505	0.07185	0.240841	no	3.07129	2.51214	3.34566	4.34349	4.65862	4.89447
rna11594	gene5222	TIA1	NW_007281353.1:7985859-8009208	q1	q2	OK	23.2407	19.3646	-0.263234	-0.900429	0.1266	0.346461	no	10.9232	12.7067	11.5086	16.0391	13.4163	14.2367
rna11596	gene5224	PCYOX1	NW_007281353.1:8012684-8021954	q1	q2	OK	48.0684	39.4734	-0.284208	-1.09997	0.0551	0.200723	no	28.5447	25.8446	27.3689	35.7608	33.3867	32.9152
rna11597	gene5225	SNRPG	NW_007281353.1:8025788-8027867	q1	q2	OK	108.222	121.319	0.164804	0.594206	0.2981	0.547857	no	107.294	100.344	101.065	81.1653	101.195	99.8903
rna11598	gene5226	FAM136A	NW_007281353.1:8030918-8034279	q1	q2	OK	15.8641	22.6144	0.511476	1.46157	0.01055	0.0592489	no	18.6323	17.3094	16.8656	10.2747	13.8567	13.6345
rna11599	gene5227	LOC101941900	NW_007281353.1:8038512-8040972	q1	q2	OK	1.90182	1.74691	-0.122576	-0.176142	0.76285	0.888659	no	2.15893	2.29331	2.28738	2.382	2.51676	2.07644
rna11601	gene5229	LOC101942162	NW_007281353.1:8103615-8118912	q1	q2	OK	0.804448	0.575007	-0.484419	-0.810184	0.1684	0.411819	no	0.623459	0.252998	0.270486	1.55611	0.10073	0.09654
rna11602	gene5230	MXD1	NW_007281353.1:8335049-8353891	q1	q2	OK	1.00363	0.709125	-0.501121	-0.383666	0.5238	0.739226	no	0.30408	0.344148	0.685056	0.703984	0.176784	1.10654
rna11603	gene5230	MXD1	NW_007281353.1:8335049-8353891	q1	q2	OK	3.69663	3.4411	-0.103339	-0.219101	0.69775	0.852979	no	2.21007	2.34459	2.11376	2.95912	2.75864	1.76938
rna11604	gene5231	SNRNP27	NW_007281353.1:8357608-8372686	q1	q2	OK	21.2327	20.9501	-0.0193285	-0.070545	0.90315	0.95654	no	13.5091	13.5092	13.5926	13.6769	14.5386	13.3127
rna11608	gene5234	HK2	NW_007281353.1:8586407-8648948	q1	q2	OK	1.09061	0.374574	-1.54181	-2.98348	5e-05	0.000720643	yes	0.227477	0.279054	0.314935	1.36732	0.567789	0.589352
rna11609	gene5235	LOC101936494	NW_007281354.1:16824-236278	q1	q2	OK	6.2548	4.78115	-0.387608	-0.990701	0.0903	0.281212	no	3.46153	4.08812	3.94253	5.20706	5.32756	4.71694
rna1161	gene506	CDK8	NC_024218.1:68926156-69079943	q1	q2	OK	2.49574	3.00391	0.267373	0.660827	0.2515	0.504189	no	1.82451	1.97084	1.82114	1.89144	1.35837	1.5948
rna11610	gene5235	LOC101936494	NW_007281354.1:16824-236278	q1	q2	OK	0.115691	0.313836	1.43974	0.512846	0.48725	0.712954	no	2.9848e-06	0.400665	0.212771	0.182676	0.0640648	2.2989e-06
rna11611	gene5236	NUP155	NW_007281354.1:236289-296921	q1	q2	OK	3.78294	3.82641	0.0164857	0.0511941	0.93	0.966883	no	2.26461	2.60846	2.7545	3.31317	2.36457	2.1955
rna11614	gene5237	LOC101937116	NW_007281354.1:318541-511562	q1	q2	OK	0.0839709	0.360917	2.1037	1.11911	0.12635	0.346117	no	0.308278	0.0582582	0.239913	0.0198528	1.9139e-06	0.00380421
rna11619	gene5237	LOC101937116	NW_007281354.1:318541-511562	q1	q2	OK	1.53384	1.906	0.313399	0.759165	0.19475	0.445996	no	1.23048	1.56855	1.59509	1.45406	1.07718	1.11984
rna11623	gene5238	NIPBL	NW_007281354.1:550728-847884	q1	q2	OK	2.65547	1.93442	-0.45707	-0.859258	0.13765	0.364635	no	1.35415	2.02782	1.14607	2.5268	1.79857	2.15018
rna11625	gene5238	NIPBL	NW_007281354.1:550728-847884	q1	q2	OK	2.23514	2.42588	0.118144	0.21248	0.72285	0.865763	no	1.81061	1.65653	2.56651	1.68082	2.02984	1.88457
rna11629	gene5240	LOC101939968	NW_007281354.1:1224994-1246343	q1	q2	OK	4.10277	3.14235	-0.384752	-0.946762	0.1073	0.313693	no	1.79809	2.14973	1.94295	2.59522	2.48055	2.76733
rna11633	gene5242	C7	NW_007281354.1:1317237-1353238	q1	q2	OK	14.3374	8.35138	-0.779696	-2.90032	5e-05	0.000720643	yes	5.98963	5.75506	5.61406	12.6102	9.10785	9.26002
rna11634	gene5243	RPL37	NW_007281354.1:1373511-1378615	q1	q2	OK	662.19	821.358	0.310766	1.02576	0.07245	0.242209	no	516.063	482.841	503.478	421.356	402.941	395.745
rna11635	gene5244	PRKAA1	NW_007281354.1:1393848-1429062	q1	q2	OK	9.43916	11.0586	0.228436	0.863312	0.14425	0.37525	no	6.16834	6.54094	6.80808	6.28332	5.15905	5.70983
rna11636	gene5245	TTC33	NW_007281354.1:1437273-1544548	q1	q2	OK	10.7435	11.8076	0.136247	0.484545	0.41115	0.652897	no	7.37725	7.76327	8.32484	7.51442	7.03301	7.28764
rna11637	gene5246	PTGER4	NW_007281354.1:1547039-1558578	q1	q2	OK	0.771313	0.644942	-0.258148	-0.430809	0.45445	0.687177	no	0.340506	0.493459	0.431491	0.804733	0.343379	0.432703
rna11639	gene5247	DAB2	NW_007281354.1:2233930-2275387	q1	q2	OK	0.574899	0.00119583	-8.90915	-0.767814	0.2506	0.50362	no	3.26817e-05	0.0293711	5.7551e-05	0.982376	0.00475867	0.480402
rna11640	gene5247	DAB2	NW_007281354.1:2233930-2275387	q1	q2	OK	2.48278	2.14166	-0.213229	-0.51727	0.3632	0.609862	no	1.46582	1.4705	1.60856	2.42895	1.73774	1.30258
rna11642	gene5249	FYB	NW_007281354.1:2313898-2437488	q1	q2	OK	0.935604	0.686543	-0.446548	-0.775627	0.17555	0.421296	no	0.654296	0.560926	0.450494	1.15262	0.61268	0.492429
rna11645	gene5249	FYB	NW_007281354.1:2313898-2437488	q1	q2	OK	0.545117	0.804323	0.561208	0.854472	0.1424	0.372355	no	0.53908	0.609103	0.60372	0.724536	0.302409	0.248725
rna11646	gene5250	RICTOR	NW_007281354.1:2448608-2624105	q1	q2	OK	1.55447	2.57081	0.725796	1.3342	0.02325	0.107804	no	1.74191	2.42464	1.42905	1.11353	1.29485	1.07849
rna11647	gene5250	RICTOR	NW_007281354.1:2448608-2624105	q1	q2	OK	1.57416	1.32913	-0.244097	-0.308443	0.5496	0.757554	no	0.571067	0.0779968	1.06474	1.38383	0.524068	0.752177
rna11648	gene5251	OSMR	NW_007281354.1:2634377-2714975	q1	q2	OK	1.22078	2.24253	0.877327	1.06869	0.06875	0.233834	no	1.48121	0.923778	1.09938	0.841551	0.742987	0.671156
rna11649	gene5251	OSMR	NW_007281354.1:2634377-2714975	q1	q2	OK	0.921238	6.72641	2.86819	3.79537	0.0001	0.00133596	yes	6.49661	5.63343	5.29215	1.728	0.44301	0.834291
rna1165	gene507	RNF6	NC_024218.1:69091227-69104052	q1	q2	OK	3.85384	5.1286	0.412268	1.04059	0.0742	0.246105	no	3.94261	4.11179	3.51688	2.93646	2.88748	3.14973
rna11650	gene5251	OSMR	NW_007281354.1:2634377-2714975	q1	q2	OK	0.128986	0.797722	2.62867	0.884292	0.22085	0.476692	no	0.279792	0.240003	0.562677	9.4561e-06	0.133759	4.1809e-06
rna11657	gene5252	LIFR	NW_007281354.1:2818568-2920832	q1	q2	OK	4.8867	4.07434	-0.262296	-0.207661	0.69095	0.848324	no	1.54344	1.2921	0.748644	1.43227	2.50077	1.61593
rna11658	gene5252	LIFR	NW_007281354.1:2818568-2920832	q1	q2	OK	4.25449	6.99016	0.716339	0.736572	0.2708	0.522097	no	5.85781	5.50208	5.97913	4.46727	3.18059	4.16752
rna11659	gene5253	EGFLAM	NW_007281354.1:2931645-3055333	q1	q2	OK	0.678635	0.392452	-0.790121	-1.37146	0.0212	0.100892	no	0.318012	0.213127	0.340128	0.390081	0.624104	0.489173
rna1166	gene507	RNF6	NC_024218.1:69091227-69104052	q1	q2	OK	0.241436	0.51779	1.10073	0.48426	0.47675	0.70494	no	0.000169446	0.246548	1.04921	0.486566	0.205476	1.41969e-05
rna11661	gene5255	OXCT1	NW_007281354.1:3165249-3302467	q1	q2	OK	183.009	166.544	-0.136009	-0.373326	0.51385	0.731987	no	134.861	107.829	105.092	89.3776	140.861	141.866
rna11669	gene5262	HSPB3	NW_007281354.1:3678042-3679739	q1	q2	OK	92.6869	95.413	0.0418205	0.159561	0.7884	0.901975	no	66.4447	64.1261	65.5713	44.6505	70.5146	73.9832
rna11670	gene5263	ARL15	NW_007281354.1:3736556-4055036	q1	q2	OK	8.69277	7.48281	-0.216237	-0.78125	0.1693	0.41264	no	4.10541	4.5078	4.68157	5.91657	4.86328	5.1127
rna11672	gene5265	NDUFS4	NW_007281354.1:4119059-4149926	q1	q2	OK	207.356	190.841	-0.11974	-0.457024	0.42485	0.663925	no	139.377	139.175	155.935	116.478	169.938	182.802
rna11673	gene5266	FST	NW_007281354.1:4199070-4206089	q1	q2	OK	2.00864	0.394041	-2.3498	-1.85646	0.0171	0.0862073	no	0.169691	0.33477	0.319045	0.990539	1.43024	1.84444
rna11674	gene5266	FST	NW_007281354.1:4199070-4206089	q1	q2	OK	1.59221	4.2022	1.40011	2.02247	0.0024	0.0189141	yes	2.43097	2.22918	1.89953	1.28603	0.334552	0.0140046
rna11675	gene5266	FST	NW_007281354.1:4199070-4206089	q1	q2	OK	1.1085	1.46074	0.398098	0.357313	0.5416	0.751742	no	2.87892	1.93788	1.89333	1.50119	1.71934	2.01894
rna11676	gene5267	MOCS2	NW_007281354.1:4356845-4475465	q1	q2	OK	15.1762	28.9545	0.931977	0.714566	0.21975	0.475688	no	17.7798	14.2357	15.4606	5.95368	9.93821	9.37679
rna11677	gene5267	MOCS2	NW_007281354.1:4356845-4475465	q1	q2	OK	54.2346	74.8685	0.465145	0.657947	0.2576	0.50976	no	42.5238	45.3147	42.3508	26.4362	32.0047	33.5535
rna11678	gene5268	LOC101947444	NW_007281354.1:4356845-4475465	q1	q2	OK	1.1993	1.4458	0.269672	0.254553	0.66605	0.83354	no	0.813485	1.06344	0.790432	1.07894	0.654268	0.659103
rna11679	gene5268	LOC101947444	NW_007281354.1:4356845-4475465	q1	q2	OK	62.0586	94.8122	0.611442	1.40132	0.02195	0.103451	no	80.7055	69.0229	74.2596	40.7946	52.2371	53.2179
rna11680	gene5268	LOC101947444	NW_007281354.1:4356845-4475465	q1	q2	OK	1.19614	3.13341	1.38935	0.538827	0.3928	0.636562	no	1.83708	0.430847	0.806311	1.1673	1.14663	0.000158609
rna11681	gene5268	LOC101947444	NW_007281354.1:4356845-4475465	q1	q2	OK	0.496654	2.29348	2.20723	0.701515	0.55275	0.759635	no	1.96882	2.9958	2.21375	0.0302507	0.0183372	0.825044
rna11682	gene5269	ITGA2	NW_007281354.1:4356845-4475465	q1	q2	OK	2.53929	2.64594	0.0593568	0.0843087	0.88205	0.947499	no	1.46862	1.79893	1.84939	2.57623	1.3251	1.4401
rna11683	gene5270	ITGA1	NW_007281354.1:4496996-4622367	q1	q2	OK	3.17396	1.68552	-0.913089	-1.01644	0.07385	0.245354	no	1.10891	1.22503	1.09998	3.76581	1.80599	1.59163
rna11684	gene5271	PELO	NW_007281354.1:4496996-4622367	q1	q2	OK	22.901	19.0673	-0.264314	-0.843053	0.1456	0.377314	no	12.3275	11.8735	11.1167	12.4907	15.0719	15.1077
rna11688	gene5273	PARP8	NW_007281354.1:5825626-5999679	q1	q2	OK	0.370383	0.361093	-0.0366475	-0.0602958	0.91495	0.960955	no	0.257989	0.207168	0.259978	0.514959	0.161159	0.151858
rna11689	gene5274	EMB	NW_007281354.1:6062076-6092459	q1	q2	OK	5.40254	0.948609	-2.50975	-4.51212	5e-05	0.000720643	yes	0.839904	0.817167	0.663398	11.7623	2.18291	1.91012
rna11692	gene5276	MRPS30	NW_007281354.1:6871559-6883813	q1	q2	OK	33.7506	47.8931	0.504903	1.86724	0.00145	0.0126986	yes	26.5322	28.5092	29.1802	17.6112	20.6433	21.7032
rna11695	gene5277	FGF10	NW_007281354.1:7019465-7147790	q1	q2	OK	0.350903	0.290012	-0.27496	-0.233375	0.6367	0.815629	no	0.256119	0.207481	0.38659	0.392114	0.215436	0.204895
rna11697	gene5280	NNT	NW_007281354.1:7414676-7482870	q1	q2	OK	18.3137	16.1837	-0.178387	-0.694123	0.2321	0.488236	no	10.0048	9.92282	10.2637	11.3899	11.6584	11.4762
rna11699	gene5281	PAIP1	NW_007281354.1:7516893-7553903	q1	q2	OK	12.8653	13.6586	0.0863224	0.116358	0.83905	0.928165	no	5.87218	5.9155	6.44987	6.11635	6.37369	5.57319
rna117	gene59	POC1B	NC_024218.1:9771937-9918907	q1	q2	OK	0.642421	0.909406	0.501406	0.281539	0.58115	0.779392	no	0.729636	0.528831	0.875211	0.527073	1.02415	0.00202977
rna11700	gene5281	PAIP1	NW_007281354.1:7516893-7553903	q1	q2	OK	0.35249	1.04328	1.56547	0.786633	0.3778	0.623082	no	0.248823	0.913612	0.403843	0.486783	0.364998	0.282107
rna11701	gene5281	PAIP1	NW_007281354.1:7516893-7553903	q1	q2	OK	6.44327	8.2783	0.361541	0.268124	0.68585	0.845987	no	12.1836	11.2351	11.7059	10.3574	8.03082	10.6368
rna11706	gene5282	LOC101952705	NW_007281354.1:7566564-7591331	q1	q2	OK	1.77151e-06	1.16793	19.3305	0.00276216	0.20865	0.462579	no	0.909152	0.919865	0.542897	0	2.5658e-06	6.22941e-05
rna11707	gene5283	LOC101953560	NW_007281354.1:7593243-7612175	q1	q2	OK	0.593112	0.238822	-1.31237	-0.651985	0.27685	0.527997	no	0.000168413	0.244132	0.000168271	0.320354	0.318982	0.230111
rna11708	gene5283	LOC101953560	NW_007281354.1:7593243-7612175	q1	q2	OK	0.0345249	0.432525	3.64707	1.29886	0.2714	0.522662	no	0.280034	0.133576	0.406324	0.0365028	0.000159102	0.150073
rna11711	gene5285	HMGCS1	NW_007281354.1:7693940-7713497	q1	q2	OK	1.30157	0.966357	-0.429624	-0.307749	0.58845	0.784449	no	0.693743	0.602119	0.936865	0.776148	0.853094	1.06881
rna11712	gene5285	HMGCS1	NW_007281354.1:7693940-7713497	q1	q2	OK	22.4808	27.6134	0.296671	1.09834	0.0618	0.217655	no	17.3334	17.0215	16.9992	11.1718	15.1049	15.4228
rna11713	gene5285	HMGCS1	NW_007281354.1:7693940-7713497	q1	q2	OK	1.2694	1.01729	-0.319423	-0.178304	0.73565	0.87278	no	1.09034	0.818721	0.371713	0.913214	0.695026	0.505654
rna11714	gene5286	NIM1K	NW_007281354.1:7715828-7732336	q1	q2	OK	0.091999	0.957601	3.37973	4.14335	5e-05	0.000720643	yes	0.846012	0.763874	0.675586	0.0932499	0.0407492	0.090427
rna11715	gene5287	ZNF131	NW_007281354.1:7792214-7823957	q1	q2	OK	0.329992	0.81636	1.30677	1.11143	0.07365	0.244895	no	0.784675	0.835629	0.52768	0.258049	0.409366	0.219135
rna11716	gene5287	ZNF131	NW_007281354.1:7792214-7823957	q1	q2	OK	0.650151	1.15422	0.828073	1.00627	0.0944	0.289439	no	0.995457	0.961668	0.931632	0.644275	0.347791	0.693689
rna11717	gene5287	ZNF131	NW_007281354.1:7792214-7823957	q1	q2	OK	0.245521	0.517099	1.07459	0.49591	0.5016	0.723813	no	0.00656958	0.000298603	0.848516	0.441239	2.11798e-05	0.0891337
rna11718	gene5287	ZNF131	NW_007281354.1:7792214-7823957	q1	q2	OK	1.63159	1.12785	-0.532698	-0.823162	0.1606	0.401002	no	0.727381	1.13502	0.929682	1.37568	1.57575	1.18447
rna11719	gene5288	SEPP1	NW_007281354.1:7854612-7902861	q1	q2	OK	72.3536	66.4771	-0.122208	-0.290573	0.60805	0.798377	no	46.2077	60.3433	57.9378	95.0822	50.3442	49.3778
rna11720	gene5289	CCDC152	NW_007281354.1:7854612-7902861	q1	q2	OK	75.183	74.8505	-0.00639534	-0.0162275	0.97795	0.988695	no	41.8657	49.0556	49.8506	80.0809	37.5702	40.8175
rna11721	gene5290	GHR	NW_007281354.1:7921265-8118441	q1	q2	OK	19.5997	22.0327	0.168815	0.652447	0.2583	0.510428	no	15.9765	14.1371	14.0225	15.8083	12.1748	12.5325
rna11722	gene5291	FBXO4	NW_007281354.1:8354320-8378890	q1	q2	OK	5.12561	4.91592	-0.0602618	-0.146089	0.80475	0.910558	no	3.045	3.24898	3.1491	3.33768	3.14323	3.31956
rna11724	gene5291	FBXO4	NW_007281354.1:8354320-8378890	q1	q2	OK	0.829656	0.373319	-1.1521	-0.709719	0.2457	0.500037	no	0.242166	0.23901	0.223462	0.348763	0.517142	0.600399
rna11726	gene5292	LOC101933369	NW_007281354.1:8354320-8378890	q1	q2	OK	6.51034	6.60994	0.0219044	0.039897	0.9471	0.974989	no	5.35499	4.44126	4.84994	5.25454	4.46422	4.90845
rna11731	gene5295	MTAP	NW_007281355.1:240866-333332	q1	q2	OK	27.6417	25.7158	-0.104194	-0.39833	0.4922	0.716534	no	17.0745	16.1671	15.7839	19.1831	16.7149	17.6843
rna11733	gene5297	LOC101946764	NW_007281355.1:340200-364884	q1	q2	OK	0.378894	0.864589	1.19022	0.652785	0.294	0.543811	no	0.819515	0.601401	1.03942	0.585812	0.222861	0.246772
rna11736	gene5298	LOC101947021	NW_007281355.1:340200-364884	q1	q2	OK	0.226278	1.31476	2.53864	2.22172	0.0562	0.203397	no	0.854056	0.9593	0.910128	0.33264	3.73299e-05	0.116939
rna1174	gene510	SHISA2	NC_024218.1:69834155-69839143	q1	q2	OK	4.80433	2.48873	-0.948927	-1.93869	0.00125	0.0112996	yes	1.45294	1.45651	1.37993	5.28803	2.09152	1.57779
rna11744	gene5301	TUSC1	NW_007281355.1:2086421-2091108	q1	q2	OK	7.51863	10.4071	0.469024	1.66202	0.0051	0.0339202	yes	5.17455	5.71475	5.42557	4.58067	3.73223	3.8777
rna11745	gene5302	CAAP1	NW_007281355.1:2641651-2651279	q1	q2	OK	2.76428	4.3265	0.646298	1.7299	0.00355	0.0256494	yes	2.72387	2.21329	2.43222	1.92338	1.51531	1.40423
rna11746	gene5303	PLAA	NW_007281355.1:2679700-2708810	q1	q2	OK	9.88151	10.3006	0.0599253	0.206103	0.72545	0.867508	no	6.5296	7.36032	7.8371	7.54893	6.64938	7.20333
rna11747	gene5304	IFT74	NW_007281355.1:2709246-2769308	q1	q2	OK	0.311621	0.265471	-0.23124	-0.122962	0.8529	0.933895	no	6.50646e-05	0.290013	0.22996	0.166044	0.508178	0.129282
rna11748	gene5304	IFT74	NW_007281355.1:2709246-2769308	q1	q2	OK	0.000242892	0.659125	11.406	0.217399	0.1888	0.438111	no	1.14249	0.694327	0.166654	0.00566119	0.000952358	0.000105917
rna11749	gene5304	IFT74	NW_007281355.1:2709246-2769308	q1	q2	OK	3.19328	2.6931	-0.24577	-0.565496	0.33425	0.583572	no	1.95317	2.26404	2.81825	3.29875	2.62359	2.84427
rna1175	gene511	NUPL1	NC_024218.1:69863510-69918985	q1	q2	OK	0.541055	0.501981	-0.108142	-0.0588631	0.9288	0.966431	no	0.324451	0.825512	0.273145	0.458971	0.404035	0.385239
rna11751	gene5306	TEK	NW_007281355.1:2783784-2846496	q1	q2	OK	1.91098	2.8433	0.573253	0.60588	0.2955	0.545134	no	1.66632	2.35687	3.02573	1.46276	2.22228	1.18064
rna11752	gene5306	TEK	NW_007281355.1:2783784-2846496	q1	q2	OK	0.826673	1.15819	0.486483	0.375924	0.4775	0.705185	no	0.69884	1.03808	0.77805	0.754071	0.341957	0.665879
rna11753	gene5306	TEK	NW_007281355.1:2783784-2846496	q1	q2	OK	17.8211	7.53447	-1.24201	-3.20327	5e-05	0.000720643	yes	6.89476	5.99627	5.29273	14.377	14.6161	15.6369
rna11755	gene5306	TEK	NW_007281355.1:2783784-2846496	q1	q2	OK	1.35361	0.432603	-1.6457	-0.690546	0.3663	0.612366	no	0.104048	0.152723	0.203132	0.129176	0.623955	0.294655
rna11756	gene5308	LOC101950306	NW_007281355.1:2849130-2878381	q1	q2	OK	0.310845	0.319209	0.038305	0.0587477	0.9158	0.96121	no	0.268148	0.208075	0.198895	0.43585	0.169247	0.130661
rna11757	gene5309	MOB3B	NW_007281355.1:2918306-3069980	q1	q2	OK	0.371689	0.429249	0.20772	0.33483	0.54865	0.757071	no	0.334302	0.237195	0.250708	0.556559	0.104162	0.145324
rna11758	gene5310	LOC101950883	NW_007281355.1:3103751-3128692	q1	q2	OK	6.46084	7.48782	0.212824	0.584848	0.3254	0.575278	no	3.32162	4.39133	4.46419	3.32704	3.43711	3.45888
rna11759	gene5310	LOC101950883	NW_007281355.1:3103751-3128692	q1	q2	OK	0.364905	0.178251	-1.03361	-0.462201	0.4701	0.699723	no	0.232671	0.000104651	0.40066	0.430141	0.133625	0.542643
rna1176	gene511	NUPL1	NC_024218.1:69863510-69918985	q1	q2	OK	9.80302	16.8214	0.778999	2.71707	5e-05	0.000720643	yes	9.19048	10.8349	11.0278	7.05411	5.71689	5.97932
rna11760	gene5310	LOC101950883	NW_007281355.1:3103751-3128692	q1	q2	OK	0.903384	1.23412	0.450072	0.372318	0.5019	0.723904	no	1.36663	0.626983	0.351233	0.707307	0.472325	0.4884
rna11761	gene5310	LOC101950883	NW_007281355.1:3103751-3128692	q1	q2	OK	1.00983	1.09739	0.119966	0.0577089	0.92715	0.965654	no	2.96949	2.10418	1.33491	2.31597	2.99254	1.67704
rna11765	gene5311	LINGO2	NW_007281355.1:3319232-4108796	q1	q2	OK	0.420866	0.1852	-1.18427	-0.998943	0.213	0.467486	no	4.42648e-05	0.188308	0.177307	0.0720601	0.427936	0.35428
rna11766	gene5313	ACO1	NW_007281355.1:6155296-6185983	q1	q2	OK	37.864	45.3986	0.261821	1.00637	0.0849	0.269777	no	29.9241	32.6992	32.6628	23.8467	28.5138	27.8139
rna11767	gene5314	DDX58	NW_007281355.1:6187346-6227966	q1	q2	OK	1.22785	0.540587	-1.18354	-1.47025	0.03205	0.136408	no	0.479957	0.496024	0.210537	0.884886	0.904348	0.854626
rna11768	gene5314	DDX58	NW_007281355.1:6187346-6227966	q1	q2	OK	0.97291	0.265593	-1.87309	-0.999595	0.217	0.472793	no	0.31999	0.000212066	0.631622	1.1606	0.774258	0.816135
rna11769	gene5314	DDX58	NW_007281355.1:6187346-6227966	q1	q2	OK	0.345836	0.445047	0.363869	0.258126	0.64175	0.819077	no	0.0664684	0.397599	0.0533368	0.243107	0.069713	0.00214314
rna1177	gene512	MTMR6	NC_024218.1:69928438-69965387	q1	q2	OK	5.24313	4.10516	-0.35299	-1.19097	0.03915	0.157393	no	2.77994	2.53801	2.38185	3.6042	3.12326	3.25664
rna11770	gene5315	TOPORS	NW_007281355.1:6255439-6263729	q1	q2	OK	8.49769	10.0545	0.242694	0.880282	0.1287	0.350207	no	7.44157	8.40651	8.22283	7.90231	6.52727	6.62672
rna11771	gene5316	LOC101953038	NW_007281355.1:6263983-6265898	q1	q2	OK	9.67972	12.0833	0.319975	0.917353	0.11495	0.327077	no	7.69617	7.12641	7.76604	7.2357	5.54423	5.9994
rna11772	gene5317	NDUFB6	NW_007281355.1:6266276-6270108	q1	q2	OK	76.9124	77.5892	0.0126397	0.0424945	0.94115	0.972229	no	37.595	41.8895	45.1875	33.4515	47.5906	46.1064
rna11776	gene5320	LPAR1	NW_007281355.1:6635385-7175678	q1	q2	OK	0.361191	0.0582608	-2.63216	-0.939466	0.306	0.555942	no	0.032931	0.0990473	3.08176e-05	0.426963	0.229846	0.222715
rna11778	gene5320	LPAR1	NW_007281355.1:6635385-7175678	q1	q2	OK	4.43335	3.99807	-0.149094	-0.286139	0.6114	0.800376	no	2.36672	2.41079	2.31722	5.3227	1.47908	1.82385
rna1178	gene513	LOC101932852	NC_024218.1:69966861-69969635	q1	q2	OK	3.61084	4.49929	0.31736	0.832263	0.15175	0.387043	no	2.82402	2.91371	2.73733	2.92831	2.0593	2.16865
rna11780	gene5320	LPAR1	NW_007281355.1:6635385-7175678	q1	q2	OK	0.150724	0.350087	1.21581	0.48594	0.47535	0.704143	no	0.294738	0.289829	0.249565	0.496185	0.0487407	2e-10
rna11781	gene5320	LPAR1	NW_007281355.1:6635385-7175678	q1	q2	OK	0.342036	0.238698	-0.518961	-0.286378	0.63515	0.815135	no	0.0970702	0.0971836	0.2918	0.449613	0.154169	0.21348
rna11783	gene5320	LPAR1	NW_007281355.1:6635385-7175678	q1	q2	OK	0.295903	0	#NAME?	NA	0.1211	0.337424	no	4.44626e-05	8.1514e-06	3.9303e-06	0.594519	0.153171	3.46e-08
rna11784	gene5321	LOC101931764	NW_007281355.1:6635385-7175678	q1	q2	OK	0.849381	2.53817	1.5793	1.65884	0.01175	0.064553	no	2.40635	1.50588	1.47296	0.720736	0.547688	0.486194
rna11785	gene5321	LOC101931764	NW_007281355.1:6635385-7175678	q1	q2	OK	1.98513	2.02141	0.0261257	0.020861	0.96235	0.981674	no	1.14479	1.55813	1.40079	0.876239	1.74453	1.73218
rna11788	gene5324	LOC101937637	NW_007281355.1:6635385-7175678	q1	q2	OK	0.491957	2.6865	2.44913	1.16057	0.2565	0.508752	no	2.05965	2.1275	1.87026	0.499904	0.308471	0.376124
rna11790	gene5326	SVEP1	NW_007281355.1:7391768-7571198	q1	q2	OK	1.35037	0.890862	-0.60008	-1.73509	0.0023	0.0182816	yes	0.604534	0.692427	0.658324	2.01828	0.613603	0.621873
rna11792	gene5328	TXN	NW_007281355.1:7644294-7655869	q1	q2	OK	209.278	152.478	-0.456825	-1.76021	0.00235	0.0185992	yes	94.991	106.414	110.703	160.215	135.01	138.031
rna11794	gene5330	PTGR1	NW_007281355.1:7655965-7739296	q1	q2	OK	0.602722	0.311351	-0.952952	-0.7353	0.21365	0.468284	no	0.215873	0.134207	0.345348	0.539966	0.407999	0.426692
rna11795	gene5330	PTGR1	NW_007281355.1:7655965-7739296	q1	q2	OK	2.52275	1.67731	-0.588851	-1.12069	0.05735	0.206377	no	0.941963	1.19721	1.07987	1.94224	1.55139	1.52589
rna11799	gene5331	KIAA0368	NW_007281355.1:7744070-7834792	q1	q2	OK	13.2427	16.9418	0.355389	1.37438	0.01825	0.0903333	no	11.3079	11.6134	11.6338	9.95929	9.17247	8.54188
rna11800	gene5332	DNAJC25	NW_007281355.1:7851556-7863903	q1	q2	OK	9.73967	8.75108	-0.154412	-0.43412	0.45335	0.686526	no	6.00509	7.37981	6.69173	8.29973	6.97511	7.79056
rna11801	gene5333	GNG10	NW_007281355.1:7868374-7879556	q1	q2	OK	57.2774	58.1774	0.0224939	0.0853193	0.88435	0.948596	no	29.8192	31.9826	32.4632	40.6116	26.5713	29.4557
rna11804	gene5337	UGCG	NW_007281355.1:8148835-8192661	q1	q2	OK	16.8397	27.3276	0.698494	2.63064	5e-05	0.000720643	yes	14.3613	15.3299	15.6795	14.244	7.63187	8.25482
rna11805	gene5338	LOC101936629	NW_007281355.1:8148835-8192661	q1	q2	OK	0.94123	0.718118	-0.390326	-0.0620534	0.84055	0.928605	no	1.00877	0	0.214816	0.945264	0.351971	0.387977
rna11807	gene5340	SUSD1	NW_007281355.1:8367887-8382608	q1	q2	OK	7.52222	24.8438	1.72365	5.23085	5e-05	0.000720643	yes	14.7228	16.2994	16.323	5.48944	4.56696	4.7333
rna11808	gene5341	SBNO2	NW_007281356.1:895-88327	q1	q2	OK	6.42324	5.99277	-0.100078	-0.357985	0.5348	0.747112	no	4.56265	4.28583	4.42416	5.21691	4.87785	4.42734
rna11809	gene5342	GPX4	NW_007281356.1:96946-103048	q1	q2	OK	373.702	599.895	0.682821	2.29593	5e-05	0.000720643	yes	448.723	490.221	491.763	219.455	339.701	337.112
rna11810	gene5343	POLR2E	NW_007281356.1:111576-118395	q1	q2	OK	47.3161	47.2036	-0.00343415	-0.0126996	0.982	0.991275	no	39.3777	39.7608	39.6426	39.5826	41.7548	40.455
rna11812	gene5344	HMHA1	NW_007281356.1:121174-167597	q1	q2	OK	1.35196	1.35077	-0.00127731	-0.00332558	0.99725	0.998405	no	0.994827	1.0945	1.02889	1.42201	0.886138	0.885439
rna11813	gene5345	CNN2	NW_007281356.1:180720-200955	q1	q2	OK	43.4169	32.8402	-0.402795	-1.54682	0.00685	0.0426885	yes	24.9378	22.9631	23.782	29.549	33.6277	33.4901
rna11814	gene5346	ABCA7	NW_007281356.1:204810-252909	q1	q2	OK	3.49124	1.39286	-1.32568	-4.08499	5e-05	0.000720643	yes	0.815259	0.841654	0.786023	1.98506	2.25307	2.07873
rna11815	gene5347	TMEM259	NW_007281356.1:265755-294131	q1	q2	OK	5.82041	4.32517	-0.428364	-0.641282	0.25765	0.50976	no	3.43082	3.1553	2.09046	3.79308	4.06952	3.66501
rna11816	gene5347	TMEM259	NW_007281356.1:265755-294131	q1	q2	OK	14.9809	21.2141	0.501898	1.65511	0.0045	0.0308071	yes	12.2701	13.1183	14.3752	10.5947	9.07114	8.94187
rna11818	gene5349	WDR18	NW_007281356.1:337851-362679	q1	q2	OK	7.10847	7.82813	0.139129	0.428132	0.457	0.689046	no	5.03958	5.30398	5.61206	4.75355	5.06709	4.94862
rna11819	gene5350	ARID3A	NW_007281356.1:375446-453033	q1	q2	OK	3.56225	5.06982	0.509144	1.38289	0.01815	0.0899665	no	4.12432	3.05172	3.19986	2.24568	2.99017	2.46466
rna1182	gene516	LOC101940159	NC_024218.1:70132732-70159209	q1	q2	OK	1.82607	1.99557	0.128055	0.308387	0.5973	0.790973	no	1.88492	1.80507	2.00157	1.99987	1.78626	1.6277
rna11821	gene5352	R3HDM4	NW_007281356.1:527499-560781	q1	q2	OK	30.1812	22.4023	-0.430007	-1.60874	0.0049	0.0328733	yes	12.9457	14.4701	15.2597	19.0554	19.7198	19.0624
rna11822	gene5352	R3HDM4	NW_007281356.1:527499-560781	q1	q2	OK	5.57742	4.63416	-0.267291	-0.209466	0.71895	0.863511	no	6.26726	6.05516	4.8577	7.17665	7.63932	8.09053
rna11823	gene5353	MED16	NW_007281356.1:568210-585028	q1	q2	OK	5.83985	5.51241	-0.083249	-0.27055	0.6377	0.81612	no	4.09373	3.80025	3.47717	4.55011	3.85854	3.91236
rna11824	gene5354	PTBP1	NW_007281356.1:651704-708791	q1	q2	OK	32.6261	38.5726	0.241549	0.921184	0.11355	0.324722	no	22.0743	23.7874	23.3911	24.9861	18.0288	17.9531
rna11825	gene5355	LOC101947884	NW_007281356.1:732440-737215	q1	q2	OK	0.213711	2.90303	3.76383	6.18319	5e-05	0.000720643	yes	2.43331	2.10412	1.88538	0.130011	0.231329	0.111003
rna11826	gene5356	MISP	NW_007281356.1:745910-765520	q1	q2	OK	7.3638	8.11948	0.140936	0.490296	0.3954	0.638875	no	5.22153	7.74894	7.82571	9.04015	5.04157	5.09968
rna11827	gene5357	PALM	NW_007281356.1:780232-845185	q1	q2	OK	14.9957	17.3161	0.207559	0.754845	0.18935	0.438801	no	14.602	13.9923	13.7093	13.1109	12.6467	12.4341
rna11828	gene5357	PALM	NW_007281356.1:780232-845185	q1	q2	OK	0.840839	1.49801	0.833145	0.531959	0.3378	0.587115	no	0.825226	0.987592	1.2871	0.46168	0.358044	0.144358
rna1183	gene518	ZNF595	NC_024218.1:70179829-70201133	q1	q2	OK	2.6192	2.51999	-0.0557105	-0.0661953	0.90785	0.958336	no	3.06343	2.44873	2.30747	2.98071	3.15136	2.30944
rna11830	gene5359	FSTL3	NW_007281356.1:875860-899133	q1	q2	OK	2.71377	1.98926	-0.448065	-0.813368	0.1666	0.409073	no	1.28953	1.25509	1.33959	3.32245	0.890036	1.20117
rna11831	gene5360	RNF126	NW_007281356.1:922402-939987	q1	q2	OK	14.0125	20.9288	0.578775	1.82455	0.0017	0.0144111	yes	14.5709	13.3747	14.7805	10.5731	9.56745	9.19454
rna11832	gene5360	RNF126	NW_007281356.1:922402-939987	q1	q2	OK	1.20139	1.49329	0.313794	0.177182	0.76745	0.890881	no	5.43708e-05	1.79746	1.13719	0.382849	0.630797	1.24926
rna11834	gene5362	POLRMT	NW_007281356.1:966180-1010015	q1	q2	OK	7.35995	8.02678	0.125125	0.454762	0.4349	0.672136	no	5.29382	5.56108	5.37389	5.09916	4.9964	5.11959
rna11836	gene5364	BSG	NW_007281356.1:1092013-1111782	q1	q2	OK	599.486	661.561	0.142149	0.402471	0.4885	0.713543	no	552.503	563.606	571.164	438.679	563.416	559.656
rna11837	gene5365	CDC34	NW_007281356.1:1130487-1143072	q1	q2	OK	19.6002	19.962	0.026386	0.0934187	0.87085	0.941859	no	16.0108	16.4809	16.0277	15.9444	16.4738	16.1941
rna11838	gene5366	TPGS1	NW_007281356.1:1146829-1148655	q1	q2	OK	0.589347	0.865435	0.554308	0.363791	0.4713	0.700647	no	0.607136	0.567549	0.578159	5.2329e-05	0.556381	0.564272
rna11839	gene5366	TPGS1	NW_007281356.1:1146829-1148655	q1	q2	OK	1.24757	0.789018	-0.660995	-0.65518	0.27815	0.529254	no	0.425814	0.614667	0.460764	1.32242	0.55976	0.545868
rna1184	gene518	ZNF595	NC_024218.1:70179829-70201133	q1	q2	OK	0.563827	0.606566	0.105412	0.0611392	0.91585	0.96121	no	0.588488	0.242401	0.633429	0.533126	0.475531	0.306733
rna11840	gene5367	LOC101950340	NW_007281356.1:1149098-1152036	q1	q2	OK	1.57191	1.4851	-0.0819607	-0.136704	0.81145	0.913674	no	1.05552	0.844394	0.931206	0.685689	1.25664	1.11525
rna11842	gene5368	MADCAM1	NW_007281356.1:1155201-1162982	q1	q2	OK	0.900279	0.943565	0.067749	0.120636	0.83345	0.925083	no	0.691956	0.666614	0.677479	0.799033	0.55272	0.620791
rna11844	gene5374	LOC101950155	NW_007281356.1:1273649-1327047	q1	q2	OK	0.48976	0.749067	0.613021	1.01184	0.0723	0.241911	no	0.441974	0.632712	0.609705	0.384921	0.352641	0.377729
rna11846	gene5376	LOC101951551	NW_007281356.1:1430251-1458468	q1	q2	OK	52.7944	42.2336	-0.321995	-1.17341	0.03595	0.148172	no	23.4915	28.6449	31.142	22.6986	40.6958	40.4252
rna11847	gene5377	DGCR2	NW_007281356.1:1483452-1554072	q1	q2	OK	13.0007	10.494	-0.309032	-0.793723	0.1686	0.412018	no	6.36199	6.02364	6.51949	8.89309	7.01226	8.0201
rna11848	gene5377	DGCR2	NW_007281356.1:1483452-1554072	q1	q2	OK	13.7413	13.6421	-0.0104476	-0.0294495	0.9596	0.98023	no	7.89312	9.12927	8.06208	9.581	8.29326	7.81408
rna11849	gene5378	LOC101950720	NW_007281356.1:1565247-1566147	q1	q2	OK	0.460011	0.134556	-1.77346	-1.67602	0.01325	0.0712444	no	0.0846288	0.0911544	0.118939	0.297511	0.380015	0.342359
rna1185	gene518	ZNF595	NC_024218.1:70179829-70201133	q1	q2	OK	6.41564	2.12824	-1.59193	-1.47637	0.07315	0.243553	no	0.0126424	2.54729	2.77586	3.97359	6.22592	6.18609
rna11851	gene5380	LOC101952265	NW_007281356.1:1588481-1592581	q1	q2	OK	0.328819	0.193127	-0.767743	-1.10995	0.0534	0.196177	no	0.152877	0.113426	0.133135	0.298133	0.189769	0.21549
rna11852	gene5381	DGCR14	NW_007281356.1:1594266-1608834	q1	q2	OK	8.36717	7.98779	-0.0669422	-0.212613	0.7079	0.858275	no	6.35117	6.01719	6.56372	6.79919	7.08387	6.46636
rna11853	gene5382	GSC2	NW_007281356.1:1611002-1616823	q1	q2	OK	2.17155	2.45426	0.176563	0.336795	0.5522	0.759104	no	2.04413	1.62206	1.58691	0.495402	2.01588	2.00018
rna11854	gene5383	LOC101952977	NW_007281356.1:1630246-1674523	q1	q2	OK	4.08001	5.98677	0.553207	1.96911	0.00075	0.00741145	yes	3.70869	4.02611	3.8436	3.02812	2.51281	2.45604
rna11855	gene5384	LOC101951272	NW_007281356.1:1678710-1684319	q1	q2	OK	2.51613	3.17881	0.337276	0.871437	0.12945	0.351525	no	2.21335	2.30309	2.20684	1.98452	1.7624	1.67821
rna11856	gene5385	LOC101951553	NW_007281356.1:1693080-1729696	q1	q2	OK	3.05078	2.59381	-0.234103	-0.315999	0.5642	0.768063	no	2.16879	0.935671	1.85162	2.40376	1.51598	2.00928
rna11857	gene5385	LOC101951553	NW_007281356.1:1693080-1729696	q1	q2	OK	1.10113	0.638696	-0.785779	-0.341067	0.5983	0.791656	no	0.000277324	1.14536	0.000297477	2.0619	0.319466	0.000672427
rna11858	gene5386	SLC25A1	NW_007281356.1:1736833-1779905	q1	q2	OK	20.4031	18.5284	-0.139047	-0.522942	0.36515	0.61158	no	10.7931	12.1381	12.8152	13.4195	13.4398	13.1808
rna11859	gene5387	CLTCL1	NW_007281356.1:1795194-1851538	q1	q2	OK	1.54716	2.30778	0.576878	0.449309	0.38865	0.632715	no	1.02729	1.7017	1.92369	0.738677	0.655301	1.73506
rna1186	gene518	ZNF595	NC_024218.1:70179829-70201133	q1	q2	OK	0.0139592	0.941352	6.07545	1.13296	0.40875	0.650722	no	3.07563	0.576073	0.00166844	2.98937	0.00390041	0.0144347
rna11860	gene5387	CLTCL1	NW_007281356.1:1795194-1851538	q1	q2	OK	16.0997	11.2956	-0.511275	-1.65634	0.0048	0.0323587	yes	8.37033	7.45323	7.8183	16.4249	10.0045	8.93059
rna11863	gene5387	CLTCL1	NW_007281356.1:1795194-1851538	q1	q2	OK	0.942581	1.05604	0.163973	0.141246	0.80435	0.910328	no	0.80647	0.820569	0.600513	1.06951	0.609912	0.527657
rna11864	gene5388	SNAP29	NW_007281356.1:1862187-1883217	q1	q2	OK	1.8139	1.3472	-0.429134	-0.313706	0.6003	0.792754	no	3.4834	3.01772	3.45635	4.75231	5.65441	5.37339
rna11865	gene5389	LOC101932000	NW_007281356.1:1862187-1883217	q1	q2	OK	7.07414	5.91037	-0.259306	-0.446902	0.43815	0.674909	no	3.69409	3.71226	3.7376	5.56461	4.3499	4.02876
rna11866	gene5388	SNAP29	NW_007281356.1:1862187-1883217	q1	q2	OK	14.0146	5.72566	-1.29142	-2.22037	0.00215	0.017408	yes	2.93829	4.64808	4.65927	10.5985	10.4912	10.5548
rna11867	gene5388	SNAP29	NW_007281356.1:1862187-1883217	q1	q2	OK	7.04641	9.85324	0.48371	0.844422	0.13435	0.359284	no	5.85219	3.90496	4.71498	3.9799	0.0213385	0.977225
rna11868	gene5388	SNAP29	NW_007281356.1:1862187-1883217	q1	q2	OK	0.631794	0.53536	-0.238947	-0.118836	0.8736	0.943254	no	0.409206	0.703637	0.148355	0.600849	0.669511	0.240744
rna11869	gene5390	PI4KA	NW_007281356.1:1883526-1977439	q1	q2	OK	20.1803	20.4086	0.0162305	0.0445105	0.93515	0.969227	no	15.2223	14.5327	13.9778	17.0527	13.8035	13.4672
rna1187	gene519	LOC101934748	NC_024218.1:70222970-70233339	q1	q2	OK	2.00123	3.33951	0.738746	1.14246	0.0453	0.174906	no	2.51172	3.87946	4.52237	2.13429	2.54151	1.87671
rna11870	gene5391	SERPIND1	NW_007281356.1:1883526-1977439	q1	q2	OK	5.50193	0.0470683	-6.86904	-1.26908	0.009	0.0524412	no	0.0442886	0.0238237	0.0349542	14.1485	0.519112	0.689228
rna11871	gene5392	HIC2	NW_007281356.1:2130017-2239060	q1	q2	OK	0.260926	0.414975	0.669383	0.507477	0.42045	0.660568	no	0.393406	0.22026	0.243447	0.37366	0.124747	0.0612371
rna11873	gene5392	HIC2	NW_007281356.1:2130017-2239060	q1	q2	OK	0.440846	1.45437	1.72205	2.14638	0.00215	0.017408	yes	1.23014	1.04835	0.967361	0.343511	0.41731	0.30136
rna11874	gene5392	HIC2	NW_007281356.1:2130017-2239060	q1	q2	OK	0.357242	0.555974	0.638115	0.691643	0.23655	0.492741	no	0.324658	0.420702	0.397219	0.363923	0.192483	0.19142
rna11875	gene5394	UBE2L3	NW_007281356.1:2311990-2364746	q1	q2	OK	33.5122	29.137	-0.201832	-0.591989	0.31665	0.566221	no	17.3005	16.9092	17.0015	19.4556	19.4403	20.6143
rna11877	gene5395	YDJC	NW_007281356.1:2311990-2364746	q1	q2	OK	7.76215	9.29814	0.260486	0.541548	0.35115	0.599309	no	5.34354	6.84117	5.40054	3.04081	4.57626	5.30785
rna11878	gene5395	YDJC	NW_007281356.1:2311990-2364746	q1	q2	OK	2.98401	1.44172	-1.04946	-0.72322	0.21615	0.471384	no	1.68617	0.0782801	1.81399	3.97595	2.32351	2.3384
rna11879	gene5395	YDJC	NW_007281356.1:2311990-2364746	q1	q2	OK	0.620871	0.868815	0.484754	0.27765	0.63385	0.814702	no	0.945778	0.440694	0.435995	0.553666	0.372356	0.34539
rna1188	gene520	LOC101934474	NC_024218.1:70257409-70261688	q1	q2	OK	0.634579	0.865333	0.447455	0.801157	0.16715	0.409772	no	1.46023	1.51579	1.44486	1.25928	1.01716	0.988296
rna11880	gene5396	CCDC116	NW_007281356.1:2380746-2392098	q1	q2	OK	4.25942	3.0819	-0.466834	-1.37692	0.0206	0.0988146	no	1.79061	2.87851	2.89695	2.87984	3.79335	3.9744
rna11881	gene5397	SDF2L1	NW_007281356.1:2395833-2401420	q1	q2	OK	11.8263	6.47459	-0.869135	-2.64265	0.0001	0.00133596	yes	4.00683	4.44484	4.1355	9.80055	6.75632	7.50655
rna11882	gene5398	LOC103306143	NW_007281356.1:2401949-2413528	q1	q2	OK	0.289273	0.950612	1.71643	0.838733	0.20125	0.454259	no	1.03453	0.461431	0.464725	2.5794e-06	0.277211	0.321559
rna11883	gene5398	LOC103306143	NW_007281356.1:2401949-2413528	q1	q2	OK	1.9049	4.78048	1.32744	1.71943	0.00535	0.0351955	yes	5.12919	2.85647	4.3236	1.83057	1.993	1.29354
rna11884	gene5399	TOP3B	NW_007281356.1:2505528-2530538	q1	q2	OK	12.6332	22.5476	0.835757	2.97331	5e-05	0.000720643	yes	16.7519	16.8982	17.0237	8.36943	10.0166	10.208
rna11887	gene5399	TOP3B	NW_007281356.1:2505528-2530538	q1	q2	OK	0.803626	0.995667	0.30914	0.150917	0.7999	0.908233	no	0.00219964	1.56218	0.000529581	0.236491	0.689401	0.556455
rna11888	gene5400	PPM1F	NW_007281356.1:2533627-2578007	q1	q2	OK	24.9345	27.028	0.116307	0.349204	0.5427	0.752398	no	17.91	16.5776	16.231	18.3775	15.1373	14.4774
rna11889	gene5400	PPM1F	NW_007281356.1:2533627-2578007	q1	q2	OK	0.998326	1.18084	0.242229	0.120861	0.8838	0.948335	no	0.624599	0.646964	0.667764	0.521179	0.499724	0.570519
rna1189	gene521	LOC103306025	NC_024218.1:70282014-70285582	q1	q2	OK	9.93924	16.6596	0.745151	2.62545	5e-05	0.000720643	yes	15.8491	15.5778	14.525	10.0005	9.01207	8.65585
rna11890	gene5400	PPM1F	NW_007281356.1:2533627-2578007	q1	q2	OK	3.24082	1.09975	-1.55918	-0.642186	0.45355	0.686526	no	1.23388	1.52562	0.401202	0.992213	1.95693	2.19903
rna11891	gene5400	PPM1F	NW_007281356.1:2533627-2578007	q1	q2	OK	26.5947	35.809	0.429185	0.830597	0.14745	0.380087	no	24.9721	23.3003	23.2157	22.3927	17.1171	17.2729
rna11893	gene5401	MAPK1	NW_007281356.1:2604536-2650870	q1	q2	OK	37.5786	26.2888	-0.51546	-2.01966	0.00065	0.00657525	yes	14.1488	14.2379	14.5232	23.6136	19.429	20.0333
rna11894	gene5402	LOC101937110	NW_007281356.1:2676367-2706687	q1	q2	OK	1.27914	1.31269	0.0373511	0.0315825	0.9579	0.979544	no	0.760925	0.602561	0.656289	0.858368	0.685058	0.484005
rna11895	gene5402	LOC101937110	NW_007281356.1:2676367-2706687	q1	q2	OK	1.64123	6.36143	1.95458	1.76892	0.0168	0.0850653	no	4.30663	3.10381	3.51995	0.316489	1.30139	0.89282
rna11896	gene5402	LOC101937110	NW_007281356.1:2676367-2706687	q1	q2	OK	4.68401	4.50346	-0.0567128	-0.144654	0.8029	0.909761	no	2.82591	2.49242	2.35309	3.49642	2.50623	2.58934
rna11897	gene5402	LOC101937110	NW_007281356.1:2676367-2706687	q1	q2	OK	0.201322	0.654271	1.70039	1.34086	0.03785	0.153679	no	0.399635	0.354487	0.416494	0.175188	0.133645	0.0867185
rna11898	gene5403	PPIL2	NW_007281356.1:2803109-2951787	q1	q2	OK	12.183	12.44	0.0301155	0.111093	0.8458	0.930779	no	9.27244	9.47489	9.29556	10.5059	8.90263	8.73874
rna11899	gene5404	LOC101937578	NW_007281356.1:2961616-3009321	q1	q2	OK	0.542682	0.456046	-0.250927	-0.194395	0.7341	0.872214	no	0.484957	0.218938	0.354932	0.608364	0.408375	0.333761
rna119	gene59	POC1B	NC_024218.1:9771937-9918907	q1	q2	OK	0.270188	0.332929	0.301251	0.0968466	0.848	0.931724	no	4.39041e-05	0.383158	0.354612	3.72878e-05	1.31116e-05	0.530603
rna1190	gene522	LOC101934299	NC_024218.1:70286177-70289758	q1	q2	OK	19.1955	14.4058	-0.414122	-0.282615	0.62755	0.810822	no	13.0786	10.3727	9.48498	20.14	14.2186	10.3603
rna11900	gene5404	LOC101937578	NW_007281356.1:2961616-3009321	q1	q2	OK	8.84835	8.84893	9.54649e-05	0.000355286	0.9995	0.999572	no	6.49015	6.30575	6.16739	8.04216	5.6958	5.79974
rna11902	gene5405	MRPL40	NW_007281356.1:3025442-3036370	q1	q2	OK	23.1871	23.578	0.0241209	0.0796213	0.89045	0.951058	no	15.423	15.853	16.9197	13.837	16.9558	17.3999
rna11903	gene5406	LOC101938329	NW_007281356.1:3037293-3040749	q1	q2	OK	11.7048	8.50297	-0.461056	-1.20784	0.03775	0.153519	no	5.79052	4.90668	4.86703	6.59277	7.58956	7.75513
rna11904	gene5407	UFD1L	NW_007281356.1:3059877-3074160	q1	q2	OK	28.4931	20.3012	-0.489046	-1.83695	0.0016	0.0137437	yes	14.1546	13.9708	14.2058	20.0278	20.1628	20.1249
rna11906	gene5407	UFD1L	NW_007281356.1:3059877-3074160	q1	q2	OK	3.31345	2.85019	-0.217276	-0.200611	0.7248	0.867014	no	1.79482	2.0388	2.20745	2.56138	2.15965	2.34688
rna11907	gene5408	CDC45	NW_007281356.1:3074648-3096121	q1	q2	OK	0.173151	0.435515	1.33069	1.79367	0.003	0.0223616	yes	0.233679	0.322316	0.264828	0.21381	0.0752551	0.0779437
rna11908	gene5409	CLDN5	NW_007281356.1:3129404-3131762	q1	q2	OK	5.43841	4.98109	-0.126723	-0.331273	0.56505	0.768218	no	2.49698	2.84974	2.81753	5.33414	1.87855	2.11076
rna11909	gene5410	LOC101939207	NW_007281356.1:3160057-3226237	q1	q2	OK	84.6249	90.8733	0.102775	0.392959	0.4941	0.717986	no	64.4125	63.6482	64.5214	70.8508	56.407	57.1623
rna1191	gene522	LOC101934299	NC_024218.1:70286177-70289758	q1	q2	OK	3.27489	4.27928	0.385923	0.514109	0.3775	0.622883	no	3.42069	1.9104	2.10397	1.52304	2.31478	2.0595
rna11910	gene5411	2019-09-05	NW_007281356.1:3232962-3303218	q1	q2	OK	3.16005	6.04147	0.934954	1.39541	0.0218	0.102989	no	4.0053	5.03443	3.60007	3.58056	1.6408	1.63846
rna11911	gene5411	2019-09-05	NW_007281356.1:3232962-3303218	q1	q2	OK	10.9326	16.418	0.586646	1.79567	0.002	0.0164183	yes	11.7835	10.362	11.5423	8.53558	7.1857	7.05053
rna11912	gene5412	GP1BB	NW_007281356.1:3305674-3307835	q1	q2	OK	2.03697	1.46191	-0.478572	-0.767632	0.20275	0.455534	no	0.996383	0.983396	0.809126	2.50937	0.767569	0.715882
rna11913	gene5413	TBX1	NW_007281356.1:3621171-3639047	q1	q2	OK	0.487338	1.73917	1.8354	2.64205	0.00065	0.00657525	yes	1.37292	0.956259	1.03762	0.649539	0.244052	0.0601614
rna11914	gene5414	GNB1L	NW_007281356.1:3658260-3710955	q1	q2	OK	0.101039	0.35343	1.80651	0.548719	0.4316	0.669418	no	0.496967	0.288756	0.50382	0.24002	0.212145	0.123555
rna11915	gene5414	GNB1L	NW_007281356.1:3658260-3710955	q1	q2	OK	1.96448	2.86508	0.544428	0.522519	0.3645	0.611011	no	2.60747	3.13964	1.40159	1.62525	1.92791	1.20128
rna11917	gene5414	GNB1L	NW_007281356.1:3658260-3710955	q1	q2	OK	16.1206	13.8383	-0.220242	-0.592017	0.28615	0.536396	no	10.9546	9.24697	12.1588	11.5288	12.9968	13.3085
rna11918	gene5414	GNB1L	NW_007281356.1:3658260-3710955	q1	q2	OK	0	4.62244	Inf	NA	0.1201	0.335782	no	5.01948	2.97192	2.40178	0.0651266	4.7916e-06	0.139633
rna11919	gene5414	GNB1L	NW_007281356.1:3658260-3710955	q1	q2	OK	3.03977	0.42319	-2.84458	-1.52331	0.22445	0.480288	no	0.291675	0.403452	0.327852	1.99271	2.33436	2.88109
rna1192	gene524	LOC103306127	NC_024218.1:70297395-70351137	q1	q2	OK	3.66269	3.04552	-0.266216	-0.534409	0.3531	0.601038	no	2.19238	2.36722	2.5539	2.88452	2.94229	2.95776
rna11921	gene5415	LOC101941703	NW_007281356.1:3711037-3722098	q1	q2	OK	1.24224	5.76936	2.21547	3.35954	5e-05	0.000720643	yes	2.83186	3.75569	5.05445	0.384269	1.04139	1.05251
rna11923	gene5416	TXNRD2	NW_007281356.1:3752258-3802581	q1	q2	OK	12.5685	12.8084	0.0272859	0.098072	0.86795	0.94092	no	8.65371	10.3943	9.03357	10.1137	9.46107	8.89181
rna11924	gene5417	COMT	NW_007281356.1:3802667-3835783	q1	q2	OK	27.2958	33.0877	0.277615	0.688611	0.23335	0.489827	no	17.447	21.9339	21.8413	20.3014	15.3997	16.9773
rna11925	gene5417	COMT	NW_007281356.1:3802667-3835783	q1	q2	OK	1.76561	1.94273	0.137913	0.0747678	0.9055	0.957439	no	1.89275	1.63729	1.63087	3.52017	0.683732	1.15816
rna11926	gene5417	COMT	NW_007281356.1:3802667-3835783	q1	q2	OK	8.1126	5.32935	-0.606204	-0.734132	0.2005	0.453188	no	3.69917	2.69016	3.28313	7.31407	4.34602	3.93901
rna11927	gene5417	COMT	NW_007281356.1:3802667-3835783	q1	q2	OK	24.298	22.6095	-0.103908	-0.244256	0.66875	0.835051	no	23.7727	18.0703	18.5517	29.1082	18.6676	18.1779
rna11929	gene5418	ARVCF	NW_007281356.1:3849203-4017148	q1	q2	OK	18.0885	10.124	-0.837297	-3.08691	5e-05	0.000720643	yes	7.59692	7.8831	7.15469	9.8926	15.7841	14.5987
rna1193	gene525	LOC101935782	NC_024218.1:70351394-70355782	q1	q2	OK	0.0702806	0.411134	2.54841	0.952709	0.29845	0.548102	no	0.657189	0.000580006	0.344866	0.000349767	0.0234383	0.10284
rna11930	gene5418	ARVCF	NW_007281356.1:3849203-4017148	q1	q2	OK	0.184766	0.693735	1.90868	0.917732	0.26345	0.5154	no	0.486774	0.340698	0.472754	0	0.0945964	0.226339
rna11931	gene5419	LOC101943966	NW_007281356.1:4054973-4077123	q1	q2	OK	22.4136	24.7378	0.142341	0.547558	0.33995	0.58934	no	17.4674	14.7694	14.8178	16.0959	14.0016	13.4139
rna11937	gene5423	MIER2	NW_007281356.1:4258733-4322399	q1	q2	OK	1.25197	1.59703	0.351196	0.568567	0.32525	0.575232	no	1.03717	0.816068	1.09832	0.825561	0.629814	0.939387
rna11938	gene5423	MIER2	NW_007281356.1:4258733-4322399	q1	q2	OK	2.16293	2.56156	0.244035	0.506075	0.38125	0.626392	no	2.00243	1.78418	1.88854	1.84977	1.79504	1.25586
rna11939	gene5423	MIER2	NW_007281356.1:4258733-4322399	q1	q2	OK	0.598933	0.347918	-0.783647	-0.435538	0.45785	0.689841	no	0.00010695	0.439556	0.219751	0.100486	0.465823	0.547856
rna1194	gene525	LOC101935782	NC_024218.1:70351394-70355782	q1	q2	OK	0.565491	0.594623	0.0724712	0.059167	0.90085	0.955597	no	0.000555004	0.85786	0.523702	0.589873	0.544005	0.311041
rna11941	gene5425	PPAP2C	NW_007281356.1:4330106-4341702	q1	q2	OK	25.7466	30.5339	0.246031	0.868712	0.14515	0.376534	no	17.8419	18.5602	20.3503	21.2524	13.0788	13.5467
rna11942	gene5426	LOC101952613	NW_007281356.1:4367355-4393466	q1	q2	OK	10.1956	12.6193	0.307695	1.07361	0.06745	0.230854	no	8.23464	8.21622	9.03289	6.69999	7.37119	6.96738
rna11943	gene5427	TLE2	NW_007281356.1:4398620-4433920	q1	q2	OK	5.57685	3.67975	-0.599843	-0.843982	0.16085	0.401374	no	2.67087	2.32814	1.96176	2.95329	2.63215	5.04009
rna11944	gene5427	TLE2	NW_007281356.1:4398620-4433920	q1	q2	OK	1.79029	1.27233	-0.492727	-0.446835	0.45345	0.686526	no	0.74603	0.827135	1.28461	1.68605	1.44732	0.570363
rna11945	gene5427	TLE2	NW_007281356.1:4398620-4433920	q1	q2	OK	8.99536	10.0233	0.156101	0.405892	0.486	0.7121	no	6.70632	5.8054	5.94381	6.92081	5.82521	4.80388
rna11946	gene5428	AES	NW_007281356.1:4456471-4476150	q1	q2	OK	60.2172	71.8159	0.254128	0.551844	0.3332	0.582485	no	48.7939	50.8464	53.2462	41.4839	46.1382	42.92
rna11947	gene5428	AES	NW_007281356.1:4456471-4476150	q1	q2	OK	130.395	138.874	0.0908915	0.287238	0.60885	0.798495	no	94.0776	93.2921	95.3258	91.7894	87.0438	92.0789
rna11948	gene5429	GNA11	NW_007281356.1:4521046-4534149	q1	q2	OK	22.1911	26.3651	0.248647	0.959919	0.0948	0.290249	no	16.1781	17.7346	17.2886	17.5967	13.4532	13.2095
rna11949	gene5430	GNA15	NW_007281356.1:4544131-4549761	q1	q2	OK	0.14607	0.400502	1.45515	1.46753	0.01695	0.0856376	no	0.190832	0.342452	0.40209	0.111466	0.0891057	0.138357
rna11950	gene5431	LOC101946707	NW_007281356.1:4555751-4563570	q1	q2	OK	0.116722	0.377765	1.69442	1.56412	0.0206	0.0988146	no	0.0993317	0.401146	0.471042	0.196132	0.0835617	0.0231664
rna11951	gene5432	LOC101946964	NW_007281356.1:4567039-4570500	q1	q2	OK	1.34273	3.36195	1.32413	2.50628	5e-05	0.000720643	yes	1.92577	2.60683	2.58083	1.25265	0.906631	0.680413
rna11954	gene5434	NCLN	NW_007281356.1:4618426-4635958	q1	q2	OK	21.5285	24.2456	0.171473	0.609287	0.28485	0.535368	no	13.4134	16.368	16.3293	11.788	14.8159	14.5924
rna11955	gene5434	NCLN	NW_007281356.1:4618426-4635958	q1	q2	OK	1.87689	1.93918	0.0471012	0.0446106	0.93935	0.971442	no	0.876133	1.52116	1.27313	1.03335	1.07113	1.54109
rna11956	gene5434	NCLN	NW_007281356.1:4618426-4635958	q1	q2	OK	1.75901	0.859855	-1.0326	-0.747568	0.18895	0.438349	no	0.45755	0.584899	0.528827	1.17789	1.25129	0.783526
rna11957	gene5435	LOC101948159	NW_007281356.1:4644816-4654900	q1	q2	OK	0.122899	0.311708	1.34272	1.70436	0.00545	0.0357181	yes	0.222754	0.196088	0.25574	0.152798	0.0508776	0.0815499
rna11958	gene5436	CELF5	NW_007281356.1:4659622-4717502	q1	q2	OK	0.298801	0.910461	1.60741	2.38855	0.0002	0.00243115	yes	0.846998	0.495038	0.533856	0.454743	0.120561	0.0751251
rna11960	gene5437	LOC101949352	NW_007281356.1:4719706-4737718	q1	q2	OK	3.42891	3.83295	0.160704	0.436157	0.4611	0.692111	no	1.8882	2.5121	2.34328	2.76936	1.59833	1.64784
rna11961	gene5438	HSD11B1L	NW_007281356.1:4775072-4797619	q1	q2	OK	1.36691	1.51985	0.153019	0.15793	0.7386	0.874599	no	1.27817	0.873277	0.837287	0.872477	1.26145	0.620661
rna11962	gene5438	HSD11B1L	NW_007281356.1:4775072-4797619	q1	q2	OK	0.477953	0.000115055	-12.0203	-0.043629	0.40995	0.651773	no	5.55e-08	0.000128523	0.000109902	0.00063575	9.84093e-05	1.15086
rna11963	gene5438	HSD11B1L	NW_007281356.1:4775072-4797619	q1	q2	OK	0.481814	0.000117939	-11.9962	-0.0389019	0.26505	0.517075	no	0.00429432	1.241e-07	1.6737e-05	0.660464	0.0977247	0.0840931
rna11964	gene5439	LOC101950051	NW_007281356.1:4797711-4802010	q1	q2	OK	164.61	183.957	0.160319	0.606795	0.28865	0.538612	no	136.914	118.89	128.543	85.8144	133.333	131.842
rna11966	gene5441	LOC101953748	NW_007281356.1:4829893-4859746	q1	q2	OK	20.798	24.0298	0.208381	0.717791	0.2176	0.473432	no	23.1484	25.2162	24.2008	27.3264	19.6099	18.7586
rna11967	gene5441	LOC101953748	NW_007281356.1:4829893-4859746	q1	q2	OK	4.73225	6.62519	0.485437	0.803749	0.1646	0.406202	no	6.82929	6.04609	6.50759	5.4379	4.40837	4.38887
rna11968	gene5442	LOC101954033	NW_007281356.1:4862180-4887532	q1	q2	OK	10.2569	7.50331	-0.450998	-0.791575	0.17215	0.416373	no	6.965	6.78014	6.33436	12.3466	8.00707	7.76216
rna11969	gene5442	LOC101954033	NW_007281356.1:4862180-4887532	q1	q2	OK	2.99308	4.35403	0.54072	0.529992	0.3581	0.605138	no	3.30174	3.4057	3.47705	3.60077	2.52569	1.39922
rna1197	gene528	LOC103306020	NC_024218.1:70480488-70483226	q1	q2	OK	2.03787	0	#NAME?	NA	5e-05	0.000720643	yes	0	0	0.113711	2.80947	0.839431	1.23326
rna11970	gene5442	LOC101954033	NW_007281356.1:4862180-4887532	q1	q2	OK	28.3318	32.0364	0.17729	0.549676	0.3437	0.593324	no	31.1093	33.9636	34.2844	33.3198	28.6503	29.4798
rna11975	gene5446	PTPRS	NW_007281356.1:5414348-5678004	q1	q2	OK	0.973289	3.00984	1.62875	1.43186	0.0373	0.152358	no	1.44842	1.67705	2.71064	0.233305	1.1299	0.648101
rna11977	gene5446	PTPRS	NW_007281356.1:5414348-5678004	q1	q2	OK	0.875334	0.000637086	-10.4241	-0.351213	0.2466	0.500732	no	0.000100842	1.77e-08	0.00229804	0.601329	0.31963	1.78622
rna1198	gene529	GNB2L1	NC_024218.1:70550379-70559438	q1	q2	OK	819.057	1006.35	0.297096	0.871415	0.13135	0.354778	no	665.66	673.676	695.183	590.589	550.835	554.206
rna11982	gene5446	PTPRS	NW_007281356.1:5414348-5678004	q1	q2	OK	9.67296	6.6267	-0.545667	-1.29343	0.0259	0.116684	no	4.99494	5.09133	4.57454	8.92826	7.04702	5.78863
rna11987	gene5446	PTPRS	NW_007281356.1:5414348-5678004	q1	q2	OK	5.99488	5.05267	-0.246685	-0.441708	0.4443	0.679782	no	3.90254	4.04519	3.71933	4.87293	4.4508	4.66208
rna11989	gene5446	PTPRS	NW_007281356.1:5414348-5678004	q1	q2	OK	0.635053	1.81923	1.51838	1.12437	0.11495	0.327077	no	2.10409	1.33978	1.72612	0.894826	0.802516	0.227961
rna1199	gene530	TRIM41	NC_024218.1:70567500-70581705	q1	q2	OK	19.6839	24.2258	0.299533	1.16775	0.0448	0.173457	no	17.5277	17.3799	18.2359	14.9405	14.3541	14.9023
rna11990	gene5447	KDM4B	NW_007281356.1:5717347-5888000	q1	q2	OK	2.56227	6.32141	1.30282	3.08386	5e-05	0.000720643	yes	3.73581	4.28963	4.38278	2.00924	1.62586	1.62004
rna11991	gene5447	KDM4B	NW_007281356.1:5717347-5888000	q1	q2	OK	2.05209	3.51109	0.774828	0.500872	0.41545	0.656536	no	4.46641	1.07152	0.870079	1.50174	1.39901	0.127714
rna11992	gene5447	KDM4B	NW_007281356.1:5717347-5888000	q1	q2	OK	1.81664	3.4844	0.939632	0.557217	0.39075	0.63472	no	1.20053	4.75059	4.71927	1.70675	1.81439	2.82661
rna11995	gene5448	UHRF1	NW_007281356.1:5891742-5930669	q1	q2	OK	0.421409	0.286536	-0.556505	-0.406493	0.3484	0.596913	no	0.356481	0.312971	0.000127867	0.419244	0.278528	0.297989
rna11997	gene5450	PLIN3	NW_007281356.1:5936040-5951851	q1	q2	OK	0.335051	0.909369	1.44048	1.1757	0.0479	0.181936	no	1.22718	0.733366	0.769556	0.459612	0.135846	0.303917
rna11998	gene5450	PLIN3	NW_007281356.1:5936040-5951851	q1	q2	OK	0.428625	5.3246	3.63489	4.77377	5e-05	0.000720643	yes	2.68607	4.18619	4.32876	0.481493	0.327869	0.156276
rna11999	gene5451	TICAM1	NW_007281356.1:5954377-5959627	q1	q2	OK	2.20778	2.357	0.0943539	0.2208	0.7013	0.854725	no	1.52686	1.72152	1.8122	1.66974	1.68057	1.43446
rna12	gene6	PAAF1	NC_024218.1:571467-603916	q1	q2	OK	0.662817	1.19903	0.855181	0.447573	0.49635	0.719825	no	1.29498	2.06929	1.74038	0.350202	1.52655	1.54122
rna1200	gene531	LOC101936582	NC_024218.1:70589306-70594809	q1	q2	OK	4.12872	4.31625	0.0640864	0.193682	0.73525	0.872744	no	3.97163	3.66165	3.61344	4.1344	3.52124	3.43961
rna12000	gene5452	FEM1A	NW_007281356.1:5970107-5974107	q1	q2	OK	43.818	39.8967	-0.135252	-0.515629	0.37515	0.621108	no	25.4604	23.5591	24.3389	23.6879	29.3081	29.3531
rna12003	gene5455	DPP9	NW_007281356.1:6042237-6072188	q1	q2	OK	1.03313	1.65604	0.680717	0.639527	0.268	0.519656	no	0.873434	1.3273	0.684838	0.0778578	1.00501	0.546826
rna12004	gene5455	DPP9	NW_007281356.1:6042237-6072188	q1	q2	OK	0.858938	0.758649	-0.179122	-0.135975	0.80705	0.911824	no	0.424798	0.576694	0.910542	0.9813	0.398239	0.704141
rna12005	gene5455	DPP9	NW_007281356.1:6042237-6072188	q1	q2	OK	8.85408	8.49196	-0.0602462	-0.1925	0.73195	0.871366	no	5.87964	5.76203	6.65052	6.78014	6.13113	6.50016
rna12006	gene5456	LOC101930955	NW_007281356.1:6072258-6090012	q1	q2	OK	2.52428	3.09802	0.295474	0.715335	0.2125	0.466979	no	1.7979	2.13157	2.35667	2.58164	1.41563	1.19938
rna12008	gene5457	LOC101932544	NW_007281356.1:6092727-6122774	q1	q2	OK	49.8534	53.3961	0.0990439	0.31401	0.58125	0.779451	no	37.4828	36.308	38.3562	35.405	34.8301	36.3473
rna12009	gene5458	TNFAIP8L1	NW_007281356.1:6092727-6122774	q1	q2	OK	10.4168	7.4806	-0.477686	-0.743594	0.1995	0.451994	no	4.69985	5.00226	4.78927	9.74572	5.409	5.75729
rna12010	gene5458	TNFAIP8L1	NW_007281356.1:6092727-6122774	q1	q2	OK	0.581519	0.488159	-0.252475	-0.0946016	0.90145	0.955782	no	0.814284	1.63594e-05	0.322672	0.530837	0.724209	0.132685
rna12011	gene5458	TNFAIP8L1	NW_007281356.1:6092727-6122774	q1	q2	OK	0.383995	0.283403	-0.438236	-0.174177	0.824	0.92031	no	0.247869	0.216369	0.125448	0.258208	0.270414	0.272238
rna12012	gene5459	SEMA6B	NW_007281356.1:6352710-6389036	q1	q2	OK	6.82717	6.22433	-0.133369	-0.485053	0.42275	0.662428	no	3.68024	3.40277	3.48129	4.79875	3.50943	3.47447
rna12013	gene5460	LRG1	NW_007281356.1:6408194-6409467	q1	q2	OK	0.852115	0.227262	-1.90669	-2.23535	0.00195	0.0160934	yes	0	0.282099	0.197148	0.573333	0.581688	0.505701
rna12014	gene5461	LOC101933257	NW_007281356.1:6419050-6431184	q1	q2	OK	33.7237	37.2291	0.14267	0.466897	0.4184	0.658912	no	24.3869	31.9332	28.5058	24.2886	26.1514	30.4418
rna12015	gene5461	LOC101933257	NW_007281356.1:6419050-6431184	q1	q2	OK	5.98014	1.89682	-1.6566	-0.993197	0.14505	0.37638	no	0.748923	0.452216	3.32293	4.28654	5.01038	2.02033
rna12016	gene5462	LOC101933739	NW_007281356.1:6442323-6451116	q1	q2	OK	1.22266	0.916669	-0.415547	-0.52157	0.35785	0.604973	no	0.528326	0.987125	0.743102	0.81536	0.501624	1.1749
rna12018	gene5462	LOC101933739	NW_007281356.1:6442323-6451116	q1	q2	OK	0.337602	0.00103177	-8.35406	-0.408703	0.3952	0.638812	no	1.93591e-05	2.51463e-05	0.139056	0.0609676	0.868233	0.222352
rna12020	gene5464	LOC101934357	NW_007281356.1:6469072-6491958	q1	q2	OK	0.0793586	0.417345	2.39478	0.650415	0.4855	0.711889	no	0.623174	0.676395	0.295523	0.113304	0.632412	0.103326
rna12021	gene5464	LOC101934357	NW_007281356.1:6469072-6491958	q1	q2	OK	1.29044	2.08368	0.691272	0.677507	0.2355	0.491888	no	1.78198	1.99181	1.91057	1.16057	1.2681	1.15059
rna12022	gene5464	LOC101934357	NW_007281356.1:6469072-6491958	q1	q2	OK	21.8424	21.4595	-0.0255147	-0.095168	0.86725	0.940528	no	19.379	18.8718	20.0447	21.9873	19.1735	19.311
rna12023	gene5465	UBXN6	NW_007281356.1:6500743-6514077	q1	q2	OK	16.227	19.937	0.29705	1.09105	0.05755	0.206775	no	16.0686	15.8974	16.4459	14.5229	12.8378	12.9301
rna12024	gene5466	CHAF1A	NW_007281356.1:6516725-6548058	q1	q2	OK	0.759917	0.660355	-0.202601	-0.243812	0.67155	0.836893	no	0.95654	0.540067	0.992996	0.812518	0.826418	0.875155
rna12025	gene5466	CHAF1A	NW_007281356.1:6516725-6548058	q1	q2	OK	0.70436	1.16285	0.723278	1.06107	0.06735	0.230682	no	0.44045	1.2699	0.746816	0.615076	0.553394	0.41665
rna12026	gene5467	SH3GL1	NW_007281356.1:6548322-6619623	q1	q2	OK	4.78313	4.16784	-0.198655	-0.211308	0.6877	0.846824	no	1.53279	2.43713	1.94693	2.52177	0.923916	0.770014
rna12028	gene5467	SH3GL1	NW_007281356.1:6548322-6619623	q1	q2	OK	13.0796	10.4929	-0.317908	-0.670658	0.2361	0.492438	no	6.94939	8.79532	8.70379	11.0502	10.9852	10.9539
rna12029	gene5467	SH3GL1	NW_007281356.1:6548322-6619623	q1	q2	OK	1.72053	2.59897	0.59509	0.560714	0.33735	0.58681	no	2.20425	1.11174	1.54376	1.41536	1.12814	0.976756
rna12030	gene5468	MPND	NW_007281356.1:6548322-6619623	q1	q2	OK	6.54401	6.0562	-0.111762	-0.218179	0.70055	0.854317	no	4.10668	4.94315	4.56219	5.55745	4.9322	4.50458
rna12032	gene5469	STAP2	NW_007281356.1:6624550-6637556	q1	q2	OK	0.443981	0.243036	-0.869328	-1.07071	0.09355	0.287817	no	0.293709	0.122951	0.12029	0.68476	0.0684882	0.273504
rna12033	gene5470	FSD1	NW_007281356.1:6642134-6655793	q1	q2	OK	4.14188	1.4214	-1.54298	-3.42339	5e-05	0.000720643	yes	1.11443	1.09449	0.968164	3.61428	2.80275	3.05937
rna12034	gene5471	SHD	NW_007281356.1:6690359-6719000	q1	q2	OK	20.4764	17.2509	-0.24729	-0.740236	0.18925	0.438715	no	9.61485	10.9092	11.2468	9.47445	14.6292	14.6092
rna12035	gene5471	SHD	NW_007281356.1:6690359-6719000	q1	q2	OK	0.424169	0.315276	-0.428021	-0.168344	0.85215	0.933699	no	0.223208	0.298579	0.156956	0.197454	0.249141	0.514672
rna12038	gene5471	SHD	NW_007281356.1:6690359-6719000	q1	q2	OK	12.2632	5.55742	-1.14185	-1.66516	0.00555	0.0362027	yes	2.50115	2.94479	3.57944	4.63405	7.82366	6.7252
rna12039	gene5472	CCDC94	NW_007281356.1:6720241-6730802	q1	q2	OK	25.6432	34.6304	0.433464	1.65123	0.00445	0.0305551	yes	26.143	29.2748	29.2261	20.3714	21.518	21.7855
rna1204	gene535	LOC101936313	NC_024218.1:70616528-70623695	q1	q2	OK	0.172181	0.374968	1.12284	0.678525	0.32855	0.577774	no	1.64911e-05	0.351053	0.467068	0.211993	0.160838	0.000119326
rna12040	gene5473	EBI3	NW_007281356.1:6733105-6745114	q1	q2	OK	6.65392	5.63699	-0.239279	-0.670437	0.24755	0.501508	no	3.09423	3.80697	3.56125	3.3097	4.52155	4.86333
rna12041	gene5474	ANKRD24	NW_007281356.1:6746931-6775258	q1	q2	OK	0.905905	0.803912	-0.172322	-0.337574	0.5611	0.765958	no	0.337862	0.708178	0.8153	1.01898	0.473102	0.411346
rna12042	gene5475	SIRT6	NW_007281356.1:6780182-6803697	q1	q2	OK	6.55193	7.19436	0.134947	0.333832	0.5561	0.762203	no	5.39552	5.65403	5.6144	5.14885	5.48062	4.87508
rna12046	gene5478	MAP2K2	NW_007281356.1:6854688-6873476	q1	q2	OK	52.3106	59.7996	0.193032	0.71027	0.21355	0.468248	no	39.1608	36.7093	35.7883	36.1376	32.5245	30.8308
rna12047	gene5479	ZBTB7A	NW_007281356.1:6888614-6913501	q1	q2	OK	3.94639	4.90488	0.313683	0.80996	0.1669	0.409448	no	4.24068	4.11408	4.48405	4.67818	3.27261	2.59972
rna1205	gene535	LOC101936313	NC_024218.1:70616528-70623695	q1	q2	OK	0.371782	0.264631	-0.490472	-0.271112	0.5723	0.772969	no	0.440255	0.0976662	0.000267317	0.309045	0.233363	0.249745
rna12051	gene5481	PIAS4	NW_007281356.1:6948812-6982026	q1	q2	OK	3.51204	3.71591	0.0814052	0.201277	0.72855	0.869367	no	2.87839	2.97022	2.95555	3.2041	2.7116	2.56764
rna12052	gene5482	EEF2	NW_007281356.1:6994151-7006688	q1	q2	OK	1187.57	1233.2	0.0543948	0.0928195	0.869	0.941266	no	975.007	955.924	954.138	887.253	969.646	966.129
rna12053	gene5483	DAPK3	NW_007281356.1:7014963-7039677	q1	q2	OK	17.9197	12.388	-0.532601	-2.06186	0.00025	0.00295366	yes	8.55199	7.16881	7.39168	13.0864	10.8464	10.2234
rna12054	gene5484	NMRK2	NW_007281356.1:7051343-7062541	q1	q2	OK	213.999	136.39	-0.649865	-2.29414	0.0001	0.00133596	yes	137.788	91.6146	91.3561	113.795	196.252	195.142
rna12055	gene5484	NMRK2	NW_007281356.1:7051343-7062541	q1	q2	OK	7.11059	5.48992	-0.373185	-0.221742	0.7136	0.860918	no	5.99503	2.10063	3.1332	3.04663	5.67525	5.60539
rna12056	gene5485	ATCAY	NW_007281356.1:7069532-7103276	q1	q2	OK	0.102023	0.336926	1.72354	0.76603	0.3171	0.566588	no	0.446669	0.000341452	0.310974	0.000308158	6.59062e-05	0.131717
rna12061	gene5488	NRTN	NW_007281356.1:7243067-7345840	q1	q2	OK	1.90609	2.41197	0.339598	0.654115	0.263	0.515173	no	1.71332	1.77507	1.31034	2.02161	0.942344	1.037
rna12065	gene5489	LOC101933365	NW_007281356.1:7243067-7345840	q1	q2	OK	0.443816	0.540607	0.28462	0.139013	0.8214	0.918735	no	0.342104	0.479178	0.288606	0.391902	0.375003	0.159891
rna12066	gene5490	DUS3L	NW_007281356.1:7455384-7472390	q1	q2	OK	12.3008	16.1262	0.390651	1.38871	0.01675	0.0849205	no	14.6312	12.9704	13.3777	9.7202	11.0346	10.7323
rna1207	gene537	LOC101937139	NC_024218.1:70644949-70650074	q1	q2	OK	1.50149	1.65617	0.141453	0.241685	0.67755	0.840623	no	1.13336	1.25646	1.22928	1.40535	0.994163	0.913742
rna12070	gene5494	RFX2	NW_007281356.1:7518572-7620307	q1	q2	OK	0.523569	1.94445	1.89291	2.2163	0.0007	0.00700706	yes	1.43637	0.738495	1.4702	0.402838	0.436395	0.27587
rna12071	gene5494	RFX2	NW_007281356.1:7518572-7620307	q1	q2	OK	1.89632	0.380198	-2.31838	-1.64249	0.069	0.234426	no	0.34218	0.682103	8.00578e-05	2.03231	0.864591	1.08601
rna12075	gene5495	ACSBG2	NW_007281356.1:7643959-7683193	q1	q2	OK	2.74336	1.92646	-0.509993	-0.701368	0.22895	0.485172	no	1.43348	1.95714	2.17635	2.89872	2.71266	2.90407
rna12076	gene5495	ACSBG2	NW_007281356.1:7643959-7683193	q1	q2	OK	5.95111	3.49316	-0.768627	-2.288	0.00015	0.00190242	yes	1.98171	2.41166	2.17615	4.87657	3.42473	3.47993
rna12077	gene5496	MLLT1	NW_007281356.1:7684772-7750673	q1	q2	OK	3.63916	4.01081	0.140289	0.460466	0.42825	0.666641	no	2.95021	2.77862	3.01079	2.90593	2.62106	2.61269
rna12079	gene5498	LOC101944135	NW_007281356.1:7834446-7841765	q1	q2	OK	15.8253	24.6826	0.641262	1.95514	0.0005	0.00527487	yes	19.3707	19.4503	18.2695	14.1117	11.4868	11.7402
rna1208	gene538	LOC101937406	NC_024218.1:70652663-70665112	q1	q2	OK	0.469538	0.292311	-0.683741	-0.33891	0.5328	0.746119	no	0.135799	0.888066	0.246165	0.45069	0.659285	0.534011
rna12080	gene5498	LOC101944135	NW_007281356.1:7834446-7841765	q1	q2	OK	8.68801	14.4116	0.730136	1.64816	0.0046	0.0313373	yes	10.5175	10.7489	11.2991	6.67623	6.92743	6.35638
rna12081	gene5499	ZNF414	NW_007281356.1:7849485-7874508	q1	q2	OK	0.362896	0.267001	-0.442713	-0.156176	0.86195	0.937762	no	0.368885	0.098632	0.336423	0.496885	0.0710598	0.257047
rna12082	gene5499	ZNF414	NW_007281356.1:7849485-7874508	q1	q2	OK	0.991049	0.263689	-1.91012	-0.538316	0.4082	0.650368	no	0.00219118	8.26003e-05	0.401379	1.06387	0.212601	0.443566
rna12083	gene5499	ZNF414	NW_007281356.1:7849485-7874508	q1	q2	OK	11.2937	14.4938	0.359922	0.853816	0.14435	0.375405	no	7.39406	10.1972	9.21116	6.39236	7.50388	7.28675
rna12084	gene5499	ZNF414	NW_007281356.1:7849485-7874508	q1	q2	OK	12.1573	11.6616	-0.0600559	-0.138982	0.8047	0.910558	no	5.73199	7.58099	8.51312	7.41906	7.93266	7.43358
rna12085	gene5500	MYO1F	NW_007281356.1:7883278-7936711	q1	q2	OK	2.02436	1.43096	-0.500486	-1.31338	0.0238	0.109787	no	1.07329	1.22928	1.0174	2.31783	1.3011	1.18607
rna12086	gene5501	ADAMTS10	NW_007281356.1:7944972-8029999	q1	q2	OK	0.739866	0.517452	-0.51584	-0.9176	0.12055	0.336397	no	0.346821	0.373132	0.383855	0.780649	0.410563	0.394487
rna1209	gene538	LOC101937406	NC_024218.1:70652663-70665112	q1	q2	OK	0.383734	1.20094	1.64598	1.75503	0.01095	0.0610021	no	1.00552	0.766267	1.1564	0.481533	0.168178	0.217986
rna12093	gene5507	FAM76A	NW_007281357.1:18098-37338	q1	q2	OK	18.3486	26.6706	0.539578	2.05712	0.00025	0.00295366	yes	17.9326	20.8025	21.343	14.359	14.1241	13.5218
rna12094	gene5508	SESN2	NW_007281357.1:55151-80032	q1	q2	OK	14.3295	14.0462	-0.0288105	-0.110535	0.84595	0.930833	no	8.32535	8.80239	8.81194	8.81912	9.24623	8.87475
rna12095	gene5509	PHACTR4	NW_007281357.1:152853-219263	q1	q2	OK	1.56465	1.16864	-0.421004	-0.49663	0.39485	0.638543	no	0.750091	0.635175	0.634992	0.945295	0.912003	0.887776
rna12096	gene5509	PHACTR4	NW_007281357.1:152853-219263	q1	q2	OK	1.24279	1.5785	0.344981	0.293453	0.61975	0.805765	no	1.23082	0.528555	1.7074	0.854966	0.444653	1.4721
rna12097	gene5509	PHACTR4	NW_007281357.1:152853-219263	q1	q2	OK	9.44128	9.25855	-0.0281964	-0.0877256	0.8819	0.947499	no	6.83351	7.36322	6.71909	7.20957	7.60887	7.06648
rna12098	gene5510	LOC101936309	NW_007281357.1:226860-239099	q1	q2	OK	7.94326e-05	0.676608	13.0563	0.0716321	0.2324	0.488682	no	0.0188262	1.2115	2.6005e-06	0.000461112	6.44403e-05	4.232e-06
rna12100	gene5510	LOC101936309	NW_007281357.1:226860-239099	q1	q2	OK	0.536627	0.998007	0.895131	0.700381	0.2143	0.469006	no	0.656457	0.000651535	1.21158	0.305753	0.479291	0.267349
rna12101	gene5511	RCC1	NW_007281357.1:244324-255866	q1	q2	OK	3.79982	3.74459	-0.0211217	-0.059664	0.9159	0.96121	no	2.61055	2.23588	2.10604	2.574	2.39019	2.27091
rna12104	gene5514	TCEA3	NW_007281357.1:548258-580436	q1	q2	OK	32.171	27.2465	-0.239691	-0.920825	0.10765	0.314319	no	19.2156	19.7112	20.431	21.9953	24.4551	24.8191
rna12106	gene5515	ASAP3	NW_007281357.1:592569-659157	q1	q2	OK	1.12478	1.08464	-0.0524277	-0.104545	0.86215	0.937778	no	0.608576	0.89935	1.06492	1.475	0.558872	0.57245
rna12108	gene5517	CATSPER4	NW_007281357.1:716079-733316	q1	q2	OK	3.38346	2.99603	-0.175445	-0.365106	0.5172	0.734274	no	2.80346	2.09943	1.96234	2.02573	2.99738	2.82205
rna12109	gene5518	ID3	NW_007281357.1:759643-762489	q1	q2	OK	66.1425	65.0995	-0.0229303	-0.0872149	0.88115	0.947174	no	49.9949	44.7636	46.1022	72.4463	36.3774	38.2318
rna12117	gene5520	YTHDF2	NW_007281357.1:922976-951022	q1	q2	OK	0.865589	0.477959	-0.856796	-0.522536	0.37895	0.624238	no	0.44097	0.226892	0.472163	0.705565	0.434442	0.841633
rna12118	gene5520	YTHDF2	NW_007281357.1:922976-951022	q1	q2	OK	18.8202	18.86	0.00304643	0.0112672	0.98465	0.992364	no	12.4277	13.6724	13.2363	13.5631	13.1099	13.3657
rna12120	gene5521	GMEB1	NW_007281357.1:957209-976185	q1	q2	OK	4.43418	3.5241	-0.331412	-0.724404	0.2117	0.465995	no	2.13905	3.22174	2.48258	3.36651	3.03603	3.51726
rna12121	gene5521	GMEB1	NW_007281357.1:957209-976185	q1	q2	OK	0.603384	0.156827	-1.9439	-0.833773	0.2564	0.508699	no	0.215718	0.170359	0.676495	0.892156	0.70153	0.561917
rna12122	gene5521	GMEB1	NW_007281357.1:957209-976185	q1	q2	OK	1.40207	0.822572	-0.769344	-0.730163	0.18005	0.427188	no	0.884101	0.185071	0.791742	0.798016	0.921916	0.776263
rna12123	gene5521	GMEB1	NW_007281357.1:957209-976185	q1	q2	OK	0.000560297	0.943653	10.7178	0.48303	0.2362	0.492535	no	0.193919	1.02553	0.123245	0.000145058	3.87626e-05	4.3468e-05
rna12124	gene5522	LOC101940879	NW_007281357.1:981308-1055761	q1	q2	OK	5.93289	3.95066	-0.586642	-1.60656	0.0049	0.0328733	yes	2.40384	2.89907	3.14048	3.71758	4.79415	4.45847
rna12125	gene5522	LOC101940879	NW_007281357.1:981308-1055761	q1	q2	OK	0.27924	0.312288	0.161371	0.0907884	0.88365	0.948318	no	0.161424	0.278867	0.329991	0.0857559	0.362452	0.16301
rna12127	gene5524	TAF12	NW_007281357.1:1062966-1075559	q1	q2	OK	30.707	16.1904	-0.923427	-1.65499	0.0055	0.0359356	yes	13.0235	10.3614	12.6829	18.3438	24.1846	26.0285
rna12128	gene5524	TAF12	NW_007281357.1:1062966-1075559	q1	q2	OK	11.6846	17.4439	0.578117	0.510512	0.3119	0.561958	no	14.1455	14.5274	13.8006	17.5077	9.01418	6.94996
rna12129	gene5524	TAF12	NW_007281357.1:1062966-1075559	q1	q2	OK	27.0839	43.8916	0.696511	1.76402	0.00335	0.0244587	yes	34.4813	37.4873	35.324	22.7873	23.3958	23.6791
rna1213	gene543	LOC101942334	NC_024218.1:70795026-70809150	q1	q2	OK	2.31152	2.7739	0.263072	0.65917	0.24875	0.502527	no	2.35251	1.90051	2.14696	2.38723	1.63678	1.46751
rna12132	gene5527	LOC101941985	NW_007281357.1:1103729-1109005	q1	q2	OK	42.074	61.9159	0.55738	1.99578	0.0004	0.0043589	yes	44.063	39.6178	39.9811	32.987	27.1017	26.7694
rna12133	gene5527	LOC101941985	NW_007281357.1:1103729-1109005	q1	q2	OK	0.136222	1.42267	3.38457	0.860755	0.2812	0.531527	no	2.01202	0.441374	1.81739	0.168174	0.351457	7.59366e-05
rna12134	gene5528	TRNAU1AP	NW_007281357.1:1112641-1130529	q1	q2	OK	25.1744	40.2901	0.678469	2.48176	5e-05	0.000720643	yes	31.2524	33.8143	34.6611	20.1123	21.4388	22.0586
rna12135	gene5529	LOC101940791	NW_007281357.1:1195780-1209243	q1	q2	OK	1.45966	0.903544	-0.691965	-1.30107	0.02485	0.113183	no	0.519565	0.705249	0.656213	1.56667	0.763372	0.787615
rna1214	gene544	LOC101942596	NC_024218.1:70826570-70878473	q1	q2	OK	2.23009	1.80591	-0.304379	-0.634228	0.2718	0.522973	no	1.42244	1.60935	1.67678	2.29703	1.86574	1.61751
rna12145	gene5530	EPB41	NW_007281357.1:1231379-1392822	q1	q2	OK	2.20038	0.838813	-1.39133	-1.27011	0.03375	0.141668	no	0.873	0.796803	0.455368	2.16991	1.79262	1.15283
rna12148	gene5530	EPB41	NW_007281357.1:1231379-1392822	q1	q2	OK	0.757541	0.161431	-2.23041	-1.18427	0.2106	0.464899	no	0.184838	0.0958289	0.177771	1.33801	0.540428	0.479487
rna12149	gene5530	EPB41	NW_007281357.1:1231379-1392822	q1	q2	OK	0.21861	0.351672	0.68587	0.324588	0.6633	0.831834	no	0.230332	0.371224	0.491246	0.44822	0.126405	0.140276
rna12152	gene5530	EPB41	NW_007281357.1:1231379-1392822	q1	q2	OK	4.98054	4.54155	-0.133117	-0.183528	0.7686	0.891396	no	2.89775	5.19338	5.93839	10.797	2.48941	2.71172
rna12153	gene5530	EPB41	NW_007281357.1:1231379-1392822	q1	q2	OK	0.507065	0.591112	0.221261	0.13685	0.82175	0.918942	no	0.258865	0.714026	0.587805	0.900083	0.204203	0.28747
rna12154	gene5530	EPB41	NW_007281357.1:1231379-1392822	q1	q2	OK	1.18384	0.360744	-1.71443	-0.965785	0.07735	0.253109	no	0.479742	0.371828	0.308096	0.994611	1.21516	1.15383
rna12158	gene5530	EPB41	NW_007281357.1:1231379-1392822	q1	q2	OK	3.34391	0.518549	-2.68898	-2.09236	0.01355	0.0724649	no	0.438087	0.328858	0.550729	4.97813	1.60421	1.4505
rna12159	gene5530	EPB41	NW_007281357.1:1231379-1392822	q1	q2	OK	1.32784	6.12081	2.20464	1.31934	0.03745	0.152791	no	3.15735	3.61383	3.1591	1.09073e-05	0.000330548	0.069164
rna12161	gene5530	EPB41	NW_007281357.1:1231379-1392822	q1	q2	OK	0.125074	0.280697	1.16623	0.351121	0.69795	0.853056	no	1.28972	1.10896	1.04035	0.937294	1.11961	0.609061
rna12162	gene5530	EPB41	NW_007281357.1:1231379-1392822	q1	q2	OK	0.241531	0.343801	0.509369	0.240096	0.7373	0.873655	no	0.211085	0.260573	0.334924	0.311552	0.0734068	0.18754
rna12163	gene5531	LOC101947078	NW_007281357.1:1486866-1561710	q1	q2	OK	5.15357	3.54641	-0.539211	-1.70233	0.0034	0.0247263	yes	2.76293	2.60382	2.80443	3.90904	4.35306	3.75441
rna12164	gene5532	SRSF4	NW_007281357.1:1591167-1615294	q1	q2	OK	2.27126	5.14016	1.17832	1.11033	0.0651	0.225056	no	3.62364	6.30037	3.37317	2.06612	1.84446	2.10743
rna12165	gene5532	SRSF4	NW_007281357.1:1591167-1615294	q1	q2	OK	23.0485	11.6338	-0.986352	-2.20989	0.00025	0.00295366	yes	8.01783	7.4306	8.76977	18.0892	16.3876	16.3493
rna12166	gene5532	SRSF4	NW_007281357.1:1591167-1615294	q1	q2	OK	5.07776	5.17102	0.0262558	0.0327184	0.9552	0.978232	no	3.22755	3.53774	4.51432	2.95397	3.74229	4.62177
rna12167	gene5532	SRSF4	NW_007281357.1:1591167-1615294	q1	q2	OK	9.70907	12.2051	0.330078	0.641497	0.2665	0.518327	no	14.3051	11.6693	13.3847	15.4217	12.4107	10.2313
rna12169	gene5534	MECR	NW_007281357.1:1639089-1669036	q1	q2	OK	15.8326	10.9946	-0.526109	-1.81232	0.00155	0.0134137	yes	6.68444	9.31414	9.05654	10.4123	13.2081	12.8508
rna12170	gene5535	PTPRU	NW_007281357.1:1742129-2091940	q1	q2	OK	5.44091	11.5349	1.08408	3.89182	5e-05	0.000720643	yes	7.29036	8.39763	9.00738	3.40775	4.32789	4.10447
rna12172	gene5537	LAPTM5	NW_007281357.1:3163501-3197546	q1	q2	OK	108.958	68.3595	-0.672551	-2.5664	5e-05	0.000720643	yes	43.3567	46.6186	46.8999	59.2839	78.6905	79.2889
rna12173	gene5538	SDC3	NW_007281357.1:3578903-3780901	q1	q2	OK	4.23915	2.77035	-0.613708	-1.27885	0.0378	0.153565	no	1.30781	1.65415	1.61408	2.45071	1.18838	2.4338
rna12174	gene5538	SDC3	NW_007281357.1:3578903-3780901	q1	q2	OK	2.50715	0.0165619	-7.24204	-2.41612	0.12165	0.338481	no	0.552919	0.170807	0.144785	4.76431	2.02286	0.975755
rna12175	gene5539	PUM1	NW_007281357.1:3805304-3930073	q1	q2	OK	0.681622	0.786321	0.206148	0.123529	0.84165	0.929044	no	0.375597	0.529134	0.674537	0.616076	0.615204	0.259108
rna12176	gene5539	PUM1	NW_007281357.1:3805304-3930073	q1	q2	OK	3.13046	3.35738	0.100959	0.134535	0.8136	0.914928	no	1.8786	2.00302	2.50987	2.21965	2.17545	1.78723
rna12177	gene5539	PUM1	NW_007281357.1:3805304-3930073	q1	q2	OK	2.44732	2.50251	0.0321719	0.0346824	0.94965	0.975956	no	1.72801	1.57978	1.89711	2.62405	1.78243	1.08226
rna12178	gene5539	PUM1	NW_007281357.1:3805304-3930073	q1	q2	OK	10.9757	10.5561	-0.0562344	-0.123025	0.82795	0.922312	no	8.31028	5.86244	6.89765	9.18633	6.16045	7.17813
rna12179	gene5539	PUM1	NW_007281357.1:3805304-3930073	q1	q2	OK	1.15557	1.27681	0.143929	0.111182	0.8496	0.9323	no	0.599634	1.13758	0.739383	0.698915	0.978926	0.583632
rna12180	gene5539	PUM1	NW_007281357.1:3805304-3930073	q1	q2	OK	5.44488	5.38831	-0.0150684	-0.0211151	0.9716	0.985394	no	2.92356	4.23595	2.72246	2.48075	3.40692	3.90765
rna12184	gene5541	SNRNP40	NW_007281357.1:4381631-4398570	q1	q2	OK	17.6355	27.773	0.6552	2.30585	0.0001	0.00133596	yes	17.8587	21.8852	21.5222	15.2756	12.658	12.1464
rna12185	gene5542	ZCCHC17	NW_007281357.1:4403217-4426288	q1	q2	OK	19.3649	42.9143	1.14802	4.16009	5e-05	0.000720643	yes	31.1856	35.8537	36.2768	13.7964	16.4797	16.9395
rna12186	gene5543	LOC103306151	NW_007281357.1:4429923-4431123	q1	q2	OK	86.1813	201.222	1.22334	4.47878	5e-05	0.000720643	yes	165.275	144.852	142.945	33.9924	77.336	80.6742
rna12187	gene5544	B4GALT5	NW_007281357.1:4460079-4522758	q1	q2	OK	20.8364	9.44977	-1.14076	-4.10581	5e-05	0.000720643	yes	5.82279	5.19864	5.21898	15.1177	11.2091	11.0559
rna12188	gene5544	B4GALT5	NW_007281357.1:4460079-4522758	q1	q2	OK	0.765274	0.757625	-0.014493	-0.0104383	0.9858	0.992983	no	0.540747	0.580659	0.421943	0.497915	0.326361	0.694209
rna12189	gene5545	SLC9A8	NW_007281357.1:4533873-4601849	q1	q2	OK	3.88321	3.1326	-0.309889	-0.945191	0.104	0.307638	no	1.74945	2.05267	2.0459	2.57418	2.60997	2.26075
rna12191	gene5547	SPATA2	NW_007281357.1:4716095-4728712	q1	q2	OK	0.660539	1.24309	0.912211	0.480866	0.38265	0.627431	no	1.6576	0.448902	0.433978	1.19259	0.000336012	0.354766
rna12192	gene5547	SPATA2	NW_007281357.1:4716095-4728712	q1	q2	OK	2.96543	3.70006	0.319308	0.552256	0.36225	0.608855	no	1.1861	2.47013	2.396	1.12183	2.04909	1.75252
rna12193	gene5548	RNF114	NW_007281357.1:4738668-4749080	q1	q2	OK	11.597	8.50383	-0.447572	-1.5788	0.00605	0.0387635	yes	4.70291	5.01109	4.94895	8.86911	6.08626	6.05666
rna12196	gene5550	LOC101931257	NW_007281357.1:4914100-4933114	q1	q2	OK	55.8027	39.5504	-0.496644	-1.88933	0.0009	0.00860606	yes	25.9031	24.5157	24.4505	34.1395	35.3963	36.2365
rna12197	gene5550	LOC101931257	NW_007281357.1:4914100-4933114	q1	q2	OK	3.05725	2.41857	-0.338079	-0.287967	0.6304	0.812616	no	1.96416	1.76493	1.17033	2.01369	1.54028	2.66111
rna12198	gene5551	TMEM189	NW_007281357.1:4945942-4980308	q1	q2	OK	8.93792	9.00806	0.0112766	0.0338984	0.95395	0.97788	no	5.7405	5.32926	5.03801	6.3246	5.04543	5.04019
rna12199	gene5552	CEBPB	NW_007281357.1:4987972-4994482	q1	q2	OK	5.44986	6.87332	0.33479	1.21925	0.03605	0.14843	no	4.45325	4.69089	4.84711	3.92719	3.84801	3.56215
rna122	gene60	LOC101953732	NC_024218.1:9771937-9918907	q1	q2	OK	0.786999	0.591287	-0.412504	-0.433872	0.44365	0.679386	no	0.494933	0.421152	0.327173	0.803351	0.482538	0.449709
rna12200	gene5553	PTPN1	NW_007281357.1:5256517-5315827	q1	q2	OK	11.4256	7.50371	-0.606588	-1.05867	0.0667	0.228992	no	5.29547	4.1756	4.15975	12.056	6.48016	4.3366
rna12201	gene5553	PTPN1	NW_007281357.1:5256517-5315827	q1	q2	OK	3.94264	3.64049	-0.115033	-0.137333	0.8082	0.912067	no	1.57269	2.34178	2.55375	2.06339	2.2381	3.1039
rna12202	gene5553	PTPN1	NW_007281357.1:5256517-5315827	q1	q2	OK	2.23931	3.74305	0.741157	0.688063	0.2446	0.499217	no	1.85634	3.73314	3.4711	3.10969	1.04545	2.56068
rna12203	gene5554	FAM65C	NW_007281357.1:5316238-5399192	q1	q2	OK	0.95553	2.45627	1.3621	3.41192	5e-05	0.000720643	yes	1.68156	1.77604	1.97842	1.3392	0.502132	0.479175
rna12205	gene5555	LOC103306152	NW_007281357.1:5408022-5450086	q1	q2	OK	0.498544	1.5707	1.65561	1.10309	0.06885	0.234031	no	1.14044	1.09388	1.60694	0.339328	0.364359	0.476715
rna12207	gene5556	PARD6B	NW_007281357.1:5408022-5450086	q1	q2	OK	0.603119	0.898358	0.574848	0.836199	0.1574	0.39575	no	0.522143	0.765146	0.619856	0.649274	0.358586	0.372017
rna12208	gene5557	BCAS4	NW_007281357.1:5469582-5532437	q1	q2	OK	3.85155	3.44301	-0.161767	-0.314283	0.5757	0.775368	no	2.27995	1.81433	2.25554	3.48935	2.29872	1.79212
rna12209	gene5558	ADNP	NW_007281357.1:5540834-5573097	q1	q2	OK	1.5563	1.31639	-0.241529	-0.274265	0.63375	0.814666	no	0.82599	0.647504	0.777605	1.03805	0.750207	0.927477
rna12210	gene5558	ADNP	NW_007281357.1:5540834-5573097	q1	q2	OK	0.353347	0.166365	-1.08673	-0.490003	0.5931	0.787738	no	0.106303	0.0749851	0.140028	0.168488	0.258998	0.205418
rna12211	gene5558	ADNP	NW_007281357.1:5540834-5573097	q1	q2	OK	22.7775	23.5468	0.0479252	0.176849	0.75635	0.885132	no	17.1811	17.3066	16.622	20.2724	15.5272	15.7575
rna12212	gene5559	DPM1	NW_007281357.1:5591251-5617403	q1	q2	OK	0.86294	2.47451	1.51981	1.27192	0.0466	0.178315	no	2.76877	1.77171	2.68111	0.778117	1.02179	0.722719
rna12213	gene5559	DPM1	NW_007281357.1:5591251-5617403	q1	q2	OK	22.5189	20.817	-0.113375	-0.425334	0.47035	0.699908	no	11.7039	12.5582	11.6524	14.6624	12.6941	14.3786
rna12214	gene5560	MOCS3	NW_007281357.1:5617508-5619179	q1	q2	OK	3.64861	5.97105	0.710638	1.69991	0.0036	0.025923	yes	3.69081	3.9576	3.92974	2.46552	2.38003	2.40967
rna12215	gene5561	LOC101935043	NW_007281357.1:5668224-5721115	q1	q2	OK	1.06385	0.911244	-0.223392	-0.319552	0.57375	0.77395	no	0.795742	0.554455	0.542537	0.697875	0.865987	0.720287
rna12216	gene5562	SERINC2	NW_007281357.1:5794572-5824029	q1	q2	OK	8.3462	14.4249	0.789371	2.45256	5e-05	0.000720643	yes	7.60775	9.38614	8.94507	4.76146	5.10461	5.23433
rna12217	gene5564	LOC103306153	NW_007281357.1:6090896-6344464	q1	q2	OK	0.171023	0.324963	0.92609	0.631059	0.3039	0.55381	no	0.239542	0.0646093	0.316349	0.106752	0	0.225138
rna12218	gene5565	HIVEP3	NW_007281357.1:6412295-6506401	q1	q2	OK	1.10744	0.98327	-0.171573	-0.443938	0.4326	0.670147	no	0.749697	0.672468	0.600073	1.12767	0.608438	0.65446
rna12219	gene5566	EDN2	NW_007281357.1:6612903-6619000	q1	q2	OK	0.88055	0.287445	-1.61512	-2.36935	5e-05	0.000720643	yes	0.222944	0.175304	0.207584	1.19543	0.416695	0.366704
rna12220	gene5567	FOXO6	NW_007281357.1:7072845-7166492	q1	q2	OK	5.90338	10.8063	0.87226	3.28564	5e-05	0.000720643	yes	6.95444	6.30084	6.47665	4.48385	3.43025	3.10692
rna12221	gene5568	SCMH1	NW_007281357.1:7440498-7542693	q1	q2	OK	2.84979	2.27979	-0.321957	-0.448296	0.443	0.678952	no	1.86611	1.28591	2.10463	1.80535	2.38753	2.04042
rna12222	gene5568	SCMH1	NW_007281357.1:7440498-7542693	q1	q2	OK	2.08553	1.23991	-0.750182	-0.808194	0.19055	0.440412	no	1.06563	0.944358	0.681247	2.36188	0.961369	1.17021
rna12223	gene5568	SCMH1	NW_007281357.1:7440498-7542693	q1	q2	OK	3.05748	2.98115	-0.036475	-0.0704933	0.9016	0.955782	no	1.67834	2.04369	2.21949	2.53767	1.67338	1.90743
rna12224	gene5568	SCMH1	NW_007281357.1:7440498-7542693	q1	q2	OK	0.234579	0.801661	1.77292	0.682219	0.2738	0.524823	no	0.558426	0.762599	0.245204	0.000121322	0.524998	0.327618
rna12226	gene5570	CTPS1	NW_007281357.1:7580738-7608425	q1	q2	OK	12.1652	13.6844	0.169772	0.616195	0.2826	0.532833	no	11.2134	8.98958	8.94967	9.38216	8.27772	8.54112
rna12227	gene5571	CITED4	NW_007281357.1:8258755-8261533	q1	q2	OK	27.5862	26.7449	-0.0446819	-0.166792	0.7735	0.894226	no	14.8026	17.4679	17.5895	17.3287	17.5933	17.541
rna12228	gene5572	STX12	NW_007281357.1:8298901-8327442	q1	q2	OK	50.1164	49.3861	-0.021177	-0.0799026	0.88945	0.950594	no	42.0548	38.7126	40.2862	39.4758	43.2409	41.6098
rna12233	gene5574	SH3GLB1	NW_007281358.1:93888-135506	q1	q2	OK	0.0337698	0.291442	3.1094	0.448854	0.3111	0.560844	no	0.189231	0.245534	0.235842	0.152405	0.234778	4.8518e-06
rna12234	gene5574	SH3GLB1	NW_007281358.1:93888-135506	q1	q2	OK	40.246	50.5195	0.327995	1.27017	0.0286	0.125353	no	36.3486	38.4573	37.7195	31.6653	29.2067	30.5897
rna12235	gene5575	LOC101946502	NW_007281358.1:178919-214798	q1	q2	OK	41.1583	45.2343	0.136236	0.498256	0.39115	0.634925	no	27.5315	26.1553	26.661	34.6711	19.7749	22.3023
rna12236	gene5576	HS2ST1	NW_007281358.1:215460-385468	q1	q2	OK	2.26842	0.886707	-1.35516	-1.57738	0.013	0.0701717	no	0.693762	0.656847	0.442303	1.7107	1.27959	1.47749
rna12237	gene5576	HS2ST1	NW_007281358.1:215460-385468	q1	q2	OK	10.7434	8.87135	-0.276229	-0.966459	0.0946	0.289829	no	4.73059	5.0062	4.8232	8.05624	5.08353	5.36132
rna12238	gene5577	LMO4	NW_007281358.1:528282-546438	q1	q2	OK	24.3504	30.3881	0.319564	1.23154	0.03345	0.140813	no	18.0694	16.9373	16.7007	16.3698	12.9044	13.4027
rna12239	gene5578	LOC101947507	NW_007281358.1:587532-777780	q1	q2	OK	5.26631	2.8396	-0.891102	-2.42007	5e-05	0.000720643	yes	1.65586	1.78156	1.81497	4.33207	3.07709	2.7585
rna12242	gene5579	PKN2	NW_007281358.1:1247628-1358288	q1	q2	OK	0.13485	0.510788	1.92137	0.687637	0.36565	0.611794	no	1.15274	0.905566	0.598638	0.55305	0.0186811	0.304751
rna12243	gene5579	PKN2	NW_007281358.1:1247628-1358288	q1	q2	OK	10.8558	11.0919	0.0310405	0.118773	0.8399	0.928441	no	6.86383	7.51812	7.76503	8.91714	6.53421	7.10752
rna12244	gene5580	GTF2B	NW_007281358.1:1362188-1386379	q1	q2	OK	75.6639	73.7173	-0.037602	-0.146722	0.8052	0.910696	no	54.9421	57.6823	58.717	57.2131	58.7947	62.4155
rna12246	gene5581	CCBL2	NW_007281358.1:1389821-1427485	q1	q2	OK	3.37195	1.23964	-1.44367	-1.24659	0.04055	0.161387	no	1.1115	1.1136	0.995263	3.04415	1.95103	3.30422
rna12247	gene5581	CCBL2	NW_007281358.1:1389821-1427485	q1	q2	OK	3.15039	8.17902	1.3764	1.90939	0.0032	0.0235929	yes	5.62134	5.10424	7.25743	1.71677	1.79117	2.62032
rna12248	gene5581	CCBL2	NW_007281358.1:1389821-1427485	q1	q2	OK	3.56184	1.35767	-1.39149	-1.2592	0.0402	0.160407	no	1.48897	0.962081	1.29202	3.14378	2.15196	4.02209
rna12249	gene5581	CCBL2	NW_007281358.1:1389821-1427485	q1	q2	OK	8.45078	8.92687	0.0790697	0.145382	0.8054	0.910737	no	5.27802	7.09119	6.39275	4.80049	7.16978	5.36472
rna12250	gene5581	CCBL2	NW_007281358.1:1389821-1427485	q1	q2	OK	1.61932	3.01128	0.894985	0.609431	0.32825	0.57767	no	3.11574	1.84955	1.28127	0.352129	2.17706	0.65552
rna12251	gene5581	CCBL2	NW_007281358.1:1389821-1427485	q1	q2	OK	2.31649	1.27113	-0.865825	-0.589504	0.3362	0.585689	no	0.528222	1.51913	0.696755	0.935683	2.41548	2.04162
rna12252	gene5581	CCBL2	NW_007281358.1:1389821-1427485	q1	q2	OK	0.287118	0.828009	1.528	0.68167	0.4254	0.664329	no	0.170307	0.634503	0.905155	0.129011	0.162659	0.620496
rna12253	gene5582	LRRC8B	NW_007281358.1:1462897-1498958	q1	q2	OK	1.35094	1.21849	-0.148868	-0.210733	0.698	0.853056	no	0.994329	0.997839	0.619914	1.49707	0.75182	0.699912
rna12254	gene5582	LRRC8B	NW_007281358.1:1462897-1498958	q1	q2	OK	0.394698	0.443511	0.168221	0.0874044	0.85165	0.933446	no	1.54404e-05	0.000283022	0.480515	0.205965	0.128099	0.226733
rna12256	gene5583	LRRC8C	NW_007281358.1:1533737-1559993	q1	q2	OK	0.654075	0.509658	-0.359927	-0.284342	0.5808	0.779223	no	0.337384	0.353984	0.0631262	0.245937	0.470702	0.439219
rna12258	gene5583	LRRC8C	NW_007281358.1:1533737-1559993	q1	q2	OK	0.37225	0.347479	-0.0993453	-0.0522124	0.9198	0.962037	no	0.0898784	0.1593	0.461618	0.808649	3.3e-09	4.8e-09
rna12259	gene5584	LRRC8D	NW_007281358.1:1606744-1706310	q1	q2	OK	0.760998	1.25364	0.72016	0.51521	0.343	0.592594	no	1.42386	0.841052	1.06002	0.38091	0.326617	1.06736
rna12261	gene5584	LRRC8D	NW_007281358.1:1606744-1706310	q1	q2	OK	0.928534	0.563763	-0.719866	-0.42555	0.50095	0.7231	no	0.0051454	0.578237	0.00653405	1.45005	0.647184	0.000358064
rna12263	gene5585	ZNF326	NW_007281358.1:1740167-1770842	q1	q2	OK	36.4386	46.1136	0.339728	1.31788	0.023	0.107128	no	36.3819	37.7438	37.0186	35.3636	27.9922	27.6243
rna12266	gene5587	LOC101952337	NW_007281358.1:2273403-2292648	q1	q2	OK	0.347184	0.294575	-0.237068	-0.282616	0.6199	0.805847	no	0.129413	0.16829	0.162828	0.269906	0.187709	0.107831
rna12267	gene5588	ZNF644	NW_007281358.1:2326576-2409709	q1	q2	OK	2.38543	2.4588	0.0437082	0.0982639	0.8682	0.941007	no	1.98581	1.36865	1.84813	1.71214	1.67252	1.57594
rna12268	gene5588	ZNF644	NW_007281358.1:2326576-2409709	q1	q2	OK	0.848814	1.2269	0.531502	0.76365	0.18475	0.433052	no	0.990552	0.826402	0.875549	0.911386	0.537404	0.516069
rna12269	gene5588	ZNF644	NW_007281358.1:2326576-2409709	q1	q2	OK	0.0834897	0.514025	2.62217	0.935416	0.3694	0.615106	no	0.0092712	0.75924	0.00348852	0.00017241	0.000350694	0.129132
rna12273	gene5590	CDC7	NW_007281358.1:2646620-2677613	q1	q2	OK	0.260597	0.31088	0.254537	0.334431	0.5712	0.772385	no	0.140079	0.183039	0.305445	0.270433	0.150953	0.158184
rna12274	gene5591	TGFBR3	NW_007281358.1:2754316-2939225	q1	q2	OK	22.8824	26.6986	0.22253	0.670461	0.2438	0.498683	no	18.1203	17.4603	18.0922	18.0564	14.8784	14.2027
rna12275	gene5591	TGFBR3	NW_007281358.1:2754316-2939225	q1	q2	OK	11.968	14.581	0.284905	0.60296	0.2958	0.54547	no	8.97208	10.1166	8.63269	8.28794	7.19479	7.98234
rna12277	gene5593	EPHX4	NW_007281358.1:3027626-3053835	q1	q2	OK	2.76074	12.6449	2.19543	5.57876	5e-05	0.000720643	yes	5.32074	7.56093	7.91237	0.881577	1.75482	1.79507
rna12278	gene5594	KIAA1107	NW_007281358.1:3096855-3123455	q1	q2	OK	0.926073	0.739278	-0.325009	-0.832577	0.15865	0.397706	no	0.538735	0.521811	0.559097	0.730834	0.660749	0.685802
rna12279	gene5595	LOC101932346	NW_007281358.1:3137755-3148355	q1	q2	OK	0.134267	0.704192	2.39086	2.14381	0.003	0.0223616	yes	0.400128	0.126728	0.768828	0.12386	0.118763	0.0219513
rna12280	gene5596	GLMN	NW_007281358.1:3148377-3188530	q1	q2	OK	6.2491	4.15362	-0.58928	-0.527509	0.37075	0.616763	no	0.00228499	3.51715	3.04517	3.58825	5.50041	2.33883
rna12281	gene5596	GLMN	NW_007281358.1:3148377-3188530	q1	q2	OK	2.90623	2.90849	0.00111683	0.000660211	0.99895	0.999058	no	4.54154	0.955627	1.97627	3.23619	0.0526589	3.82729
rna12284	gene5596	GLMN	NW_007281358.1:3148377-3188530	q1	q2	OK	0.686284	0.628859	-0.12607	-0.0829635	0.88425	0.948579	no	0.577565	6.28e-08	0.183109	0.221328	0.425085	0.294532
rna12286	gene5596	GLMN	NW_007281358.1:3148377-3188530	q1	q2	OK	0.448817	0.539592	0.26574	0.16067	0.797	0.906699	no	0.13739	0.596238	0.153819	0.515321	0.105804	0.281676
rna12288	gene5596	GLMN	NW_007281358.1:3148377-3188530	q1	q2	OK	0.443736	0.590984	0.413415	0.348559	0.55105	0.758361	no	0.515048	0.219107	0.30905	0.225846	0.285887	0.243663
rna12290	gene5597	RPAP2	NW_007281358.1:3188589-3264726	q1	q2	OK	0.433563	0.708976	0.709494	0.404737	0.52425	0.739485	no	0.400298	0.396149	0.712195	0.159402	0.210626	0.420323
rna12291	gene5597	RPAP2	NW_007281358.1:3188589-3264726	q1	q2	OK	15.3137	17.0422	0.154288	0.562143	0.33765	0.587037	no	10.7478	11.7468	11.8049	9.87212	9.2847	9.86765
rna12294	gene5598	GFI1	NW_007281358.1:3305194-3316903	q1	q2	OK	0.255141	0.531573	1.05897	1.38181	0.01905	0.0932795	no	0.337756	0.457744	0.342436	0.283884	0.146879	0.128035
rna12295	gene5599	EVI5	NW_007281358.1:3342231-3472978	q1	q2	OK	1.97466	1.20523	-0.712293	-0.559722	0.33955	0.58883	no	0.511653	0.966857	0.680071	1.97918	1.0957	1.19747
rna12296	gene5599	EVI5	NW_007281358.1:3342231-3472978	q1	q2	OK	6.14491	6.3186	0.0402115	0.067294	0.9067	0.957999	no	4.45576	3.70562	3.2887	3.64859	4.21561	4.22801
rna12297	gene5599	EVI5	NW_007281358.1:3342231-3472978	q1	q2	OK	0.756532	0.366792	-1.04444	-0.503578	0.5156	0.733389	no	0.516191	0.239795	0.517407	0.819095	0.548342	0.586365
rna12299	gene5599	EVI5	NW_007281358.1:3342231-3472978	q1	q2	OK	5.59332	4.5492	-0.298093	-0.153273	0.74475	0.878571	no	6.30045	1.94416	7.44205	3.74143	6.31562	2.06454
rna123	gene61	ATP2B1	NC_024218.1:9963120-10072488	q1	q2	OK	0.494581	0.305488	-0.695091	-0.264053	0.58245	0.780328	no	0.343127	0.000221573	0.203211	2.46737e-05	0.0107732	0.615409
rna12300	gene5599	EVI5	NW_007281358.1:3342231-3472978	q1	q2	OK	11.6016	17.7152	0.610666	0.848349	0.19445	0.445639	no	8.03191	15.475	10.128	7.02055	4.24343	9.23667
rna12303	gene5600	LOC103306155	NW_007281358.1:3342231-3472978	q1	q2	OK	0.0511708	0.360026	2.81471	0.235479	0.1994	0.451952	no	0.356581	0.192193	0.282226	0.0394442	0.0376696	0.0417579
rna12305	gene5601	RPL5	NW_007281358.1:3497014-3505865	q1	q2	OK	1326.05	1865.83	0.492688	1.1929	0.0383	0.154849	no	1425.44	1416.31	1410.28	1048.52	1016.22	1031.39
rna12307	gene5602	FAM69A	NW_007281358.1:3510481-3538700	q1	q2	OK	1.49928	1.38956	-0.109645	-0.213597	0.7154	0.861751	no	0.719118	0.851807	0.894485	1.4547	0.610255	0.877589
rna12308	gene5603	LOC101935929	NW_007281358.1:3560527-3594925	q1	q2	OK	0.469863	0.411141	-0.192607	-0.335708	0.5589	0.764457	no	0.295067	0.269332	0.357522	0.501612	0.295618	0.315609
rna12309	gene5604	LOC103306156	NW_007281358.1:3595582-3615727	q1	q2	OK	1.55614	0.636854	-1.28894	-2.23669	0.00035	0.00392962	yes	0.510492	0.452928	0.367648	1.63904	0.949864	0.866005
rna12312	gene5606	DOC2B	NW_007281358.1:3615831-3758579	q1	q2	OK	7.34094	2.01125	-1.86787	-4.91349	5e-05	0.000720643	yes	1.35227	1.33991	1.4956	5.9755	5.01672	4.75083
rna12314	gene5607	LOC101936736	NW_007281358.1:3615831-3758579	q1	q2	OK	1.935	1.13303	-0.77214	-0.310364	0.7255	0.867508	no	0.871023	1.50948	0.741234	2.91624	0.908122	1.83685
rna12317	gene5608	RPH3AL	NW_007281358.1:3803682-3890779	q1	q2	OK	0.185553	0.856666	2.2069	0.951399	0.28925	0.539297	no	0.468827	0.932583	0.000414038	0.000335637	0.297861	0.000364159
rna12318	gene5608	RPH3AL	NW_007281358.1:3803682-3890779	q1	q2	OK	2.2642	2.3864	0.0758327	0.11595	0.82475	0.920833	no	1.61465	1.07527	2.28522	1.26102	1.41348	1.78098
rna12319	gene5609	LOC101937846	NW_007281358.1:3893713-3907254	q1	q2	OK	0.236095	0.360319	0.609903	0.46349	0.42965	0.667661	no	0.170187	0.274656	0.220436	0.188046	0.126076	0.15207
rna12320	gene5610	FAM101B	NW_007281358.1:3893713-3907254	q1	q2	OK	2.21901	2.18541	-0.022012	-0.056792	0.9231	0.963494	no	1.37682	1.36267	1.30387	1.92409	1.1678	1.23203
rna12321	gene5611	VPS53	NW_007281358.1:3918603-4005927	q1	q2	OK	10.9761	7.51021	-0.547433	-1.8983	0.00125	0.0112996	yes	6.14134	6.32131	6.13393	9.49785	9.20646	9.1163
rna12322	gene5612	FAM57A	NW_007281358.1:4014113-4023501	q1	q2	OK	0.39969	0.566608	0.503471	0.23749	0.6989	0.853597	no	2.6136e-05	0.122957	0.634678	3.48614e-05	0.27293	1.33702e-05
rna12323	gene5612	FAM57A	NW_007281358.1:4014113-4023501	q1	q2	OK	3.34053	3.9387	0.237641	0.505685	0.38375	0.628419	no	2.76992	2.8248	2.19337	2.27116	2.28612	2.3704
rna12324	gene5613	GEMIN4	NW_007281358.1:4024012-4030357	q1	q2	OK	7.20818	6.79339	-0.0855041	-0.285977	0.6161	0.803765	no	4.32205	4.86108	4.76153	6.54945	4.25512	4.07504
rna12325	gene5614	LOC101939112	NW_007281358.1:4033680-4034669	q1	q2	OK	0.627471	0.9595	0.612735	0.812201	0.1622	0.402969	no	0.452957	0.78591	0.742526	0.530075	0.381076	0.446065
rna12326	gene5615	GLOD4	NW_007281358.1:4038991-4052927	q1	q2	OK	23.4054	23.1775	-0.0141165	-0.0421686	0.94095	0.972156	no	17.2368	14.7555	14.7787	14.5977	16.3099	16.4223
rna12327	gene5616	RNMTL1	NW_007281358.1:4038991-4052927	q1	q2	OK	17.329	25.579	0.561772	1.32568	0.02295	0.106949	no	20.4667	18.5704	18.2798	10.9825	13.6391	15.215
rna12328	gene5617	NXN	NW_007281358.1:4058384-4157236	q1	q2	OK	15.9652	13.1794	-0.276644	-0.947006	0.09985	0.300285	no	7.84699	8.30738	8.84105	11.2823	9.87579	9.5569
rna12329	gene5618	LOC101939938	NW_007281358.1:4165706-4188210	q1	q2	OK	0.382384	0.270613	-0.498791	-0.635304	0.2752	0.526344	no	0.130197	0.25864	0.11597	0.384205	0.146083	0.167651
rna12333	gene5620	ALDH3A2	NW_007281358.1:4211636-4227037	q1	q2	OK	29.2869	25.3619	-0.207596	-0.798155	0.15975	0.399706	no	19.3352	16.7685	17.1475	21.2323	20.5182	20.7357
rna12334	gene5621	ULK2	NW_007281358.1:4243736-4295922	q1	q2	OK	8.80471	17.5618	0.996092	1.30115	0.02565	0.115934	no	16.1477	13.5675	12.1226	7.83486	8.04743	9.13088
rna12335	gene5621	ULK2	NW_007281358.1:4243736-4295922	q1	q2	OK	3.73545	1.04084	-1.84353	-0.941035	0.26895	0.520408	no	0.530861	0.528469	0.818684	1.90901	3.02781	1.86835
rna12336	gene5621	ULK2	NW_007281358.1:4243736-4295922	q1	q2	OK	64.1135	40.8791	-0.649264	-1.9552	0.0012	0.0109222	yes	29.3803	27.7287	27.6423	59.385	40.1668	39.2799
rna12337	gene5622	NLE1	NW_007281358.1:4304972-4320624	q1	q2	OK	2.19272	3.57544	0.705401	1.74966	0.0037	0.026458	yes	2.52687	1.84892	2.36111	1.50206	1.3807	1.07026
rna12339	gene5622	NLE1	NW_007281358.1:4304972-4320624	q1	q2	OK	0.277134	0.324381	0.227105	0.0888228	0.90125	0.955782	no	0.293898	0.0826006	0.283266	0.155007	0.078685	0.345766
rna12340	gene5623	AKAP10	NW_007281358.1:4326359-4362875	q1	q2	OK	13.0091	11.1548	-0.221856	-0.822394	0.1565	0.394415	no	7.22118	7.39939	7.45839	9.2625	8.81368	8.26343
rna12341	gene5623	AKAP10	NW_007281358.1:4326359-4362875	q1	q2	OK	0.446793	0.682088	0.610352	0.371372	0.54265	0.752398	no	0.536295	0.537206	0.306979	0.252322	0.230551	0.422313
rna12342	gene5624	LOC101942556	NW_007281358.1:4374247-4545495	q1	q2	OK	1.61371	0.985885	-0.710886	-0.430695	0.5242	0.739452	no	0.58269	0.630617	0.288689	1.05926	0.630986	0.838014
rna12343	gene5624	LOC101942556	NW_007281358.1:4374247-4545495	q1	q2	OK	0.52103	0.274288	-0.925674	-0.821183	0.17705	0.423178	no	0.124236	0.166672	0.150188	0.278592	0.316127	0.275712
rna12344	gene5625	SPATA22	NW_007281358.1:4374247-4545495	q1	q2	OK	1.58325	1.36851	-0.210287	-0.522566	0.37415	0.620265	no	0.839434	0.821224	0.851911	1.27273	0.862798	0.94527
rna12348	gene5628	TRPV1	NW_007281358.1:4608333-4641788	q1	q2	OK	0.192875	1.18564	2.61993	2.40083	0.00165	0.0140645	yes	0.957955	0.858864	0.788398	0.144312	0.190252	0.0970022
rna12349	gene5629	SHPK	NW_007281358.1:4608333-4641788	q1	q2	OK	2.54216	1.93975	-0.390181	-0.64961	0.2528	0.505273	no	0.944142	1.84983	1.39429	1.97865	1.69878	1.75225
rna12350	gene5629	SHPK	NW_007281358.1:4608333-4641788	q1	q2	OK	0.555365	0.625892	0.172479	0.140996	0.80395	0.910172	no	0.661288	0.22083	0.189537	0.454567	0.315406	0.313622
rna12351	gene5630	CTNS	NW_007281358.1:4642372-4653878	q1	q2	OK	4.60376	2.1803	-1.07829	-1.87891	0.0051	0.0339202	yes	1.07023	1.70717	1.32154	4.20881	2.52802	2.19353
rna12353	gene5630	CTNS	NW_007281358.1:4642372-4653878	q1	q2	OK	1.53247	1.59555	0.0581967	0.0743334	0.89645	0.953697	no	1.55787	0.668716	1.13331	1.52188	0.941875	0.874433
rna12354	gene5631	TAX1BP3	NW_007281358.1:4654620-4667563	q1	q2	OK	588.062	351.536	-0.742295	-2.11698	0.00035	0.00392962	yes	274.714	225.916	226.153	349.403	421.883	434.834
rna12355	gene5632	EMC6	NW_007281358.1:4667649-4672700	q1	q2	OK	17.9216	24.7055	0.463131	1.68478	0.00355	0.0256494	yes	14.2985	13.3344	14.2271	11.1467	9.74717	10.2108
rna12356	gene5633	P2RX5	NW_007281358.1:4673031-4693613	q1	q2	OK	1.92284	4.82672	1.32781	3.43687	5e-05	0.000720643	yes	4.07647	3.2539	3.20611	1.33927	1.56547	1.3131
rna12357	gene5634	ITGAE	NW_007281358.1:4706392-4771983	q1	q2	OK	0.576701	5.45171	3.24081	6.03625	5e-05	0.000720643	yes	4.37255	3.9122	3.83999	0.649272	0.35381	0.346764
rna12358	gene5635	GSG2	NW_007281358.1:4706392-4771983	q1	q2	OK	2.63569	3.53676	0.424247	0.792943	0.165	0.406798	no	2.84837	2.89199	2.60339	2.49002	1.67595	2.18338
rna12359	gene5636	TRPV2	NW_007281358.1:4773372-4789743	q1	q2	OK	2.42922	2.74575	0.176708	0.477649	0.4063	0.648866	no	1.80404	2.10107	2.248	2.91063	1.47209	1.31966
rna12369	gene5638	UBB	NW_007281358.1:4822993-4824551	q1	q2	OK	694.013	559.657	-0.31042	-1.0402	0.0703	0.237248	no	599.559	612.524	572.602	838.353	776.888	684.202
rna12370	gene5639	CENPV	NW_007281358.1:4836134-4924229	q1	q2	OK	2.75942	1.66311	-0.730483	-1.2236	0.0365	0.149751	no	1.01915	1.415	1.1983	1.98184	1.94635	2.18806
rna12372	gene5640	PIGL	NW_007281358.1:4836134-4924229	q1	q2	OK	0.654628	0.270459	-1.27526	-0.873577	0.14655	0.378716	no	0.190442	0.184364	0.140479	0.430007	0.395064	0.307763
rna12373	gene5640	PIGL	NW_007281358.1:4836134-4924229	q1	q2	OK	4.46736	5.81349	0.379983	0.781603	0.1734	0.418195	no	3.81537	4.08076	4.37721	3.69113	3.18934	3.06528
rna12374	gene5640	PIGL	NW_007281358.1:4836134-4924229	q1	q2	OK	1.27261	1.53663	0.271975	0.213662	0.7167	0.862411	no	0.877323	0.966312	1.19632	0.779462	0.8249	0.920839
rna12375	gene5640	PIGL	NW_007281358.1:4836134-4924229	q1	q2	OK	0.868437	0.912682	0.0716917	0.0682913	0.9067	0.957999	no	0.544349	0.610378	0.532567	0.561728	0.623168	0.429467
rna1238	gene572	LOC103306159	NC_024218.1:71635248-71695962	q1	q2	OK	26.4006	20.1151	-0.392294	-1.15714	0.04375	0.170844	no	12.7481	12.7787	13.719	14.8728	19.7188	18.0842
rna12381	gene5641	NCOR1	NW_007281358.1:4927085-5032573	q1	q2	OK	1.62173	1.81196	0.160017	0.175994	0.7568	0.885477	no	1.47523	2.06191	1.66893	1.97725	1.12141	1.56451
rna12382	gene5641	NCOR1	NW_007281358.1:4927085-5032573	q1	q2	OK	0.345679	0.874766	1.33946	0.894653	0.1327	0.356898	no	0.597225	0.578681	0.603499	0.255115	0.228008	0.198974
rna12386	gene5641	NCOR1	NW_007281358.1:4927085-5032573	q1	q2	OK	7.0307	7.2834	0.0509435	0.0851024	0.8794	0.946648	no	6.46254	4.5438	6.65819	6.24658	7.63724	3.65611
rna12387	gene5641	NCOR1	NW_007281358.1:4927085-5032573	q1	q2	OK	2.94419	3.20035	0.12036	0.141374	0.80775	0.912021	no	3.16133	3.23111	1.40628	3.17482	1.31341	2.96719
rna12389	gene5641	NCOR1	NW_007281358.1:4927085-5032573	q1	q2	OK	4.26185	5.16937	0.27851	0.451262	0.43175	0.669502	no	4.44892	5.17143	4.78832	4.35297	3.2	4.62289
rna1239	gene573	FGF9	NC_024218.1:72553807-72583204	q1	q2	OK	0.480849	0.256408	-0.907143	-1.34816	0.0208	0.099482	no	0.113177	0.144951	0.209837	0.59555	0.225598	0.200282
rna12390	gene5642	TTC19	NW_007281358.1:5037723-5043813	q1	q2	OK	26.9277	35.7098	0.407231	1.46105	0.01025	0.0579742	no	29.3195	30.6273	29.5171	22.8039	24.1434	22.4927
rna12391	gene5642	TTC19	NW_007281358.1:5037723-5043813	q1	q2	OK	0.0911967	0.767491	3.0731	0.986214	0.12215	0.339193	no	0.844638	0.616155	0.599757	0.0855561	0.123514	0.0457042
rna12392	gene5643	ZSWIM7	NW_007281358.1:5044385-5283522	q1	q2	OK	14.7809	10.8373	-0.44773	-0.420128	0.4543	0.687137	no	5.66084	7.98613	7.29473	9.15862	11.0123	9.07977
rna12393	gene5643	ZSWIM7	NW_007281358.1:5044385-5283522	q1	q2	OK	0.775572	0.622033	-0.318271	-0.0850017	0.8856	0.948889	no	0.0402953	0.0644888	0.514457	0.000711826	0.0491286	0.0160058
rna12394	gene5643	ZSWIM7	NW_007281358.1:5044385-5283522	q1	q2	OK	0.885095	0.468119	-0.918956	-0.235855	0.6673	0.834253	no	0.422332	0.18762	0.597764	0.753714	1.02195	0.976426
rna12395	gene5644	ADORA2B	NW_007281358.1:5044385-5283522	q1	q2	OK	4.71717	2.63319	-0.841111	-0.572564	0.3215	0.571108	no	1.40883	1.7263	1.981	4.66279	2.3273	2.27618
rna124	gene61	ATP2B1	NC_024218.1:9963120-10072488	q1	q2	OK	0.829076	0.745119	-0.154034	-0.110527	0.87175	0.942354	no	0.00571546	0.450851	0.761207	1.78385	0.439838	0.0195539
rna1240	gene574	MICU2	NC_024218.1:72624768-72971856	q1	q2	OK	12.4123	9.07315	-0.452095	-0.924243	0.1159	0.328401	no	5.20703	5.91792	6.31241	9.34774	5.24549	6.59072
rna12400	gene5645	SPECC1	NW_007281358.1:5044385-5283522	q1	q2	OK	6.77089	13.2275	0.966126	1.91034	0.00125	0.0112996	yes	15.6947	10.6594	10.9312	4.67312	7.92011	6.82735
rna12403	gene5645	SPECC1	NW_007281358.1:5044385-5283522	q1	q2	OK	1.04866	0.636619	-0.720043	-0.351727	0.54075	0.751055	no	1.02312	0.724271	0.59711	1.31576	0.850155	0.944499
rna12404	gene5645	SPECC1	NW_007281358.1:5044385-5283522	q1	q2	OK	4.06546	4.10661	0.0145298	0.016473	0.97545	0.987533	no	1.9205	4.06177	3.81683	2.38114	4.0317	3.49981
rna12405	gene5645	SPECC1	NW_007281358.1:5044385-5283522	q1	q2	OK	9.79757	7.98313	-0.295469	-0.595662	0.30905	0.558852	no	8.45866	6.13156	6.73002	6.54773	9.68262	10.1735
rna12406	gene5646	TIMM22	NW_007281358.1:5283971-5288212	q1	q2	OK	31.734	29.6425	-0.0983644	-0.324845	0.5693	0.771152	no	16.7388	16.9301	18.6852	19.1484	18.3376	19.2287
rna12408	gene5647	ABR	NW_007281358.1:5290998-5360602	q1	q2	OK	1.72414	0.946033	-0.865912	-0.944203	0.1088	0.316248	no	0.762854	0.806272	0.462909	1.69009	0.814612	1.3362
rna12409	gene5647	ABR	NW_007281358.1:5290998-5360602	q1	q2	OK	5.86714	5.6089	-0.0649403	-0.173456	0.76825	0.891362	no	4.22357	4.12215	4.53576	7.12615	3.63035	3.00349
rna1241	gene574	MICU2	NC_024218.1:72624768-72971856	q1	q2	OK	6.6951	4.12093	-0.700136	-0.970217	0.0985	0.297513	no	3.96474	3.49529	3.22228	6.87248	7.79014	6.39633
rna12410	gene5647	ABR	NW_007281358.1:5290998-5360602	q1	q2	OK	1.94617	0.417151	-2.222	-1.19205	0.1148	0.326817	no	0.000313458	0.32164	0.238712	1.29608	1.21625	0.691375
rna12411	gene5647	ABR	NW_007281358.1:5290998-5360602	q1	q2	OK	3.34637	2.65807	-0.332215	-0.457926	0.45445	0.687177	no	1.25081	0.997175	0.997571	2.2549	1.00597	1.09824
rna12413	gene5649	GOSR1	NW_007281358.1:5467477-5532372	q1	q2	OK	8.14971	7.24156	-0.170448	-0.389826	0.50055	0.722673	no	4.4587	4.37365	4.78231	5.35337	4.87119	5.40567
rna12414	gene5649	GOSR1	NW_007281358.1:5467477-5532372	q1	q2	OK	13.9224	13.0494	-0.0934267	-0.289029	0.61765	0.804389	no	8.539	7.82067	7.54816	8.60982	8.58048	8.50422
rna12415	gene5650	CPD	NW_007281358.1:5537680-5571144	q1	q2	OK	21.7379	22.8218	0.0701998	0.2677	0.63375	0.814666	no	16.1128	15.9505	15.9345	21.4311	13.4328	12.2827
rna12417	gene5652	BLMH	NW_007281358.1:5590043-5621130	q1	q2	OK	5.50422	5.14837	-0.0964237	-0.280449	0.6231	0.808154	no	4.65625	2.93051	3.45845	4.66993	3.63645	3.79812
rna12418	gene5653	SLC6A4	NW_007281358.1:5628430-5666813	q1	q2	OK	2.76683	2.86227	0.0489228	0.033133	0.90775	0.958336	no	3.51922	3.89396	3.99253	2.7827	4.77731	0.114914
rna12419	gene5653	SLC6A4	NW_007281358.1:5628430-5666813	q1	q2	OK	3.99621	6.23432	0.6416	0.6261	0.29185	0.542434	no	2.43472	2.08793	1.63276	0.00569643	0.234745	4.77675
rna12420	gene5653	SLC6A4	NW_007281358.1:5628430-5666813	q1	q2	OK	0.596359	0.789465	0.404694	0.360781	0.5375	0.748975	no	0.701916	0.586495	0.52213	0.283993	0.563078	0.521119
rna12421	gene5654	NSRP1	NW_007281358.1:5673288-5704426	q1	q2	OK	30.311	27.8889	-0.120149	-0.468083	0.4204	0.660568	no	29.1538	28.8787	29.0296	32.6528	32.388	32.0263
rna12422	gene5655	EFCAB5	NW_007281358.1:5704429-5759520	q1	q2	OK	0.816821	0.280163	-1.54375	-2.96816	5e-05	0.000720643	yes	0.198596	0.206138	0.267608	0.699715	0.641414	0.65684
rna12424	gene5656	SSH2	NW_007281358.1:5772994-5916097	q1	q2	OK	28.8366	29.4635	0.0310256	0.102864	0.85485	0.934649	no	20.2071	18.8646	21.2639	19.1628	21.5334	19.2882
rna12425	gene5656	SSH2	NW_007281358.1:5772994-5916097	q1	q2	OK	5.58783	2.82015	-0.986517	-0.85704	0.15705	0.395282	no	1.87738	3.52246	0.810685	3.25442	3.7527	5.29096
rna12426	gene5657	CORO6	NW_007281358.1:5924276-5938433	q1	q2	OK	69.3906	56.5337	-0.295628	-0.931308	0.10645	0.312226	no	37.3467	36.5083	38.9874	33.2248	57.3023	56.4803
rna12427	gene5657	CORO6	NW_007281358.1:5924276-5938433	q1	q2	OK	8.22206	4.53407	-0.858694	-0.771023	0.18225	0.430168	no	3.98248	3.41027	4.20732	5.43569	7.2201	7.04679
rna12428	gene5657	CORO6	NW_007281358.1:5924276-5938433	q1	q2	OK	15.3552	27.5866	0.845242	1.3859	0.0227	0.106122	no	20.2994	21.6217	19.8283	8.50316	15.0545	15.6923
rna12429	gene5658	ANKRD13B	NW_007281358.1:5942138-5960380	q1	q2	OK	13.5864	16.6564	0.293908	1.05354	0.0806	0.260039	no	10.3304	10.5566	10.9862	8.28045	9.82728	8.91657
rna1243	gene576	ZDHHC20	NC_024218.1:72624768-72971856	q1	q2	OK	2.52037	0.797435	-1.6602	-1.20675	0.09395	0.288473	no	0.343302	1.09501	0.19243	1.73682	1.97074	1.45558
rna12430	gene5659	GIT1	NW_007281358.1:5971794-5994667	q1	q2	OK	0.278794	0	#NAME?	NA	0.2128	0.467269	no	7.92357e-05	3.51935e-05	3.27137e-05	0.317921	1.01728	0.839602
rna12431	gene5659	GIT1	NW_007281358.1:5971794-5994667	q1	q2	OK	44.7846	52.4256	0.22727	0.831675	0.15585	0.393491	no	32.8902	32.8491	34.4609	23.4344	32.9818	32.0149
rna12432	gene5659	GIT1	NW_007281358.1:5971794-5994667	q1	q2	OK	2.97171	10.8108	1.8631	1.99082	0.004	0.0280687	yes	4.93371	6.34623	6.34735	1.5836	1.03482	1.29626
rna12433	gene5660	TP53I13	NW_007281358.1:5995434-6001151	q1	q2	OK	2.30504	1.42193	-0.696942	-1.134	0.0635	0.221509	no	0.913352	0.531675	0.936468	1.71125	1.16286	1.08231
rna12434	gene5661	ABHD15	NW_007281358.1:6003566-6012078	q1	q2	OK	14.5284	16.6268	0.194637	0.750618	0.1864	0.435048	no	9.36613	11.65	11.2661	10.8369	8.78183	9.34383
rna12435	gene5662	TAOK1	NW_007281358.1:6015020-6110182	q1	q2	OK	17.8024	17.3237	-0.0393264	-0.149949	0.7916	0.903812	no	12.7175	13.3294	12.978	16.2095	13.2347	11.9627
rna12438	gene5663	LOC101934800	NW_007281358.1:6112077-6140565	q1	q2	OK	1.12088	1.08669	-0.0446881	-0.0490594	0.9311	0.967556	no	0.924785	0.800994	0.734033	0.803225	1.00477	0.765347
rna12439	gene5663	LOC101934800	NW_007281358.1:6112077-6140565	q1	q2	OK	6.19946	8.8307	0.510386	1.33827	0.0228	0.106446	no	7.33469	6.30871	5.96448	3.29896	4.97404	5.39066
rna1244	gene576	ZDHHC20	NC_024218.1:72624768-72971856	q1	q2	OK	5.59801	8.22166	0.554516	1.29035	0.02745	0.121714	no	5.40721	4.97377	5.46985	4.59794	3.05626	3.49086
rna12441	gene5664	NUFIP2	NW_007281358.1:6148542-6172222	q1	q2	OK	5.49589	4.48745	-0.292456	-0.949275	0.0955	0.291653	no	3.21905	2.97911	2.75615	3.95282	3.75334	3.51516
rna12442	gene5665	CRYBA1	NW_007281358.1:6182573-6193620	q1	q2	OK	0.118326	0.38671	1.70849	1.4915	0.01955	0.0951077	no	0.228418	0.327993	0.320956	0.0222777	0.0854134	0.165755
rna12443	gene5666	MYO18A	NW_007281358.1:6231861-6405671	q1	q2	OK	22.9944	30.2284	0.39462	1.50791	0.00985	0.0561115	no	20.7557	23.2461	23.4136	15.9051	19.0061	17.3137
rna12445	gene5668	PHF12	NW_007281358.1:6504666-6524844	q1	q2	OK	24.9687	28.6875	0.200299	0.773981	0.18145	0.429008	no	20.0252	20.3003	19.9463	20.1419	17.0482	16.5656
rna12446	gene5669	DHRS13	NW_007281358.1:6527760-6532285	q1	q2	OK	3.67513	4.67325	0.346631	0.834759	0.1421	0.371955	no	3.9491	2.99656	3.44785	3.42458	2.56248	2.43284
rna12448	gene5670	FLOT2	NW_007281358.1:6543743-6565274	q1	q2	OK	4.65833	7.58303	0.702962	0.734661	0.2031	0.455839	no	5.47048	5.66475	4.32763	3.47019	3.0019	4.57544
rna12449	gene5670	FLOT2	NW_007281358.1:6543743-6565274	q1	q2	OK	49.1537	46.3353	-0.0851906	-0.295041	0.6078	0.798377	no	29.8599	29.3425	28.284	33.4919	30.4984	29.6583
rna1245	gene577	MRPL57	NC_024218.1:72976367-72978463	q1	q2	OK	70.7206	75.8261	0.100563	0.374013	0.52205	0.738519	no	54.0106	57.7601	58.3081	52.4397	52.7957	56.8786
rna12450	gene5670	FLOT2	NW_007281358.1:6543743-6565274	q1	q2	OK	0.477299	2.38044	2.31827	0.913118	0.3811	0.626257	no	1.94335	0.683683	2.60211	0.231909	1.14653	0.419131
rna12451	gene5671	ERAL1	NW_007281358.1:6576221-6583079	q1	q2	OK	19.1524	18.7733	-0.0288446	-0.102971	0.8578	0.936069	no	16.347	15.3517	15.3153	16.6945	16.1545	15.8312
rna12453	gene5672	FAM222B	NW_007281358.1:6586904-6635742	q1	q2	OK	8.28471	6.37844	-0.377247	-1.14544	0.04965	0.186342	no	4.59107	3.45672	4.24528	6.31838	5.19881	5.21772
rna12455	gene5674	TRAF4	NW_007281358.1:6670312-6686153	q1	q2	OK	1.49532	0.88104	-0.763175	-1.45216	0.0219	0.103356	no	0.537371	0.435878	0.678716	1.77181	0.374015	0.468811
rna12456	gene5675	NEK8	NW_007281358.1:6692195-6707233	q1	q2	OK	6.24246	4.38968	-0.508001	-1.60707	0.0059	0.0379776	yes	3.57886	3.24577	3.19209	5.77537	4.28525	4.51122
rna12457	gene5676	TLCD1	NW_007281358.1:6715643-6719619	q1	q2	OK	11.0605	8.72375	-0.3424	-0.867677	0.136	0.361989	no	5.45933	4.34726	4.95468	7.30106	5.67055	6.24599
rna12458	gene5677	RPL23A	NW_007281358.1:6726187-6729717	q1	q2	OK	1086.29	1367.35	0.331971	1.02048	0.0745	0.246835	no	1185.73	1172.99	1231.9	1019.79	977.524	949.31
rna12459	gene5677	RPL23A	NW_007281358.1:6726187-6729717	q1	q2	OK	1.53005	1.02176	-0.582523	-0.0762953	0.68405	0.844892	no	0.467079	0.501274	0.447991	0.574289	0.944393	0.577802
rna1246	gene578	SKA3	NC_024218.1:72978499-73005738	q1	q2	OK	0.374025	0.239852	-0.640993	-0.705667	0.24595	0.500143	no	0.1079	0.129025	0.157775	0.460911	0.241646	0.145002
rna12462	gene5678	RAB34	NW_007281358.1:6732773-6742372	q1	q2	OK	2.08812	1.15162	-0.858544	-1.19972	0.06205	0.218259	no	0.703295	0.653308	0.589006	1.99696	0.88117	0.673221
rna12463	gene5678	RAB34	NW_007281358.1:6732773-6742372	q1	q2	OK	1.13103	0.519553	-1.1223	-0.938748	0.13405	0.358965	no	0.414733	0.221905	0.372821	0.821237	0.397318	0.946514
rna12466	gene5681	SUPT6H	NW_007281358.1:6766791-6806944	q1	q2	OK	1.00945	4.08436	2.01654	1.27745	0.1328	0.356994	no	2.55607	3.37248	5.52311	2.65549	0.517146	0.00242328
rna12467	gene5681	SUPT6H	NW_007281358.1:6766791-6806944	q1	q2	OK	8.30593	7.95274	-0.0626897	-0.153264	0.78615	0.900924	no	7.29227	7.8715	5.89761	7.12593	7.57408	7.77812
rna12468	gene5682	SDF2	NW_007281358.1:6807092-6810268	q1	q2	OK	31.0064	30.8233	-0.00854522	-0.0300508	0.95885	0.979866	no	22.3137	21.7699	20.9371	24.2294	20.4629	22.0505
rna12469	gene5683	KIAA0100	NW_007281358.1:6816244-6839096	q1	q2	OK	8.65758	7.61321	-0.185459	-0.718911	0.22125	0.477114	no	4.7948	5.23525	5.29947	6.16974	5.72805	5.77219
rna12470	gene5684	LOC101932614	NW_007281358.1:6840486-6846085	q1	q2	OK	1.79154	0.696577	-1.36284	-2.07688	0.00165	0.0140645	yes	0.474418	0.437742	0.249827	1.03723	1.12382	1.0257
rna12471	gene5685	SPAG5	NW_007281358.1:6847318-6868394	q1	q2	OK	0.79723	0.766546	-0.0566248	-0.111989	0.8439	0.929884	no	0.75884	0.520377	0.627871	0.869601	0.649909	0.559748
rna12472	gene5686	ALDOC	NW_007281358.1:6874116-6879634	q1	q2	OK	32.6062	159.466	2.29003	8.69909	5e-05	0.000720643	yes	119.743	98.826	104.206	23.9089	21.8489	22.6
rna12473	gene5687	PIGS	NW_007281358.1:6883022-6890292	q1	q2	OK	14.0735	9.84803	-0.51507	-1.65354	0.005	0.0334231	yes	6.46478	6.34253	6.4923	10.3882	8.99063	8.66271
rna12474	gene5688	UNC119	NW_007281358.1:6894903-6923614	q1	q2	OK	1.69089	1.17184	-0.529004	-0.896001	0.12215	0.339193	no	0.883707	0.763773	0.747198	1.69523	0.842387	1.07162
rna1248	gene579	SAP18	NC_024218.1:73045968-73051102	q1	q2	OK	96.5736	157.155	0.702484	2.68544	5e-05	0.000720643	yes	107.139	103.231	103.613	68.0669	63.7753	63.1387
rna12480	gene5693	SLC46A1	NW_007281358.1:7064877-7069231	q1	q2	OK	30.1654	33.2894	0.142168	0.520218	0.3604	0.607399	no	19.3731	18.6963	19.4539	17.9199	17.7473	17.1955
rna12484	gene5696	TMEM199	NW_007281358.1:7116182-7131228	q1	q2	OK	10.6254	7.56082	-0.490902	-0.525259	0.36275	0.609327	no	4.69114	5.48399	5.29653	6.79611	7.44602	7.72364
rna12485	gene5697	POLDIP2	NW_007281358.1:7116182-7131228	q1	q2	OK	154.476	186.966	0.275392	0.929778	0.10685	0.312937	no	148.555	134.594	139.985	98.4097	128.422	126.059
rna12486	gene5698	TSR1	NW_007281358.1:7137607-7153807	q1	q2	OK	20.5933	18.7497	-0.135308	-0.460714	0.4172	0.658029	no	14.1175	14.5812	14.7774	17.875	15.0849	15.5121
rna12488	gene5699	SRR	NW_007281358.1:7137607-7153807	q1	q2	OK	1.1498	1.44403	0.328718	0.184611	0.76255	0.888496	no	0.883702	1.31028	1.23923	0.983616	0.823343	1.00352
rna12489	gene5699	SRR	NW_007281358.1:7137607-7153807	q1	q2	OK	1.51666	1.56	0.0406478	0.0235868	0.96765	0.984112	no	0.906129	1.29761	1.18022	1.10197	1.13933	1.10681
rna1249	gene580	LATS2	NC_024218.1:73051398-73171237	q1	q2	OK	3.09725	2.86686	-0.111519	-0.173222	0.7611	0.887891	no	1.54928	1.5691	1.72231	1.48106	1.93149	1.66011
rna12490	gene5699	SRR	NW_007281358.1:7137607-7153807	q1	q2	OK	12.2951	4.1339	-1.5725	-1.87605	0.00285	0.0214914	yes	3.16815	2.78717	3.20276	7.47941	10.2465	9.80495
rna12492	gene5700	SMG6	NW_007281358.1:7153969-7302061	q1	q2	OK	3.90524	3.8477	-0.0214142	-0.0474595	0.93415	0.968552	no	3.34972	2.7014	2.94966	3.31814	3.59356	2.77208
rna12493	gene5700	SMG6	NW_007281358.1:7153969-7302061	q1	q2	OK	2.35626	2.8222	0.260321	0.455742	0.42745	0.665918	no	2.39933	2.72337	2.49031	3.47016	1.32001	1.91729
rna12494	gene5701	DPH1	NW_007281358.1:7372550-7415456	q1	q2	OK	4.82385	5.61145	0.218189	0.453643	0.4344	0.671512	no	4.13719	2.8013	3.41993	2.95662	3.00099	3.39728
rna12495	gene5702	RTN4RL1	NW_007281358.1:7428234-7499033	q1	q2	OK	1.26095	1.50882	0.258913	0.550405	0.3268	0.576396	no	1.25556	1.12334	0.952764	1.51303	0.708355	0.718498
rna12496	gene5703	RPA1	NW_007281358.1:7526207-7572986	q1	q2	OK	11.5129	14.812	0.363505	1.33386	0.02215	0.104181	no	11.6958	10.7876	11.5986	9.45272	8.52547	8.98051
rna12497	gene5704	SMYD4	NW_007281358.1:7573330-7584760	q1	q2	OK	8.34249	9.10645	0.126411	0.425636	0.4597	0.691242	no	6.90248	6.58432	6.39534	6.54094	5.92651	5.99032
rna12498	gene5705	SERPINF1	NW_007281358.1:7585116-7592879	q1	q2	OK	18.0979	1.89743	-3.25371	-7.66384	5e-05	0.000720643	yes	1.69426	1.49801	1.57706	24.3885	11.4383	11.4919
rna12499	gene5706	SERPINF2	NW_007281358.1:7596903-7606137	q1	q2	OK	0.344457	0.149137	-1.20769	-1.68684	0.0059	0.0379776	yes	0.0987272	0.141619	0.0808047	0.338857	0.215823	0.203834
rna125	gene61	ATP2B1	NC_024218.1:9963120-10072488	q1	q2	OK	0.00192187	0.341197	7.47195	0.747987	0.28455	0.535115	no	0.488813	0.327823	0.000156433	0.0178291	5.813e-07	4.79e-08
rna1250	gene580	LATS2	NC_024218.1:73051398-73171237	q1	q2	OK	12.536	10.0472	-0.319279	-1.06204	0.0693	0.235129	no	7.6918	8.16598	7.6655	11.0686	9.63019	9.54675
rna12500	gene5707	WDR81	NW_007281358.1:7610386-7625625	q1	q2	OK	9.01435	8.67146	-0.0559485	-0.215922	0.70645	0.85734	no	6.41692	5.80256	5.89033	7.66329	6.08183	5.73821
rna12502	gene5708	LOC101934525	NW_007281358.1:7630114-7634119	q1	q2	OK	0.564952	0.102701	-2.45968	-2.42384	0.0022	0.0177199	yes	0.0551548	0.0989622	0.0387299	0.450472	0.339711	0.291171
rna12503	gene5709	LOC101946222	NW_007281358.1:7654844-7670219	q1	q2	OK	0.557229	9.49854	4.09136	7.58938	5e-05	0.000720643	yes	2.47182	10.0873	9.92108	0.580445	0.410403	0.350245
rna12504	gene5710	TLCD2	NW_007281358.1:7675137-7682725	q1	q2	OK	0.888452	1.32419	0.575739	0.833493	0.14705	0.379479	no	0.766511	0.802988	0.872981	0.635151	0.609341	0.424806
rna12505	gene5711	PRPF8	NW_007281358.1:7690080-7722708	q1	q2	OK	33.5488	31.8395	-0.0754402	-0.274442	0.637	0.81575	no	24.3572	25.9399	26.1005	32.0078	25.6581	24.8026
rna12506	gene5712	RILP	NW_007281358.1:7724936-7741623	q1	q2	OK	9.77124	16.8388	0.785173	2.75237	5e-05	0.000720643	yes	12.4284	11.4482	11.4945	7.89716	6.80166	6.33549
rna12507	gene5713	SCARF1	NW_007281358.1:7742194-7756158	q1	q2	OK	7.21548	6.98513	-0.04681	-0.169731	0.76895	0.891579	no	5.15162	4.83988	4.8448	6.53477	4.54214	4.55893
rna12508	gene5714	SLC43A2	NW_007281358.1:7768392-7815968	q1	q2	OK	4.89664	5.81495	0.247975	0.442372	0.4501	0.684099	no	4.25325	3.30028	3.21121	2.61605	3.44092	3.06835
rna12509	gene5714	SLC43A2	NW_007281358.1:7768392-7815968	q1	q2	OK	13.3255	17.984	0.432531	1.39205	0.0163	0.0832771	no	13.3847	11.4151	11.4391	10.1376	8.46235	8.58627
rna1251	gene581	XPO4	NC_024218.1:73202725-73364779	q1	q2	OK	1.04835	1.54258	0.55722	1.53231	0.0095	0.0545877	no	0.866712	0.879515	1.05194	0.836363	0.588254	0.583467
rna12510	gene5715	PITPNA	NW_007281358.1:7824026-7869043	q1	q2	OK	3.28681	4.18966	0.350143	0.335222	0.56335	0.767665	no	2.43802	2.63289	2.51118	1.3652	2.81583	2.13033
rna12511	gene5715	PITPNA	NW_007281358.1:7824026-7869043	q1	q2	OK	18.893	12.0449	-0.649432	-1.18972	0.03955	0.158588	no	6.42615	8.78348	10.6788	14.6334	13.8784	14.2109
rna12513	gene5715	PITPNA	NW_007281358.1:7824026-7869043	q1	q2	OK	0.296929	0	#NAME?	NA	0.2184	0.474281	no	2.99704e-05	3.19767e-05	6.747e-07	0.355312	4.77333e-05	0.378718
rna12514	gene5715	PITPNA	NW_007281358.1:7824026-7869043	q1	q2	OK	29.5757	29.9896	0.0200483	0.0529254	0.9236	0.963763	no	26.0151	20.4218	18.8382	21.6695	18.3999	21.6017
rna12515	gene5715	PITPNA	NW_007281358.1:7824026-7869043	q1	q2	OK	1.58226	0.686532	-1.20458	-0.484386	0.4904	0.715226	no	1.39805	0.756865	0.000769858	1.8419	2.35353	0.654485
rna12517	gene5716	INPP5K	NW_007281358.1:7870982-7903691	q1	q2	OK	1.21781	1.50703	0.307412	0.201582	0.7059	0.856874	no	1.38347	0.372194	0.733323	0.428823	0.180124	1.10812
rna12518	gene5716	INPP5K	NW_007281358.1:7870982-7903691	q1	q2	OK	1.94544	0.993124	-0.970051	-1.07644	0.06945	0.235265	no	0.512682	0.756128	0.635587	1.44139	1.35413	0.923464
rna12519	gene5716	INPP5K	NW_007281358.1:7870982-7903691	q1	q2	OK	4.31096	5.65899	0.392538	0.78091	0.18525	0.43342	no	3.13409	3.7045	3.33238	2.95608	2.95198	2.13411
rna1252	gene582	N6AMT2	NC_024218.1:73371899-73387099	q1	q2	OK	21.5912	15.2489	-0.501739	-1.35573	0.01935	0.0943164	no	10.3095	11.88	12.6034	17.4237	16.4159	16.5979
rna12521	gene5716	INPP5K	NW_007281358.1:7870982-7903691	q1	q2	OK	2.45444	3.02526	0.301667	0.50957	0.3849	0.629486	no	1.65478	2.25591	2.24411	1.44611	1.58718	1.94172
rna12523	gene5716	INPP5K	NW_007281358.1:7870982-7903691	q1	q2	OK	0.993145	1.75545	0.821768	0.860342	0.1404	0.369244	no	1.01107	0.652832	1.11955	0.926456	0.500084	0.463856
rna12527	gene5717	MYO1C	NW_007281358.1:7939257-8046388	q1	q2	OK	19.2089	13.7983	-0.477282	-1.43189	0.0165	0.0840671	no	11.2771	10.8438	11.6249	15.6194	13.8539	14.4789
rna12528	gene5717	MYO1C	NW_007281358.1:7939257-8046388	q1	q2	OK	1.47995	1.99973	0.434253	0.263418	0.6381	0.816406	no	0.659395	0.766246	0.000925683	2.17833	0.975226	0.326936
rna12529	gene5718	LOC101950890	NW_007281358.1:8052079-8072044	q1	q2	OK	111.416	84.5283	-0.398454	-1.55377	0.0077	0.0466262	yes	44.6065	45.1131	45.5939	57.9773	57.4414	63.9532
rna1253	gene582	N6AMT2	NC_024218.1:73371899-73387099	q1	q2	OK	7.02529	5.32427	-0.399975	-0.612834	0.2923	0.542673	no	3.50104	3.99936	4.30164	5.55988	5.02128	5.60476
rna12530	gene5719	TMEM255A	NW_007281359.1:9973-92866	q1	q2	OK	3.40204	2.01365	-0.756587	-0.860863	0.15515	0.392187	no	1.46079	1.13784	0.80485	1.11635	2.3049	2.13836
rna12532	gene5719	TMEM255A	NW_007281359.1:9973-92866	q1	q2	OK	14.2923	9.02657	-0.662988	-1.73139	0.0041	0.028633	yes	6.01842	5.36847	5.49162	7.17206	9.46005	9.55577
rna12533	gene5720	ZBTB33	NW_007281359.1:9973-92866	q1	q2	OK	8.97038	4.65669	-0.945865	-1.92412	0.00205	0.0167447	yes	2.96493	2.50469	2.17061	5.11869	5.59779	5.38276
rna12534	gene5720	ZBTB33	NW_007281359.1:9973-92866	q1	q2	OK	1.56424	3.28266	1.0694	1.05409	0.081	0.260996	no	2.23743	2.29595	2.62603	1.47768	0.853728	1.28579
rna12535	gene5721	NKAP	NW_007281359.1:93018-102416	q1	q2	OK	10.0983	13.011	0.365618	1.24101	0.03115	0.1336	no	10.7624	11.0913	11.4907	10.2682	8.21015	8.04246
rna1254	gene583	IL17D	NC_024218.1:73403939-73425697	q1	q2	OK	5.2218	6.50983	0.318073	0.779828	0.17425	0.419698	no	4.31529	3.63365	3.86401	5.29606	2.42635	2.29545
rna12540	gene5723	LOC101944121	NW_007281359.1:108071-122933	q1	q2	OK	5.30996	2.69308	-0.979445	-2.209	0.00025	0.00295366	yes	1.49662	1.75835	1.43128	3.43985	3.02285	3.09839
rna12541	gene5724	NDUFA1	NW_007281359.1:123028-124898	q1	q2	OK	246.076	256.767	0.0613594	0.230949	0.6881	0.846883	no	164.925	159.232	171.267	131.664	180.391	173.097
rna12542	gene5725	UPF3B	NW_007281359.1:125040-134609	q1	q2	OK	11.338	13.8433	0.288023	1.05611	0.0668	0.229194	no	11.7467	12.7815	11.8594	13.2492	8.51243	9.3457
rna12543	gene5726	RPL39	NW_007281359.1:136860-141141	q1	q2	OK	1300.75	1455.85	0.162524	0.584313	0.30675	0.556686	no	956.766	951.321	1002.3	898.616	861.296	860.486
rna12544	gene5727	2019-09-06	NW_007281359.1:169976-211851	q1	q2	OK	40.1682	48.8062	0.281011	0.969586	0.0941	0.288647	no	37.4199	33.9628	33.389	26.3806	28.2152	29.8815
rna12545	gene5727	2019-09-06	NW_007281359.1:169976-211851	q1	q2	OK	4.90017	3.75793	-0.382896	-0.455911	0.4238	0.663281	no	2.10823	2.15749	2.08319	3.48988	2.65646	2.39331
rna12546	gene5727	2019-09-06	NW_007281359.1:169976-211851	q1	q2	OK	5.76393	3.05269	-0.91697	-0.760941	0.1794	0.42652	no	7.40683	8.91759	9.31083	8.24851	13.8025	12.9255
rna12547	gene5728	NKRF	NW_007281359.1:219354-232427	q1	q2	OK	12.9771	13.931	0.102333	0.383833	0.50305	0.724738	no	9.20489	9.08955	9.45667	9.13205	8.67685	8.58027
rna12548	gene5729	UBE2A	NW_007281359.1:234514-246301	q1	q2	OK	8.10105	6.80855	-0.250761	-0.335501	0.5622	0.766707	no	4.46217	3.47707	3.82758	4.44266	4.58469	4.64455
rna12549	gene5729	UBE2A	NW_007281359.1:234514-246301	q1	q2	OK	48.3876	49.6692	0.0377147	0.13674	0.81465	0.915183	no	32.9198	28.3937	28.2139	26.3445	29.0201	31.458
rna1255	gene584	IFT88	NC_024218.1:73430571-73520203	q1	q2	OK	9.37792	10.4386	0.154592	0.542838	0.36195	0.608609	no	7.02514	7.88143	8.19141	7.30255	6.9317	7.17306
rna12550	gene5730	LOC101946778	NW_007281359.1:255004-262086	q1	q2	OK	36.6344	34.4272	-0.0896519	-0.333886	0.56835	0.770631	no	34.1054	30.7982	28.9755	32.9309	34.2092	34.6139
rna12551	gene5731	SLC25A5	NW_007281359.1:285023-289269	q1	q2	OK	514.465	603.29	0.229778	0.744382	0.195	0.446164	no	375.498	375.196	376.466	294.817	331.02	342.629
rna12552	gene5732	SLC25A43	NW_007281359.1:293996-320382	q1	q2	OK	19.7163	13.938	-0.500362	-1.35464	0.0214	0.101513	no	7.26073	8.68267	7.243	10.4902	11.5149	11.3237
rna12553	gene5732	SLC25A43	NW_007281359.1:293996-320382	q1	q2	OK	2.65751	6.25804	1.23564	1.27945	0.0342	0.142931	no	3.28095	2.98496	4.31422	1.51139	1.23535	1.74539
rna12554	gene5733	LOC101947870	NW_007281359.1:337926-352010	q1	q2	OK	1.45067	1.54863	0.0942704	0.235488	0.688	0.846835	no	1.2179	1.02433	1.04385	1.22875	0.911876	1.02843
rna12555	gene5734	PGRMC1	NW_007281359.1:362827-371348	q1	q2	OK	21.6737	22.9336	0.0815157	0.290025	0.61645	0.803995	no	14.4834	14.6832	14.8396	19.559	12.0732	12.0528
rna12556	gene5735	KIAA1210	NW_007281359.1:379904-470944	q1	q2	OK	8.52322	25.2557	1.56714	4.72745	5e-05	0.000720643	yes	17.8649	17.8777	17.4298	8.35297	5.11008	5.41731
rna12557	gene5735	KIAA1210	NW_007281359.1:379904-470944	q1	q2	OK	0.999705	2.74216	1.45574	1.40654	0.021	0.100197	no	2.95844	1.48844	1.89115	0.806669	0.701623	0.816065
rna12558	gene5735	KIAA1210	NW_007281359.1:379904-470944	q1	q2	OK	1.22021	4.42732	1.8593	1.75255	0.0032	0.0235929	yes	6.43412	3.96872	4.33579	1.96392	1.12097	1.01803
[truncated: 25,789 more rows]
