# Supplementary material for: Navigating oxygen deprivation: liver transcriptomic responses of the red eared slider turtle to environmental anoxia
Source: PeerJ. 2019 Nov 26;7:e8144. doi: 10.7717/peerj.8144 (PMC6883951; doi:10.7717/peerj.8144)
Supplement: Table S3 [file peerj-07-8144-s004.xlsx]

## Sheet: disdn
rank	p_value	GS	p_class
383.5	0.999	TRANSCRIPTION_FACTOR_BINDING	disdn
386	0.999	TRANSCRIPTION_COFACTOR_ACTIVITY	disdn
378	0.99	TRANSFERASE_ACTIVITY_TRANSFERRING_GROUPS_OTHER_THAN_AMINO_ACYL_GROUPS	disdn
361.5	0.962	PROTEIN_SERINE_THREONINE_PHOSPHATASE_ACTIVITY	disdn
388.5	1	DNA_BINDING	disdn
363	0.962	ACETYLTRANSFERASE_ACTIVITY	disdn
367.5	0.967	N_ACYLTRANSFERASE_ACTIVITY	disdn
363	0.966	TRANSFERASE_ACTIVITY_TRANSFERRING_ACYL_GROUPS	disdn
380.5	0.992	OXIDOREDUCTASE_ACTIVITY_ACTING_ON_SULFUR_GROUP_OF_DONORS	disdn
361	0.961	RNA_POLYMERASE_II_TRANSCRIPTION_FACTOR_ACTIVITY	disdn
361	0.958	N_ACETYLTRANSFERASE_ACTIVITY	disdn
375.5	0.987	RIBONUCLEOPROTEIN_BINDING	disdn
368.5	0.97	HISTONE_ACETYLTRANSFERASE_ACTIVITY	disdn
367	0.968	RNA_POLYMERASE_II_TRANSCRIPTION_MEDIATOR_ACTIVITY	disdn
345	0.93	ADENYL_RIBONUCLEOTIDE_BINDING	disdn
343.5	0.93	ATP_BINDING	disdn
354	0.951	PURINE_RIBONUCLEOTIDE_BINDING	disdn
344.5	0.92	PURINE_NUCLEOTIDE_BINDING	disdn
346.5	0.946	NUCLEOTIDE_BINDING	disdn
378.5	0.992	LIGASE_ACTIVITY_FORMING_CARBON_NITROGEN_BONDS	disdn
378.5	0.992	UBIQUITIN_PROTEIN_LIGASE_ACTIVITY	disdn
380.5	0.992	SMALL_CONJUGATING_PROTEIN_LIGASE_ACTIVITY	disdn
379	0.993	LIGASE_ACTIVITY	disdn
369.5	0.979	ACID_AMINO_ACID_LIGASE_ACTIVITY	disdn
371.5	0.984	SMALL_PROTEIN_CONJUGATING_ENZYME_ACTIVITY	disdn
389.5	1	STRUCTURAL_CONSTITUENT_OF_RIBOSOME	disdn
378	0.991	TRANSCRIPTION_COACTIVATOR_ACTIVITY	disdn
387	1	TRANSCRIPTION_FACTOR_ACTIVITY	disdn
373	0.982	TRANSCRIPTION_ACTIVATOR_ACTIVITY	disdn
371	0.976	GENERAL_RNA_POLYMERASE_II_TRANSCRIPTION_FACTOR_ACTIVITY	disdn
358	0.954	MANNOSYLTRANSFERASE_ACTIVITY	disdn
355	0.95	DAMAGED_DNA_BINDING	disdn
380	0.994	PHOSPHATE_TRANSMEMBRANE_TRANSPORTER_ACTIVITY	disdn
369	0.98	ACTIVE_TRANSMEMBRANE_TRANSPORTER_ACTIVITY	disdn
382.5	0.995	INORGANIC_ANION_TRANSMEMBRANE_TRANSPORTER_ACTIVITY	disdn
389.5	1	RNA_BINDING	disdn
342	0.914	AMINE_TRANSMEMBRANE_TRANSPORTER_ACTIVITY	disdn
348.5	0.934	ATP_DEPENDENT_HELICASE_ACTIVITY	disdn
357.5	0.954	AMINO_ACID_TRANSMEMBRANE_TRANSPORTER_ACTIVITY	disdn
388.5	1	RNA_SPLICING_FACTOR_ACTIVITYTRANSESTERIFICATION_MECHANISM	disdn
349.5	0.942	ANTIOXIDANT_ACTIVITY	disdn
315.5	0.864	OXIDOREDUCTASE_ACTIVITY_ACTING_ON_NADH_OR_NADPH	disdn
289	0.779585	COPPER_ION_BINDING	disdn
307	0.835	NF_KAPPAB_BINDING	disdn
356	0.95	GROWTH_FACTOR_BINDING	disdn
330	0.893	ANION_CATION_SYMPORTER_ACTIVITY	disdn
344.5	0.932	LIPID_TRANSPORTER_ACTIVITY	disdn
350	0.9265	PROTEIN_DIMERIZATION_ACTIVITY	disdn
385.5	0.999	STRUCTURE_SPECIFIC_DNA_BINDING	disdn
388.5	1	SINGLE_STRANDED_DNA_BINDING	disdn
385	0.999	DOUBLE_STRANDED_DNA_BINDING	disdn
290.5	0.809	ORGANIC_ACID_TRANSMEMBRANE_TRANSPORTER_ACTIVITY	disdn
290.5	0.809	CARBOXYLIC_ACID_TRANSMEMBRANE_TRANSPORTER_ACTIVITY	disdn
250	0.691	MICROTUBULE_BINDING	disdn
309	0.852	NEUTRAL_AMINO_ACID_TRANSMEMBRANE_TRANSPORTER_ACTIVITY	disdn
310.5	0.85	TUBULIN_BINDING	disdn
282.5	0.777	AMINE_RECEPTOR_ACTIVITY	disdn
226.5	0.587	LIPID_KINASE_ACTIVITY	disdn
252	0.671	CARBOXY_LYASE_ACTIVITY	disdn
349	0.933	SECONDARY_ACTIVE_TRANSMEMBRANE_TRANSPORTER_ACTIVITY	disdn
346.5	0.9165	PROTEIN_HOMODIMERIZATION_ACTIVITY	disdn
300	0.821	CARBON_CARBON_LYASE_ACTIVITY	disdn
299.5	0.831	ANION_TRANSMEMBRANE_TRANSPORTER_ACTIVITY	disdn
355	0.951	TRANSCRIPTION_COREPRESSOR_ACTIVITY	disdn
336.5	0.909	TRANSCRIPTION_REPRESSOR_ACTIVITY	disdn
327.5	0.892	L_AMINO_ACID_TRANSMEMBRANE_TRANSPORTER_ACTIVITY	disdn
309.5	0.851	DELAYED_RECTIFIER_POTASSIUM_CHANNEL_ACTIVITY	disdn
361.5	0.962	SECRETIN_LIKE_RECEPTOR_ACTIVITY	disdn
260.5	0.714	LOW_DENSITY_LIPOPROTEIN_BINDING	disdn
235.5	0.612	MICROTUBULE_MOTOR_ACTIVITY	disdn
25.5	0.0075	NEUROPEPTIDE_RECEPTOR_ACTIVITY	disdn
25.5	0.0075	NEUROPEPTIDE_BINDING	disdn
23	0.0065	NICOTINIC_ACETYLCHOLINE_ACTIVATED_CATION_SELECTIVE_CHANNEL_ACTIVITY	disdn
5	0.001	OXIDOREDUCTASE_ACTIVITY_GO_0016706	disdn
1	0	ACTIN_BINDING	disdn
1	0	PEPTIDASE_ACTIVITY	disdn
3.5	0.0005	ENDOPEPTIDASE_ACTIVITY	disdn
7.5	0.001	COLLAGEN_BINDING	disdn
68	0.062	METALLOPEPTIDASE_ACTIVITY	disdn
92.5	0.1575	DI___TRI_VALENT_INORGANIC_CATION_TRANSMEMBRANE_TRANSPORTER_ACTIVITY	disdn
69	0.068	VOLTAGE_GATED_CALCIUM_CHANNEL_ACTIVITY	disdn
60.5	0.0560065	TRANSITION_METAL_ION_TRANSMEMBRANE_TRANSPORTER_ACTIVITY	disdn
5.5	0.0015	SERINE_TYPE_PEPTIDASE_ACTIVITY	disdn
5.5	0.0015	SERINE_HYDROLASE_ACTIVITY	disdn
10	0.0015	CARBOHYDRATE_BINDING	disdn
9.5	0.002	CYTOSKELETAL_PROTEIN_BINDING	disdn
7.5	0.00128495	PROTEASE_INHIBITOR_ACTIVITY	disdn
40	0.022	PROTEIN_TYROSINE_KINASE_ACTIVITY	disdn
40	0.0185	CATION_BINDING	disdn
3	0.0005	SERINE_TYPE_ENDOPEPTIDASE_ACTIVITY	disdn
37	0.0165	POLYSACCHARIDE_BINDING	disdn
37	0.0165	GLYCOSAMINOGLYCAN_BINDING	disdn
26.5	0.0075	PATTERN_BINDING	disdn
26.5	0.0065	OXIDOREDUCTASE_ACTIVITY_GO_0016705	disdn
46.5	0.027	ARYLSULFATASE_ACTIVITY	disdn
14.5	0.0035	SODIUM_CHANNEL_ACTIVITY	disdn
22	0.006	VOLTAGE_GATED_SODIUM_CHANNEL_ACTIVITY	disdn
43.5	0.0215	VITAMIN_BINDING	disdn
29	0.0095	HYDROLASE_ACTIVITY_HYDROLYZING_O_GLYCOSYL_COMPOUNDS	disdn
18.5	0.005	STRUCTURAL_CONSTITUENT_OF_MUSCLE	disdn
49.5	0.0295	ISOMERASE_ACTIVITY	disdn
37.5	0.015	UNFOLDED_PROTEIN_BINDING	disdn
34	0.013	ACTIN_FILAMENT_BINDING	disdn
68	0.062	OXIDOREDUCTASE_ACTIVITY_ACTING_ON_THE_CH_NH_GROUP_OF_DONORS	disdn
70.5	0.086	RECEPTOR_ACTIVITY	disdn
68.5	0.0835	ION_CHANNEL_ACTIVITY	disdn
58	0.043	ACETYLCHOLINE_BINDING	disdn
52.5	0.031	SERINE_TYPE_ENDOPEPTIDASE_INHIBITOR_ACTIVITY	disdn
77	0.098	CATION_TRANSMEMBRANE_TRANSPORTER_ACTIVITY	disdn
19.5	0.004693	VOLTAGE_GATED_CHANNEL_ACTIVITY	disdn
26	0.0085	GATED_CHANNEL_ACTIVITY	disdn
32	0.0135	NEUROTRANSMITTER_BINDING	disdn
51	0.032	TRANSMEMBRANE_RECEPTOR_ACTIVITY	disdn
42	0.027	G_PROTEIN_COUPLED_RECEPTOR_ACTIVITY	disdn
45	0.021	PEPTIDE_BINDING	disdn
12	0.003	INTEGRIN_BINDING	disdn
24	0.0065	RHODOPSIN_LIKE_RECEPTOR_ACTIVITY	disdn
13	0.003	PEPTIDE_RECEPTOR_ACTIVITY	disdn
23	0.0065	VOLTAGE_GATED_CATION_CHANNEL_ACTIVITY	disdn
13.5	0.003	NEUROTRANSMITTER_RECEPTOR_ACTIVITY	disdn
1	0	EXTRACELLULAR_MATRIX_STRUCTURAL_CONSTITUENT	disdn
36.5	0.015	CATION_CHANNEL_ACTIVITY	disdn
87	0.12	OXIDOREDUCTASE_ACTIVITY	disdn
102	0.162345	POTASSIUM_CHANNEL_ACTIVITY	disdn
108	0.2145	AMINE_BINDING	disdn
93.5	0.1525	SUBSTRATE_SPECIFIC_CHANNEL_ACTIVITY	disdn
71	0.073	VOLTAGE_GATED_POTASSIUM_CHANNEL_ACTIVITY	disdn
51	0.036	TRANSMEMBRANE_RECEPTOR_PROTEIN_TYROSINE_KINASE_ACTIVITY	disdn
57	0.04	TRANSMEMBRANE_RECEPTOR_PROTEIN_KINASE_ACTIVITY	disdn
68.5	0.0695	SUGAR_BINDING	disdn
87.5	0.1185	ION_BINDING	disdn
94	0.1465	DEOXYRIBONUCLEASE_ACTIVITY	disdn
111	0.184	ENZYME_INHIBITOR_ACTIVITY	disdn
40.5	0.0235	METAL_ION_TRANSMEMBRANE_TRANSPORTER_ACTIVITY	disdn
38	0.021	INWARD_RECTIFIER_POTASSIUM_CHANNEL_ACTIVITY	disdn
26.5	0.0075	STRUCTURAL_CONSTITUENT_OF_CYTOSKELETON	disdn
3	0.0005	CALCIUM_ION_BINDING	disdn
23.5	0.0065	RECEPTOR_BINDING	disdn
43	0.0215	CARBOHYDRATE_TRANSMEMBRANE_TRANSPORTER_ACTIVITY	disdn
134	0.2545	AUXILIARY_TRANSPORT_PROTEIN_ACTIVITY	disdn
156.5	0.337	CHANNEL_REGULATOR_ACTIVITY	disdn
127.5	0.238	LIPOPROTEIN_BINDING	disdn
121	0.2115	ION_TRANSMEMBRANE_TRANSPORTER_ACTIVITY	disdn
124.5	0.222	SUBSTRATE_SPECIFIC_TRANSMEMBRANE_TRANSPORTER_ACTIVITY	disdn
124.5	0.2265	TRANSMEMBRANE_TRANSPORTER_ACTIVITY	disdn
172.5	0.389	SUBSTRATE_SPECIFIC_TRANSPORTER_ACTIVITY	disdn

## Sheet: mixdn
rank	p_value	GS	p_class
365	0.937	TRANSCRIPTION_FACTOR_BINDING	mixdn
349	0.916	TRANSCRIPTION_COFACTOR_ACTIVITY	mixdn
356	0.915	TRANSFERASE_ACTIVITY_TRANSFERRING_GROUPS_OTHER_THAN_AMINO_ACYL_GROUPS	mixdn
344	0.905	PROTEIN_SERINE_THREONINE_PHOSPHATASE_ACTIVITY	mixdn
328	0.843	DNA_BINDING	mixdn
328	0.845	ACETYLTRANSFERASE_ACTIVITY	mixdn
315	0.796	N_ACYLTRANSFERASE_ACTIVITY	mixdn
303	0.767	TRANSFERASE_ACTIVITY_TRANSFERRING_ACYL_GROUPS	mixdn
392	NA	OXIDOREDUCTASE_ACTIVITY_ACTING_ON_SULFUR_GROUP_OF_DONORS	mixdn
268	0.664	RNA_POLYMERASE_II_TRANSCRIPTION_FACTOR_ACTIVITY	mixdn
283	0.717	N_ACETYLTRANSFERASE_ACTIVITY	mixdn
247	0.619	RIBONUCLEOPROTEIN_BINDING	mixdn
258	0.645	HISTONE_ACETYLTRANSFERASE_ACTIVITY	mixdn
255	0.635	RNA_POLYMERASE_II_TRANSCRIPTION_MEDIATOR_ACTIVITY	mixdn
387	0.995	ADENYL_RIBONUCLEOTIDE_BINDING	mixdn
389	0.997	ATP_BINDING	mixdn
385	0.995	PURINE_RIBONUCLEOTIDE_BINDING	mixdn
384	0.992	PURINE_NUCLEOTIDE_BINDING	mixdn
383	0.991	NUCLEOTIDE_BINDING	mixdn
373	0.974	LIGASE_ACTIVITY_FORMING_CARBON_NITROGEN_BONDS	mixdn
377	0.976	UBIQUITIN_PROTEIN_LIGASE_ACTIVITY	mixdn
381	0.981	SMALL_CONJUGATING_PROTEIN_LIGASE_ACTIVITY	mixdn
379	0.984	LIGASE_ACTIVITY	mixdn
379	0.984	ACID_AMINO_ACID_LIGASE_ACTIVITY	mixdn
376	0.98	SMALL_PROTEIN_CONJUGATING_ENZYME_ACTIVITY	mixdn
299	0.752	STRUCTURAL_CONSTITUENT_OF_RIBOSOME	mixdn
390	0.998	TRANSCRIPTION_COACTIVATOR_ACTIVITY	mixdn
372	0.963	TRANSCRIPTION_FACTOR_ACTIVITY	mixdn
391	0.999	TRANSCRIPTION_ACTIVATOR_ACTIVITY	mixdn
371	0.967	GENERAL_RNA_POLYMERASE_II_TRANSCRIPTION_FACTOR_ACTIVITY	mixdn
381	0.983	MANNOSYLTRANSFERASE_ACTIVITY	mixdn
111	0.178	DAMAGED_DNA_BINDING	mixdn
268	0.663	PHOSPHATE_TRANSMEMBRANE_TRANSPORTER_ACTIVITY	mixdn
244	0.606	ACTIVE_TRANSMEMBRANE_TRANSPORTER_ACTIVITY	mixdn
249	0.621	INORGANIC_ANION_TRANSMEMBRANE_TRANSPORTER_ACTIVITY	mixdn
231	0.584	RNA_BINDING	mixdn
254	0.629	AMINE_TRANSMEMBRANE_TRANSPORTER_ACTIVITY	mixdn
224	0.565	ATP_DEPENDENT_HELICASE_ACTIVITY	mixdn
286	0.731	AMINO_ACID_TRANSMEMBRANE_TRANSPORTER_ACTIVITY	mixdn
340	0.893	RNA_SPLICING_FACTOR_ACTIVITYTRANSESTERIFICATION_MECHANISM	mixdn
294	0.75	ANTIOXIDANT_ACTIVITY	mixdn
338	0.877	OXIDOREDUCTASE_ACTIVITY_ACTING_ON_NADH_OR_NADPH	mixdn
280	0.701	COPPER_ION_BINDING	mixdn
258	0.637	NF_KAPPAB_BINDING	mixdn
212	0.509	GROWTH_FACTOR_BINDING	mixdn
200	0.463	ANION_CATION_SYMPORTER_ACTIVITY	mixdn
145	0.266	LIPID_TRANSPORTER_ACTIVITY	mixdn
139	0.256	PROTEIN_DIMERIZATION_ACTIVITY	mixdn
165	0.323	STRUCTURE_SPECIFIC_DNA_BINDING	mixdn
128	0.224	SINGLE_STRANDED_DNA_BINDING	mixdn
239	0.597	DOUBLE_STRANDED_DNA_BINDING	mixdn
179	0.374	ORGANIC_ACID_TRANSMEMBRANE_TRANSPORTER_ACTIVITY	mixdn
179	0.374	CARBOXYLIC_ACID_TRANSMEMBRANE_TRANSPORTER_ACTIVITY	mixdn
200	0.451	MICROTUBULE_BINDING	mixdn
123	0.202	NEUTRAL_AMINO_ACID_TRANSMEMBRANE_TRANSPORTER_ACTIVITY	mixdn
113	0.181	TUBULIN_BINDING	mixdn
131	0.239	AMINE_RECEPTOR_ACTIVITY	mixdn
75	0.09	LIPID_KINASE_ACTIVITY	mixdn
60	0.05	CARBOXY_LYASE_ACTIVITY	mixdn
84	0.114	SECONDARY_ACTIVE_TRANSMEMBRANE_TRANSPORTER_ACTIVITY	mixdn
32	0.015	PROTEIN_HOMODIMERIZATION_ACTIVITY	mixdn
45	0.03	CARBON_CARBON_LYASE_ACTIVITY	mixdn
87	0.113	ANION_TRANSMEMBRANE_TRANSPORTER_ACTIVITY	mixdn
80	0.105	TRANSCRIPTION_COREPRESSOR_ACTIVITY	mixdn
24	0.011	TRANSCRIPTION_REPRESSOR_ACTIVITY	mixdn
366	0.944	L_AMINO_ACID_TRANSMEMBRANE_TRANSPORTER_ACTIVITY	mixdn
353	0.923	DELAYED_RECTIFIER_POTASSIUM_CHANNEL_ACTIVITY	mixdn
369	0.96	SECRETIN_LIKE_RECEPTOR_ACTIVITY	mixdn
355	0.92	LOW_DENSITY_LIPOPROTEIN_BINDING	mixdn
352	0.916	MICROTUBULE_MOTOR_ACTIVITY	mixdn
50	0.041	NEUROPEPTIDE_RECEPTOR_ACTIVITY	mixdn
50	0.041	NEUROPEPTIDE_BINDING	mixdn
53	0.038	NICOTINIC_ACETYLCHOLINE_ACTIVATED_CATION_SELECTIVE_CHANNEL_ACTIVITY	mixdn
46	0.03	OXIDOREDUCTASE_ACTIVITY_GO_0016706	mixdn
34	0.017	ACTIN_BINDING	mixdn
15	0.006	PEPTIDASE_ACTIVITY	mixdn
7	0.003	ENDOPEPTIDASE_ACTIVITY	mixdn
1	0	COLLAGEN_BINDING	mixdn
48	0.033	METALLOPEPTIDASE_ACTIVITY	mixdn
35	0.017	DI___TRI_VALENT_INORGANIC_CATION_TRANSMEMBRANE_TRANSPORTER_ACTIVITY	mixdn
47	0.031	VOLTAGE_GATED_CALCIUM_CHANNEL_ACTIVITY	mixdn
44	0.028	TRANSITION_METAL_ION_TRANSMEMBRANE_TRANSPORTER_ACTIVITY	mixdn
15	0.007	SERINE_TYPE_PEPTIDASE_ACTIVITY	mixdn
15	0.007	SERINE_HYDROLASE_ACTIVITY	mixdn
16	0.006	CARBOHYDRATE_BINDING	mixdn
16	0.006	CYTOSKELETAL_PROTEIN_BINDING	mixdn
6	0.002	PROTEASE_INHIBITOR_ACTIVITY	mixdn
4	0.001	PROTEIN_TYROSINE_KINASE_ACTIVITY	mixdn
1	0	CATION_BINDING	mixdn
18	0.008	SERINE_TYPE_ENDOPEPTIDASE_ACTIVITY	mixdn
38	0.022	POLYSACCHARIDE_BINDING	mixdn
38	0.022	GLYCOSAMINOGLYCAN_BINDING	mixdn
41	0.026	PATTERN_BINDING	mixdn
71	0.082	OXIDOREDUCTASE_ACTIVITY_GO_0016705	mixdn
52	0.042	ARYLSULFATASE_ACTIVITY	mixdn
143	0.266	SODIUM_CHANNEL_ACTIVITY	mixdn
110	0.163	VOLTAGE_GATED_SODIUM_CHANNEL_ACTIVITY	mixdn
93	0.12	VITAMIN_BINDING	mixdn
80	0.091	HYDROLASE_ACTIVITY_HYDROLYZING_O_GLYCOSYL_COMPOUNDS	mixdn
165	0.325	STRUCTURAL_CONSTITUENT_OF_MUSCLE	mixdn
138	0.252	ISOMERASE_ACTIVITY	mixdn
186	0.396	UNFOLDED_PROTEIN_BINDING	mixdn
171	0.346	ACTIN_FILAMENT_BINDING	mixdn
42	0.035	OXIDOREDUCTASE_ACTIVITY_ACTING_ON_THE_CH_NH_GROUP_OF_DONORS	mixdn
52	0.042	RECEPTOR_ACTIVITY	mixdn
66	0.063	ION_CHANNEL_ACTIVITY	mixdn
68	0.067	ACETYLCHOLINE_BINDING	mixdn
44	0.028	SERINE_TYPE_ENDOPEPTIDASE_INHIBITOR_ACTIVITY	mixdn
28	0.013	CATION_TRANSMEMBRANE_TRANSPORTER_ACTIVITY	mixdn
47	0.032	VOLTAGE_GATED_CHANNEL_ACTIVITY	mixdn
54	0.041	GATED_CHANNEL_ACTIVITY	mixdn
34	0.021	NEUROTRANSMITTER_BINDING	mixdn
32	0.016	TRANSMEMBRANE_RECEPTOR_ACTIVITY	mixdn
21	0.009	G_PROTEIN_COUPLED_RECEPTOR_ACTIVITY	mixdn
4	0.001	PEPTIDE_BINDING	mixdn
24	0.01	INTEGRIN_BINDING	mixdn
26	0.014	RHODOPSIN_LIKE_RECEPTOR_ACTIVITY	mixdn
4	0.001	PEPTIDE_RECEPTOR_ACTIVITY	mixdn
47	0.041	VOLTAGE_GATED_CATION_CHANNEL_ACTIVITY	mixdn
34	0.021	NEUROTRANSMITTER_RECEPTOR_ACTIVITY	mixdn
65	0.057	EXTRACELLULAR_MATRIX_STRUCTURAL_CONSTITUENT	mixdn
47	0.035	CATION_CHANNEL_ACTIVITY	mixdn
124	0.222	OXIDOREDUCTASE_ACTIVITY	mixdn
113	0.179	POTASSIUM_CHANNEL_ACTIVITY	mixdn
70	0.068	AMINE_BINDING	mixdn
66	0.063	SUBSTRATE_SPECIFIC_CHANNEL_ACTIVITY	mixdn
169	0.333	VOLTAGE_GATED_POTASSIUM_CHANNEL_ACTIVITY	mixdn
26	0.011	TRANSMEMBRANE_RECEPTOR_PROTEIN_TYROSINE_KINASE_ACTIVITY	mixdn
30	0.014	TRANSMEMBRANE_RECEPTOR_PROTEIN_KINASE_ACTIVITY	mixdn
41	0.027	SUGAR_BINDING	mixdn
14	0.005	ION_BINDING	mixdn
11	0.006	DEOXYRIBONUCLEASE_ACTIVITY	mixdn
31	0.018	ENZYME_INHIBITOR_ACTIVITY	mixdn
21	0.01	METAL_ION_TRANSMEMBRANE_TRANSPORTER_ACTIVITY	mixdn
26	0.012	INWARD_RECTIFIER_POTASSIUM_CHANNEL_ACTIVITY	mixdn
51	0.039	STRUCTURAL_CONSTITUENT_OF_CYTOSKELETON	mixdn
1	0	CALCIUM_ION_BINDING	mixdn
131	0.231	RECEPTOR_BINDING	mixdn
109	0.17	CARBOHYDRATE_TRANSMEMBRANE_TRANSPORTER_ACTIVITY	mixdn
198	0.456	AUXILIARY_TRANSPORT_PROTEIN_ACTIVITY	mixdn
187	0.411	CHANNEL_REGULATOR_ACTIVITY	mixdn
231	0.584	LIPOPROTEIN_BINDING	mixdn
10	0.003	ION_TRANSMEMBRANE_TRANSPORTER_ACTIVITY	mixdn
9	0.003	SUBSTRATE_SPECIFIC_TRANSMEMBRANE_TRANSPORTER_ACTIVITY	mixdn
18	0.007	TRANSMEMBRANE_TRANSPORTER_ACTIVITY	mixdn
10	0.005	SUBSTRATE_SPECIFIC_TRANSPORTER_ACTIVITY	mixdn

## Sheet: nondir
rank	p_value	GS	p_class
333	0.8255	TRANSCRIPTION_FACTOR_BINDING	nondir
330.5	0.816	TRANSCRIPTION_COFACTOR_ACTIVITY	nondir
311	0.7645	TRANSFERASE_ACTIVITY_TRANSFERRING_GROUPS_OTHER_THAN_AMINO_ACYL_GROUPS	nondir
320.5	0.788	PROTEIN_SERINE_THREONINE_PHOSPHATASE_ACTIVITY	nondir
336.5	0.827	DNA_BINDING	nondir
292	0.694	ACETYLTRANSFERASE_ACTIVITY	nondir
290	0.68	N_ACYLTRANSFERASE_ACTIVITY	nondir
276.5	0.673	TRANSFERASE_ACTIVITY_TRANSFERRING_ACYL_GROUPS	nondir
279	0.6675	OXIDOREDUCTASE_ACTIVITY_ACTING_ON_SULFUR_GROUP_OF_DONORS	nondir
257.5	0.5915	RNA_POLYMERASE_II_TRANSCRIPTION_FACTOR_ACTIVITY	nondir
248.5	0.5735	N_ACETYLTRANSFERASE_ACTIVITY	nondir
235.5	0.527	RIBONUCLEOPROTEIN_BINDING	nondir
273.5	0.6135	HISTONE_ACETYLTRANSFERASE_ACTIVITY	nondir
304	0.732	RNA_POLYMERASE_II_TRANSCRIPTION_MEDIATOR_ACTIVITY	nondir
372.5	0.9355	ADENYL_RIBONUCLEOTIDE_BINDING	nondir
370	0.9305	ATP_BINDING	nondir
375	0.939	PURINE_RIBONUCLEOTIDE_BINDING	nondir
361.5	0.909	PURINE_NUCLEOTIDE_BINDING	nondir
353	0.893	NUCLEOTIDE_BINDING	nondir
389	0.9955	LIGASE_ACTIVITY_FORMING_CARBON_NITROGEN_BONDS	nondir
389.5	0.995	UBIQUITIN_PROTEIN_LIGASE_ACTIVITY	nondir
390.5	0.998	SMALL_CONJUGATING_PROTEIN_LIGASE_ACTIVITY	nondir
389	0.9945	LIGASE_ACTIVITY	nondir
393	0.999	ACID_AMINO_ACID_LIGASE_ACTIVITY	nondir
388.5	0.993	SMALL_PROTEIN_CONJUGATING_ENZYME_ACTIVITY	nondir
383	0.967	STRUCTURAL_CONSTITUENT_OF_RIBOSOME	nondir
388	0.983	TRANSCRIPTION_COACTIVATOR_ACTIVITY	nondir
376	0.951	TRANSCRIPTION_FACTOR_ACTIVITY	nondir
389.5	0.9965	TRANSCRIPTION_ACTIVATOR_ACTIVITY	nondir
370	0.9255	GENERAL_RNA_POLYMERASE_II_TRANSCRIPTION_FACTOR_ACTIVITY	nondir
357	0.9015	MANNOSYLTRANSFERASE_ACTIVITY	nondir
343	0.854	DAMAGED_DNA_BINDING	nondir
71	0.058	PHOSPHATE_TRANSMEMBRANE_TRANSPORTER_ACTIVITY	nondir
65	0.056	ACTIVE_TRANSMEMBRANE_TRANSPORTER_ACTIVITY	nondir
37.5	0.017	INORGANIC_ANION_TRANSMEMBRANE_TRANSPORTER_ACTIVITY	nondir
83	0.08	RNA_BINDING	nondir
125.5	0.1735	AMINE_TRANSMEMBRANE_TRANSPORTER_ACTIVITY	nondir
92	0.1005	ATP_DEPENDENT_HELICASE_ACTIVITY	nondir
98	0.1005	AMINO_ACID_TRANSMEMBRANE_TRANSPORTER_ACTIVITY	nondir
56	0.0345	RNA_SPLICING_FACTOR_ACTIVITYTRANSESTERIFICATION_MECHANISM	nondir
158.5	0.2735	ANTIOXIDANT_ACTIVITY	nondir
120	0.1545	OXIDOREDUCTASE_ACTIVITY_ACTING_ON_NADH_OR_NADPH	nondir
163	0.301	COPPER_ION_BINDING	nondir
109	0.1325	NF_KAPPAB_BINDING	nondir
142	0.236	GROWTH_FACTOR_BINDING	nondir
109.5	0.1265	ANION_CATION_SYMPORTER_ACTIVITY	nondir
117	0.1445	LIPID_TRANSPORTER_ACTIVITY	nondir
116	0.137	PROTEIN_DIMERIZATION_ACTIVITY	nondir
110.5	0.14	STRUCTURE_SPECIFIC_DNA_BINDING	nondir
61	0.0405	SINGLE_STRANDED_DNA_BINDING	nondir
178	0.351	DOUBLE_STRANDED_DNA_BINDING	nondir
80.5	0.0855	ORGANIC_ACID_TRANSMEMBRANE_TRANSPORTER_ACTIVITY	nondir
80.5	0.0855	CARBOXYLIC_ACID_TRANSMEMBRANE_TRANSPORTER_ACTIVITY	nondir
92.5	0.096	MICROTUBULE_BINDING	nondir
71	0.059	NEUTRAL_AMINO_ACID_TRANSMEMBRANE_TRANSPORTER_ACTIVITY	nondir
77	0.065	TUBULIN_BINDING	nondir
77	0.0695	AMINE_RECEPTOR_ACTIVITY	nondir
47	0.026	LIPID_KINASE_ACTIVITY	nondir
37.5	0.018	CARBOXY_LYASE_ACTIVITY	nondir
32	0.013	SECONDARY_ACTIVE_TRANSMEMBRANE_TRANSPORTER_ACTIVITY	nondir
9.5	0.0025	PROTEIN_HOMODIMERIZATION_ACTIVITY	nondir
26.5	0.009	CARBON_CARBON_LYASE_ACTIVITY	nondir
15.5	0.0045	ANION_TRANSMEMBRANE_TRANSPORTER_ACTIVITY	nondir
114	0.156	TRANSCRIPTION_COREPRESSOR_ACTIVITY	nondir
48	0.027	TRANSCRIPTION_REPRESSOR_ACTIVITY	nondir
207	0.441	L_AMINO_ACID_TRANSMEMBRANE_TRANSPORTER_ACTIVITY	nondir
196	0.4125	DELAYED_RECTIFIER_POTASSIUM_CHANNEL_ACTIVITY	nondir
234	0.5275	SECRETIN_LIKE_RECEPTOR_ACTIVITY	nondir
285.5	0.659	LOW_DENSITY_LIPOPROTEIN_BINDING	nondir
240	0.5475	MICROTUBULE_MOTOR_ACTIVITY	nondir
43.5	0.021	NEUROPEPTIDE_RECEPTOR_ACTIVITY	nondir
43.5	0.021	NEUROPEPTIDE_BINDING	nondir
49	0.0205	NICOTINIC_ACETYLCHOLINE_ACTIVATED_CATION_SELECTIVE_CHANNEL_ACTIVITY	nondir
92	0.1035	OXIDOREDUCTASE_ACTIVITY_GO_0016706	nondir
99	0.1075	ACTIN_BINDING	nondir
71	0.0645	PEPTIDASE_ACTIVITY	nondir
52	0.0305	ENDOPEPTIDASE_ACTIVITY	nondir
39	0.0175	COLLAGEN_BINDING	nondir
133	0.204	METALLOPEPTIDASE_ACTIVITY	nondir
124	0.159	DI___TRI_VALENT_INORGANIC_CATION_TRANSMEMBRANE_TRANSPORTER_ACTIVITY	nondir
105	0.1265	VOLTAGE_GATED_CALCIUM_CHANNEL_ACTIVITY	nondir
99.5	0.1145	TRANSITION_METAL_ION_TRANSMEMBRANE_TRANSPORTER_ACTIVITY	nondir
43	0.0235	SERINE_TYPE_PEPTIDASE_ACTIVITY	nondir
43	0.0235	SERINE_HYDROLASE_ACTIVITY	nondir
41	0.0215	CARBOHYDRATE_BINDING	nondir
56.5	0.0385	CYTOSKELETAL_PROTEIN_BINDING	nondir
16	0.0045	PROTEASE_INHIBITOR_ACTIVITY	nondir
36.5	0.017	PROTEIN_TYROSINE_KINASE_ACTIVITY	nondir
12	0.0035	CATION_BINDING	nondir
17.5	0.0055	SERINE_TYPE_ENDOPEPTIDASE_ACTIVITY	nondir
75.5	0.0665	POLYSACCHARIDE_BINDING	nondir
75.5	0.0665	GLYCOSAMINOGLYCAN_BINDING	nondir
83.5	0.077	PATTERN_BINDING	nondir
77	0.074	OXIDOREDUCTASE_ACTIVITY_GO_0016705	nondir
65.5	0.0545	ARYLSULFATASE_ACTIVITY	nondir
129	0.1795	SODIUM_CHANNEL_ACTIVITY	nondir
101.5	0.1165	VOLTAGE_GATED_SODIUM_CHANNEL_ACTIVITY	nondir
138.5	0.226	VITAMIN_BINDING	nondir
131	0.184	HYDROLASE_ACTIVITY_HYDROLYZING_O_GLYCOSYL_COMPOUNDS	nondir
202	0.4345	STRUCTURAL_CONSTITUENT_OF_MUSCLE	nondir
163	0.2865	ISOMERASE_ACTIVITY	nondir
302.5	0.727	UNFOLDED_PROTEIN_BINDING	nondir
280.5	0.667	ACTIN_FILAMENT_BINDING	nondir
22.5	0.0075	OXIDOREDUCTASE_ACTIVITY_ACTING_ON_THE_CH_NH_GROUP_OF_DONORS	nondir
19.5	0.0055	RECEPTOR_ACTIVITY	nondir
35	0.014	ION_CHANNEL_ACTIVITY	nondir
36.5	0.019	ACETYLCHOLINE_BINDING	nondir
24	0.005	SERINE_TYPE_ENDOPEPTIDASE_INHIBITOR_ACTIVITY	nondir
30	0.013	CATION_TRANSMEMBRANE_TRANSPORTER_ACTIVITY	nondir
12	0.0035	VOLTAGE_GATED_CHANNEL_ACTIVITY	nondir
12	0.0035	GATED_CHANNEL_ACTIVITY	nondir
11	0.0025	NEUROTRANSMITTER_BINDING	nondir
19.5	0.006	TRANSMEMBRANE_RECEPTOR_ACTIVITY	nondir
15	0.004	G_PROTEIN_COUPLED_RECEPTOR_ACTIVITY	nondir
1	0	PEPTIDE_BINDING	nondir
14.5	0.004	INTEGRIN_BINDING	nondir
20	0.0055	RHODOPSIN_LIKE_RECEPTOR_ACTIVITY	nondir
6.5	0.0015	PEPTIDE_RECEPTOR_ACTIVITY	nondir
21.5	0.006	VOLTAGE_GATED_CATION_CHANNEL_ACTIVITY	nondir
23	0.0065	NEUROTRANSMITTER_RECEPTOR_ACTIVITY	nondir
49.5	0.0265	EXTRACELLULAR_MATRIX_STRUCTURAL_CONSTITUENT	nondir
39	0.0185	CATION_CHANNEL_ACTIVITY	nondir
53.5	0.035	OXIDOREDUCTASE_ACTIVITY	nondir
56.5	0.0365	POTASSIUM_CHANNEL_ACTIVITY	nondir
38.5	0.02	AMINE_BINDING	nondir
34.5	0.0135	SUBSTRATE_SPECIFIC_CHANNEL_ACTIVITY	nondir
76	0.0665	VOLTAGE_GATED_POTASSIUM_CHANNEL_ACTIVITY	nondir
45	0.0255	TRANSMEMBRANE_RECEPTOR_PROTEIN_TYROSINE_KINASE_ACTIVITY	nondir
48	0.027	TRANSMEMBRANE_RECEPTOR_PROTEIN_KINASE_ACTIVITY	nondir
68.5	0.057	SUGAR_BINDING	nondir
38.5	0.0165	ION_BINDING	nondir
48.5	0.0255	DEOXYRIBONUCLEASE_ACTIVITY	nondir
44.5	0.0205	ENZYME_INHIBITOR_ACTIVITY	nondir
30	0.011	METAL_ION_TRANSMEMBRANE_TRANSPORTER_ACTIVITY	nondir
29.5	0.0125	INWARD_RECTIFIER_POTASSIUM_CHANNEL_ACTIVITY	nondir
58	0.039	STRUCTURAL_CONSTITUENT_OF_CYTOSKELETON	nondir
1	0	CALCIUM_ION_BINDING	nondir
103.5	0.118	RECEPTOR_BINDING	nondir
97	0.106	CARBOHYDRATE_TRANSMEMBRANE_TRANSPORTER_ACTIVITY	nondir
123	0.165	AUXILIARY_TRANSPORT_PROTEIN_ACTIVITY	nondir
113	0.138	CHANNEL_REGULATOR_ACTIVITY	nondir
155	0.268	LIPOPROTEIN_BINDING	nondir
3	0.0005	ION_TRANSMEMBRANE_TRANSPORTER_ACTIVITY	nondir
1	0	SUBSTRATE_SPECIFIC_TRANSMEMBRANE_TRANSPORTER_ACTIVITY	nondir
1	0	TRANSMEMBRANE_TRANSPORTER_ACTIVITY	nondir
3	0.0005	SUBSTRATE_SPECIFIC_TRANSPORTER_ACTIVITY	nondir

## Sheet: mixup
rank	p_value	GS	p_class
168	0.363	TRANSCRIPTION_FACTOR_BINDING	mixup
172	0.374	TRANSCRIPTION_COFACTOR_ACTIVITY	mixup
186	0.407	TRANSFERASE_ACTIVITY_TRANSFERRING_GROUPS_OTHER_THAN_AMINO_ACYL_GROUPS	mixup
209	0.46	PROTEIN_SERINE_THREONINE_PHOSPHATASE_ACTIVITY	mixup
214	0.467	DNA_BINDING	mixup
184	0.394	ACETYLTRANSFERASE_ACTIVITY	mixup
164	0.388	N_ACYLTRANSFERASE_ACTIVITY	mixup
196	0.427	TRANSFERASE_ACTIVITY_TRANSFERRING_ACYL_GROUPS	mixup
260	0.597	OXIDOREDUCTASE_ACTIVITY_ACTING_ON_SULFUR_GROUP_OF_DONORS	mixup
184	0.403	RNA_POLYMERASE_II_TRANSCRIPTION_FACTOR_ACTIVITY	mixup
178	0.425	N_ACETYLTRANSFERASE_ACTIVITY	mixup
185	0.4	RIBONUCLEOPROTEIN_BINDING	mixup
215	0.503	HISTONE_ACETYLTRANSFERASE_ACTIVITY	mixup
261	0.604	RNA_POLYMERASE_II_TRANSCRIPTION_MEDIATOR_ACTIVITY	mixup
138	0.288	ADENYL_RIBONUCLEOTIDE_BINDING	mixup
125	0.262	ATP_BINDING	mixup
136	0.286	PURINE_RIBONUCLEOTIDE_BINDING	mixup
115	0.241	PURINE_NUCLEOTIDE_BINDING	mixup
93	0.185	NUCLEOTIDE_BINDING	mixup
376	0.963	LIGASE_ACTIVITY_FORMING_CARBON_NITROGEN_BONDS	mixup
369	0.934	UBIQUITIN_PROTEIN_LIGASE_ACTIVITY	mixup
376	0.96	SMALL_CONJUGATING_PROTEIN_LIGASE_ACTIVITY	mixup
361	0.895	LIGASE_ACTIVITY	mixup
379	0.972	ACID_AMINO_ACID_LIGASE_ACTIVITY	mixup
369	0.934	SMALL_PROTEIN_CONJUGATING_ENZYME_ACTIVITY	mixup
354	0.885	STRUCTURAL_CONSTITUENT_OF_RIBOSOME	mixup
268	0.627	TRANSCRIPTION_COACTIVATOR_ACTIVITY	mixup
272	0.643	TRANSCRIPTION_FACTOR_ACTIVITY	mixup
318	0.812	TRANSCRIPTION_ACTIVATOR_ACTIVITY	mixup
250	0.592	GENERAL_RNA_POLYMERASE_II_TRANSCRIPTION_FACTOR_ACTIVITY	mixup
236	0.529	MANNOSYLTRANSFERASE_ACTIVITY	mixup
364	0.918	DAMAGED_DNA_BINDING	mixup
13	0.015	PHOSPHATE_TRANSMEMBRANE_TRANSPORTER_ACTIVITY	mixup
7	0.005	ACTIVE_TRANSMEMBRANE_TRANSPORTER_ACTIVITY	mixup
3	0.002	INORGANIC_ANION_TRANSMEMBRANE_TRANSPORTER_ACTIVITY	mixup
7	0.005	RNA_BINDING	mixup
24	0.03	AMINE_TRANSMEMBRANE_TRANSPORTER_ACTIVITY	mixup
22	0.028	ATP_DEPENDENT_HELICASE_ACTIVITY	mixup
7	0.005	AMINO_ACID_TRANSMEMBRANE_TRANSPORTER_ACTIVITY	mixup
2	0.002	RNA_SPLICING_FACTOR_ACTIVITYTRANSESTERIFICATION_MECHANISM	mixup
46	0.083	ANTIOXIDANT_ACTIVITY	mixup
1	0.002	OXIDOREDUCTASE_ACTIVITY_ACTING_ON_NADH_OR_NADPH	mixup
43	0.073	COPPER_ION_BINDING	mixup
20	0.025	NF_KAPPAB_BINDING	mixup
73	0.132	GROWTH_FACTOR_BINDING	mixup
45	0.076	ANION_CATION_SYMPORTER_ACTIVITY	mixup
79	0.154	LIPID_TRANSPORTER_ACTIVITY	mixup
53	0.103	PROTEIN_DIMERIZATION_ACTIVITY	mixup
44	0.077	STRUCTURE_SPECIFIC_DNA_BINDING	mixup
23	0.028	SINGLE_STRANDED_DNA_BINDING	mixup
128	0.266	DOUBLE_STRANDED_DNA_BINDING	mixup
27	0.036	ORGANIC_ACID_TRANSMEMBRANE_TRANSPORTER_ACTIVITY	mixup
27	0.036	CARBOXYLIC_ACID_TRANSMEMBRANE_TRANSPORTER_ACTIVITY	mixup
23	0.03	MICROTUBULE_BINDING	mixup
49	0.083	NEUTRAL_AMINO_ACID_TRANSMEMBRANE_TRANSPORTER_ACTIVITY	mixup
47	0.081	TUBULIN_BINDING	mixup
41	0.066	AMINE_RECEPTOR_ACTIVITY	mixup
43	0.073	LIPID_KINASE_ACTIVITY	mixup
35	0.052	CARBOXY_LYASE_ACTIVITY	mixup
12	0.013	SECONDARY_ACTIVE_TRANSMEMBRANE_TRANSPORTER_ACTIVITY	mixup
13	0.015	PROTEIN_HOMODIMERIZATION_ACTIVITY	mixup
26	0.029	CARBON_CARBON_LYASE_ACTIVITY	mixup
3	0.002	ANION_TRANSMEMBRANE_TRANSPORTER_ACTIVITY	mixup
126	0.256	TRANSCRIPTION_COREPRESSOR_ACTIVITY	mixup
99	0.199	TRANSCRIPTION_REPRESSOR_ACTIVITY	mixup
17	0.02	L_AMINO_ACID_TRANSMEMBRANE_TRANSPORTER_ACTIVITY	mixup
16	0.019	DELAYED_RECTIFIER_POTASSIUM_CHANNEL_ACTIVITY	mixup
80	0.159	SECRETIN_LIKE_RECEPTOR_ACTIVITY	mixup
47	0.084	LOW_DENSITY_LIPOPROTEIN_BINDING	mixup
38	0.062	MICROTUBULE_MOTOR_ACTIVITY	mixup
386	NA	NEUROPEPTIDE_RECEPTOR_ACTIVITY	mixup
386	NA	NEUROPEPTIDE_BINDING	mixup
386	NA	NICOTINIC_ACETYLCHOLINE_ACTIVATED_CATION_SELECTIVE_CHANNEL_ACTIVITY	mixup
385	0.997	OXIDOREDUCTASE_ACTIVITY_GO_0016706	mixup
381	0.978	ACTIN_BINDING	mixup
353	0.88	PEPTIDASE_ACTIVITY	mixup
342	0.857	ENDOPEPTIDASE_ACTIVITY	mixup
378	0.969	COLLAGEN_BINDING	mixup
338	0.849	METALLOPEPTIDASE_ACTIVITY	mixup
326	0.806	DI___TRI_VALENT_INORGANIC_CATION_TRANSMEMBRANE_TRANSPORTER_ACTIVITY	mixup
304	0.721	VOLTAGE_GATED_CALCIUM_CHANNEL_ACTIVITY	mixup
297	0.734	TRANSITION_METAL_ION_TRANSMEMBRANE_TRANSPORTER_ACTIVITY	mixup
278	0.662	SERINE_TYPE_PEPTIDASE_ACTIVITY	mixup
278	0.662	SERINE_HYDROLASE_ACTIVITY	mixup
291	0.702	CARBOHYDRATE_BINDING	mixup
266	0.633	CYTOSKELETAL_PROTEIN_BINDING	mixup
270	0.64	PROTEASE_INHIBITOR_ACTIVITY	mixup
270	0.654	PROTEIN_TYROSINE_KINASE_ACTIVITY	mixup
232	0.521	CATION_BINDING	mixup
223	0.49	SERINE_TYPE_ENDOPEPTIDASE_ACTIVITY	mixup
288	0.706	POLYSACCHARIDE_BINDING	mixup
288	0.706	GLYCOSAMINOGLYCAN_BINDING	mixup
288	0.706	PATTERN_BINDING	mixup
235	0.528	OXIDOREDUCTASE_ACTIVITY_GO_0016705	mixup
252	0.596	ARYLSULFATASE_ACTIVITY	mixup
386	NA	SODIUM_CHANNEL_ACTIVITY	mixup
386	NA	VOLTAGE_GATED_SODIUM_CHANNEL_ACTIVITY	mixup
355	0.885	VITAMIN_BINDING	mixup
306	0.747	HYDROLASE_ACTIVITY_HYDROLYZING_O_GLYCOSYL_COMPOUNDS	mixup
326	0.788	STRUCTURAL_CONSTITUENT_OF_MUSCLE	mixup
256	0.593	ISOMERASE_ACTIVITY	mixup
374	0.952	UNFOLDED_PROTEIN_BINDING	mixup
382	0.988	ACTIN_FILAMENT_BINDING	mixup
42	0.072	OXIDOREDUCTASE_ACTIVITY_ACTING_ON_THE_CH_NH_GROUP_OF_DONORS	mixup
30	0.042	RECEPTOR_ACTIVITY	mixup
40	0.067	ION_CHANNEL_ACTIVITY	mixup
64	0.12	ACETYLCHOLINE_BINDING	mixup
71	0.128	SERINE_TYPE_ENDOPEPTIDASE_INHIBITOR_ACTIVITY	mixup
91	0.181	CATION_TRANSMEMBRANE_TRANSPORTER_ACTIVITY	mixup
37	0.065	VOLTAGE_GATED_CHANNEL_ACTIVITY	mixup
24	0.03	GATED_CHANNEL_ACTIVITY	mixup
17	0.019	NEUROTRANSMITTER_BINDING	mixup
57	0.089	TRANSMEMBRANE_RECEPTOR_ACTIVITY	mixup
59	0.093	G_PROTEIN_COUPLED_RECEPTOR_ACTIVITY	mixup
16	0.019	PEPTIDE_BINDING	mixup
91	0.19	INTEGRIN_BINDING	mixup
84	0.163	RHODOPSIN_LIKE_RECEPTOR_ACTIVITY	mixup
54	0.092	PEPTIDE_RECEPTOR_ACTIVITY	mixup
57	0.091	VOLTAGE_GATED_CATION_CHANNEL_ACTIVITY	mixup
64	0.12	NEUROTRANSMITTER_RECEPTOR_ACTIVITY	mixup
93	0.197	EXTRACELLULAR_MATRIX_STRUCTURAL_CONSTITUENT	mixup
109	0.224	CATION_CHANNEL_ACTIVITY	mixup
31	0.047	OXIDOREDUCTASE_ACTIVITY	mixup
27	0.034	POTASSIUM_CHANNEL_ACTIVITY	mixup
36	0.057	AMINE_BINDING	mixup
37	0.058	SUBSTRATE_SPECIFIC_CHANNEL_ACTIVITY	mixup
20	0.025	VOLTAGE_GATED_POTASSIUM_CHANNEL_ACTIVITY	mixup
200	0.442	TRANSMEMBRANE_RECEPTOR_PROTEIN_TYROSINE_KINASE_ACTIVITY	mixup
190	0.413	TRANSMEMBRANE_RECEPTOR_PROTEIN_KINASE_ACTIVITY	mixup
228	0.498	SUGAR_BINDING	mixup
201	0.454	ION_BINDING	mixup
179	0.395	DEOXYRIBONUCLEASE_ACTIVITY	mixup
147	0.311	ENZYME_INHIBITOR_ACTIVITY	mixup
161	0.34	METAL_ION_TRANSMEMBRANE_TRANSPORTER_ACTIVITY	mixup
153	0.331	INWARD_RECTIFIER_POTASSIUM_CHANNEL_ACTIVITY	mixup
184	0.404	STRUCTURAL_CONSTITUENT_OF_CYTOSKELETON	mixup
140	0.306	CALCIUM_ION_BINDING	mixup
131	0.275	RECEPTOR_BINDING	mixup
147	0.311	CARBOHYDRATE_TRANSMEMBRANE_TRANSPORTER_ACTIVITY	mixup
34	0.061	AUXILIARY_TRANSPORT_PROTEIN_ACTIVITY	mixup
34	0.061	CHANNEL_REGULATOR_ACTIVITY	mixup
47	0.084	LIPOPROTEIN_BINDING	mixup
12	0.009	ION_TRANSMEMBRANE_TRANSPORTER_ACTIVITY	mixup
6	0.005	SUBSTRATE_SPECIFIC_TRANSMEMBRANE_TRANSPORTER_ACTIVITY	mixup
8	0.007	TRANSMEMBRANE_TRANSPORTER_ACTIVITY	mixup
9	0.007	SUBSTRATE_SPECIFIC_TRANSPORTER_ACTIVITY	mixup

## Sheet: disup
Supplementary Table S3.
rank	p_value	GS	p_class
8.5	0.003	TRANSCRIPTION_FACTOR_BINDING	disup
7.5	0.0015	TRANSCRIPTION_COFACTOR_ACTIVITY	disup
13.5	0.01	TRANSFERASE_ACTIVITY_TRANSFERRING_GROUPS_OTHER_THAN_AMINO_ACYL_GROUPS	disup
35	0.0475	PROTEIN_SERINE_THREONINE_PHOSPHATASE_ACTIVITY	disup
1	0	DNA_BINDING	disup
30.5	0.0365	ACETYLTRANSFERASE_ACTIVITY	disup
28.5	0.035	N_ACYLTRANSFERASE_ACTIVITY	disup
33	0.037	TRANSFERASE_ACTIVITY_TRANSFERRING_ACYL_GROUPS	disup
14.5	0.011	OXIDOREDUCTASE_ACTIVITY_ACTING_ON_SULFUR_GROUP_OF_DONORS	disup
35	0.039	RNA_POLYMERASE_II_TRANSCRIPTION_FACTOR_ACTIVITY	disup
34.5	0.042	N_ACETYLTRANSFERASE_ACTIVITY	disup
16.5	0.011	RIBONUCLEOPROTEIN_BINDING	disup
25.5	0.0295	HISTONE_ACETYLTRANSFERASE_ACTIVITY	disup
28.5	0.0345	RNA_POLYMERASE_II_TRANSCRIPTION_MEDIATOR_ACTIVITY	disup
47.5	0.0785	ADENYL_RIBONUCLEOTIDE_BINDING	disup
46.5	0.065612	ATP_BINDING	disup
38	0.0485	PURINE_RIBONUCLEOTIDE_BINDING	disup
48	0.0695	PURINE_NUCLEOTIDE_BINDING	disup
41	0.071776	NUCLEOTIDE_BINDING	disup
16	0.0095	LIGASE_ACTIVITY_FORMING_CARBON_NITROGEN_BONDS	disup
16	0.0125	UBIQUITIN_PROTEIN_LIGASE_ACTIVITY	disup
14	0.0095	SMALL_CONJUGATING_PROTEIN_LIGASE_ACTIVITY	disup
18.5	0.0145	LIGASE_ACTIVITY	disup
29.5	0.0335	ACID_AMINO_ACID_LIGASE_ACTIVITY	disup
25	0.0265	SMALL_PROTEIN_CONJUGATING_ENZYME_ACTIVITY	disup
1	0	STRUCTURAL_CONSTITUENT_OF_RIBOSOME	disup
19.5	0.013	TRANSCRIPTION_COACTIVATOR_ACTIVITY	disup
4.5	0.0005	TRANSCRIPTION_FACTOR_ACTIVITY	disup
25	0.022	TRANSCRIPTION_ACTIVATOR_ACTIVITY	disup
24.5	0.0245	GENERAL_RNA_POLYMERASE_II_TRANSCRIPTION_FACTOR_ACTIVITY	disup
35	0.044197	MANNOSYLTRANSFERASE_ACTIVITY	disup
40.5	0.052	DAMAGED_DNA_BINDING	disup
12	0.01	PHOSPHATE_TRANSMEMBRANE_TRANSPORTER_ACTIVITY	disup
22	0.0195	ACTIVE_TRANSMEMBRANE_TRANSPORTER_ACTIVITY	disup
10	0.00624065	INORGANIC_ANION_TRANSMEMBRANE_TRANSPORTER_ACTIVITY	disup
1	0	RNA_BINDING	disup
48	0.0865	AMINE_TRANSMEMBRANE_TRANSPORTER_ACTIVITY	disup
45.5	0.066	ATP_DEPENDENT_HELICASE_ACTIVITY	disup
37	0.052	AMINO_ACID_TRANSMEMBRANE_TRANSPORTER_ACTIVITY	disup
1	0	RNA_SPLICING_FACTOR_ACTIVITYTRANSESTERIFICATION_MECHANISM	disup
41	0.059075	ANTIOXIDANT_ACTIVITY	disup
71.5	0.121	OXIDOREDUCTASE_ACTIVITY_ACTING_ON_NADH_OR_NADPH	disup
102.5	0.193	COPPER_ION_BINDING	disup
84.5	0.1695	NF_KAPPAB_BINDING	disup
36	0.05	GROWTH_FACTOR_BINDING	disup
64	0.1165	ANION_CATION_SYMPORTER_ACTIVITY	disup
48.5	0.0815	LIPID_TRANSPORTER_ACTIVITY	disup
43.5	0.053	PROTEIN_DIMERIZATION_ACTIVITY	disup
7	0.001	STRUCTURE_SPECIFIC_DNA_BINDING	disup
1	0	SINGLE_STRANDED_DNA_BINDING	disup
6	0.001	DOUBLE_STRANDED_DNA_BINDING	disup
99	0.21	ORGANIC_ACID_TRANSMEMBRANE_TRANSPORTER_ACTIVITY	disup
99	0.21	CARBOXYLIC_ACID_TRANSMEMBRANE_TRANSPORTER_ACTIVITY	disup
134.5	0.346	MICROTUBULE_BINDING	disup
80	0.146	NEUTRAL_AMINO_ACID_TRANSMEMBRANE_TRANSPORTER_ACTIVITY	disup
81.5	0.1495	TUBULIN_BINDING	disup
107	0.2225	AMINE_RECEPTOR_ACTIVITY	disup
167.5	0.404	LIPID_KINASE_ACTIVITY	disup
136.5	0.3335	CARBOXY_LYASE_ACTIVITY	disup
44.5	0.063	SECONDARY_ACTIVE_TRANSMEMBRANE_TRANSPORTER_ACTIVITY	disup
49.5	0.065	PROTEIN_HOMODIMERIZATION_ACTIVITY	disup
86.5	0.165	CARBON_CARBON_LYASE_ACTIVITY	disup
78	0.176	ANION_TRANSMEMBRANE_TRANSPORTER_ACTIVITY	disup
40.5	0.0515	TRANSCRIPTION_COREPRESSOR_ACTIVITY	disup
59	0.086	TRANSCRIPTION_REPRESSOR_ACTIVITY	disup
64.5	0.1075	L_AMINO_ACID_TRANSMEMBRANE_TRANSPORTER_ACTIVITY	disup
79.5	0.1455	DELAYED_RECTIFIER_POTASSIUM_CHANNEL_ACTIVITY	disup
29	0.0405	SECRETIN_LIKE_RECEPTOR_ACTIVITY	disup
128.5	0.3035	LOW_DENSITY_LIPOPROTEIN_BINDING	disup
158	0.3935	MICROTUBULE_MOTOR_ACTIVITY	disup
371	0.993	NEUROPEPTIDE_RECEPTOR_ACTIVITY	disup
371	0.993	NEUROPEPTIDE_BINDING	disup
371	0.995	NICOTINIC_ACETYLCHOLINE_ACTIVATED_CATION_SELECTIVE_CHANNEL_ACTIVITY	disup
386	0.999	OXIDOREDUCTASE_ACTIVITY_GO_0016706	disup
388.5	1	ACTIN_BINDING	disup
386	1	PEPTIDASE_ACTIVITY	disup
384	1	ENDOPEPTIDASE_ACTIVITY	disup
383	0.999	COLLAGEN_BINDING	disup
328	0.94	METALLOPEPTIDASE_ACTIVITY	disup
293	0.845	DI___TRI_VALENT_INORGANIC_CATION_TRANSMEMBRANE_TRANSPORTER_ACTIVITY	disup
326.5	0.935	VOLTAGE_GATED_CALCIUM_CHANNEL_ACTIVITY	disup
327	0.944	TRANSITION_METAL_ION_TRANSMEMBRANE_TRANSPORTER_ACTIVITY	disup
376	0.997	SERINE_TYPE_PEPTIDASE_ACTIVITY	disup
376	0.997	SERINE_HYDROLASE_ACTIVITY	disup
383	0.998	CARBOHYDRATE_BINDING	disup
382.5	0.997	CYTOSKELETAL_PROTEIN_BINDING	disup
383.5	0.999	PROTEASE_INHIBITOR_ACTIVITY	disup
352	0.981	PROTEIN_TYROSINE_KINASE_ACTIVITY	disup
345	0.977	CATION_BINDING	disup
384	1	SERINE_TYPE_ENDOPEPTIDASE_ACTIVITY	disup
353	0.983	POLYSACCHARIDE_BINDING	disup
353	0.983	GLYCOSAMINOGLYCAN_BINDING	disup
364.5	0.992	PATTERN_BINDING	disup
368	0.995	OXIDOREDUCTASE_ACTIVITY_GO_0016705	disup
349.5	0.982	ARYLSULFATASE_ACTIVITY	disup
378	0.997	SODIUM_CHANNEL_ACTIVITY	disup
372.5	0.993	VOLTAGE_GATED_SODIUM_CHANNEL_ACTIVITY	disup
351.5	0.98	VITAMIN_BINDING	disup
366	0.992	HYDROLASE_ACTIVITY_HYDROLYZING_O_GLYCOSYL_COMPOUNDS	disup
373.5	0.995	STRUCTURAL_CONSTITUENT_OF_MUSCLE	disup
345.5	0.978	ISOMERASE_ACTIVITY	disup
359	0.987	UNFOLDED_PROTEIN_BINDING	disup
362	0.987	ACTIN_FILAMENT_BINDING	disup
321	0.937	OXIDOREDUCTASE_ACTIVITY_ACTING_ON_THE_CH_NH_GROUP_OF_DONORS	disup
320	0.909	RECEPTOR_ACTIVITY	disup
320	0.915	ION_CHANNEL_ACTIVITY	disup
336.5	0.958	ACETYLCHOLINE_BINDING	disup
342	0.972	SERINE_TYPE_ENDOPEPTIDASE_INHIBITOR_ACTIVITY	disup
315.5	0.901	CATION_TRANSMEMBRANE_TRANSPORTER_ACTIVITY	disup
370.5	0.995	VOLTAGE_GATED_CHANNEL_ACTIVITY	disup
363	0.992	GATED_CHANNEL_ACTIVITY	disup
358	0.985	NEUROTRANSMITTER_BINDING	disup
343.5	0.967	TRANSMEMBRANE_RECEPTOR_ACTIVITY	disup
343	0.972	G_PROTEIN_COUPLED_RECEPTOR_ACTIVITY	disup
349	0.977	PEPTIDE_BINDING	disup
380	0.998	INTEGRIN_BINDING	disup
365.5	0.993	RHODOPSIN_LIKE_RECEPTOR_ACTIVITY	disup
372	0.997	PEPTIDE_RECEPTOR_ACTIVITY	disup
370.5	0.993	VOLTAGE_GATED_CATION_CHANNEL_ACTIVITY	disup
378.5	0.997	NEUROTRANSMITTER_RECEPTOR_ACTIVITY	disup
388.5	1	EXTRACELLULAR_MATRIX_STRUCTURAL_CONSTITUENT	disup
356.5	0.983	CATION_CHANNEL_ACTIVITY	disup
309	0.89	OXIDOREDUCTASE_ACTIVITY	disup
276.5	0.802	POTASSIUM_CHANNEL_ACTIVITY	disup
271.5	0.77	AMINE_BINDING	disup
291.5	0.845	SUBSTRATE_SPECIFIC_CHANNEL_ACTIVITY	disup
317	0.898	VOLTAGE_GATED_POTASSIUM_CHANNEL_ACTIVITY	disup
340.5	0.974	TRANSMEMBRANE_RECEPTOR_PROTEIN_TYROSINE_KINASE_ACTIVITY	disup
331.5	0.966	TRANSMEMBRANE_RECEPTOR_PROTEIN_KINASE_ACTIVITY	disup
326.5	0.92	SUGAR_BINDING	disup
303.5	0.876	ION_BINDING	disup
298	0.86	DEOXYRIBONUCLEASE_ACTIVITY	disup
284	0.808	ENZYME_INHIBITOR_ACTIVITY	disup
349	0.983	METAL_ION_TRANSMEMBRANE_TRANSPORTER_ACTIVITY	disup
351.5	0.981	INWARD_RECTIFIER_POTASSIUM_CHANNEL_ACTIVITY	disup
366	0.992	STRUCTURAL_CONSTITUENT_OF_CYTOSKELETON	disup
380.5	0.999	CALCIUM_ION_BINDING	disup
367.5	0.993	RECEPTOR_BINDING	disup
351	0.978	CARBOHYDRATE_TRANSMEMBRANE_TRANSPORTER_ACTIVITY	disup
261.5	0.75	AUXILIARY_TRANSPORT_PROTEIN_ACTIVITY	disup
239.5	0.674	CHANNEL_REGULATOR_ACTIVITY	disup
268	0.764	LIPOPROTEIN_BINDING	disup
270.5	0.776	ION_TRANSMEMBRANE_TRANSPORTER_ACTIVITY	disup
265	0.768	SUBSTRATE_SPECIFIC_TRANSMEMBRANE_TRANSPORTER_ACTIVITY	disup
263.5	0.755	TRANSMEMBRANE_TRANSPORTER_ACTIVITY	disup
216	0.561	SUBSTRATE_SPECIFIC_TRANSPORTER_ACTIVITY	disup
