# Supplementary material for: Navigating oxygen deprivation: liver transcriptomic responses of the red eared slider turtle to environmental anoxia
Source: PeerJ. 2019 Nov 26;7:e8144. doi: 10.7717/peerj.8144 (PMC6883951; doi:10.7717/peerj.8144)
Supplement: Table S4 [file peerj-07-8144-s005.xlsx]

## Sheet: disdn
rank	p_value	GS	p_class
152.5	0.761	KEGG_NON_HOMOLOGOUS_END_JOINING	disdn
165.5	0.909	KEGG_DNA_REPLICATION	disdn
157	0.809	KEGG_GLYCOSPHINGOLIPID_BIOSYNTHESIS_LACTO_AND_NEOLACTO_SERIES	disdn
129	0.483	KEGG_PYRUVATE_METABOLISM	disdn
145	0.644	KEGG_PROTEIN_EXPORT	disdn
143	0.6145	KEGG_DRUG_METABOLISM_OTHER_ENZYMES	disdn
143	0.605	KEGG_LINOLEIC_ACID_METABOLISM	disdn
180.5	0.992	KEGG_RNA_POLYMERASE	disdn
183	1	KEGG_NUCLEOTIDE_EXCISION_REPAIR	disdn
162	0.891	KEGG_CELL_CYCLE	disdn
162.5	0.879	KEGG_GLYCOSYLPHOSPHATIDYLINOSITOL_GPI_ANCHOR_BIOSYNTHESIS	disdn
159	0.864	KEGG_OXIDATIVE_PHOSPHORYLATION	disdn
152	0.78	KEGG_PROTEASOME	disdn
155.5	0.792	KEGG_PYRIMIDINE_METABOLISM	disdn
179	0.989	KEGG_UBIQUITIN_MEDIATED_PROTEOLYSIS	disdn
169	0.934	KEGG_BASAL_TRANSCRIPTION_FACTORS	disdn
173.5	0.972	KEGG_RNA_DEGRADATION	disdn
176	0.98	KEGG_CITRATE_CYCLE_TCA_CYCLE	disdn
175	0.974	KEGG_PARKINSONS_DISEASE	disdn
169	0.941105	KEGG_HUNTINGTONS_DISEASE	disdn
140	0.566	KEGG_TASTE_TRANSDUCTION	disdn
146	0.6835	KEGG_THYROID_CANCER	disdn
162	0.878	KEGG_PENTOSE_PHOSPHATE_PATHWAY	disdn
148	0.656	KEGG_PRIMARY_BILE_ACID_BIOSYNTHESIS	disdn
183	1	KEGG_RIBOSOME	disdn
107.5	0.287	KEGG_GLYCOSAMINOGLYCAN_BIOSYNTHESIS_KERATAN_SULFATE	disdn
118.5	0.4015	KEGG_BIOSYNTHESIS_OF_UNSATURATED_FATTY_ACIDS	disdn
121	0.418	KEGG_NOTCH_SIGNALING_PATHWAY	disdn
135	0.536	KEGG_DORSO_VENTRAL_AXIS_FORMATION	disdn
136	0.5365	KEGG_TRYPTOPHAN_METABOLISM	disdn
133	0.505	KEGG_PROPANOATE_METABOLISM	disdn
126.5	0.4485	KEGG_VALINE_LEUCINE_AND_ISOLEUCINE_DEGRADATION	disdn
145.5	0.681	KEGG_BETA_ALANINE_METABOLISM	disdn
153.5	0.765	KEGG_FRUCTOSE_AND_MANNOSE_METABOLISM	disdn
154.5	0.775	KEGG_PEROXISOME	disdn
154	0.766	KEGG_ONE_CARBON_POOL_BY_FOLATE	disdn
161	0.898	KEGG_TERPENOID_BACKBONE_BIOSYNTHESIS	disdn
130.5	0.5075	KEGG_HISTIDINE_METABOLISM	disdn
139.5	0.571	KEGG_ABC_TRANSPORTERS	disdn
165	0.902	KEGG_BASE_EXCISION_REPAIR	disdn
170.5	0.956	KEGG_ENDOCYTOSIS	disdn
172	0.962	KEGG_PRIMARY_IMMUNODEFICIENCY	disdn
178.5	0.987	KEGG_MISMATCH_REPAIR	disdn
170.5	0.947	KEGG_FATTY_ACID_METABOLISM	disdn
179	0.99	KEGG_ADIPOCYTOKINE_SIGNALING_PATHWAY	disdn
183	1	KEGG_SPLICEOSOME	disdn
181.5	0.994	KEGG_MATURITY_ONSET_DIABETES_OF_THE_YOUNG	disdn
160	0.846	KEGG_TYROSINE_METABOLISM	disdn
149	0.673	KEGG_HOMOLOGOUS_RECOMBINATION	disdn
146.5	0.701	KEGG_CYSTEINE_AND_METHIONINE_METABOLISM	disdn
176	0.982	KEGG_GLYOXYLATE_AND_DICARBOXYLATE_METABOLISM	disdn
179.5	0.991	KEGG_CIRCADIAN_RHYTHM_MAMMAL	disdn
139.5	0.5685	KEGG_RETINOL_METABOLISM	disdn
147.5	0.685455	KEGG_NOD_LIKE_RECEPTOR_SIGNALING_PATHWAY	disdn
138.5	0.571	KEGG_GLUTATHIONE_METABOLISM	disdn
163	0.897	KEGG_PPAR_SIGNALING_PATHWAY	disdn
168.5	0.9265	KEGG_PHENYLALANINE_METABOLISM	disdn
133.5	0.5365	KEGG_OLFACTORY_TRANSDUCTION	disdn
40	0.039	KEGG_NATURAL_KILLER_CELL_MEDIATED_CYTOTOXICITY	disdn
48.5	0.0455	KEGG_VEGF_SIGNALING_PATHWAY	disdn
7.5	0.0005	KEGG_LYSOSOME	disdn
16	0.0035	KEGG_PHOSPHATIDYLINOSITOL_SIGNALING_SYSTEM	disdn
36	0.0215	KEGG_HEDGEHOG_SIGNALING_PATHWAY	disdn
29.5	0.025	KEGG_GLIOMA	disdn
39.5	0.031	KEGG_COLORECTAL_CANCER	disdn
1	0	KEGG_DILATED_CARDIOMYOPATHY	disdn
13.5	0.0015	KEGG_AXON_GUIDANCE	disdn
1	0	KEGG_REGULATION_OF_ACTIN_CYTOSKELETON	disdn
17	0.0045	KEGG_TGF_BETA_SIGNALING_PATHWAY	disdn
23	0.013	KEGG_TOLL_LIKE_RECEPTOR_SIGNALING_PATHWAY	disdn
25	0.0204575	KEGG_MELANOMA	disdn
24	0.0135	KEGG_LEUKOCYTE_TRANSENDOTHELIAL_MIGRATION	disdn
33.5	0.0215	KEGG_PROSTATE_CANCER	disdn
44.5	0.043	KEGG_LEISHMANIA_INFECTION	disdn
38	0.027	KEGG_FC_EPSILON_RI_SIGNALING_PATHWAY	disdn
30.5	0.016	KEGG_ALDOSTERONE_REGULATED_SODIUM_REABSORPTION	disdn
30	0.0175	KEGG_STARCH_AND_SUCROSE_METABOLISM	disdn
34	0.0205	KEGG_MELANOGENESIS	disdn
35	0.022	KEGG_AMINO_SUGAR_AND_NUCLEOTIDE_SUGAR_METABOLISM	disdn
17.5	0.004	KEGG_ALANINE_ASPARTATE_AND_GLUTAMATE_METABOLISM	disdn
75.5	0.1205	KEGG_ERBB_SIGNALING_PATHWAY	disdn
81.5	0.1345	KEGG_NICOTINATE_AND_NICOTINAMIDE_METABOLISM	disdn
85.5	0.165	KEGG_P53_SIGNALING_PATHWAY	disdn
78	0.1175	KEGG_PRION_DISEASES	disdn
16.5	0.003	KEGG_SYSTEMIC_LUPUS_ERYTHEMATOSUS	disdn
29.5	0.0165	KEGG_PATHOGENIC_ESCHERICHIA_COLI_INFECTION	disdn
25	0.012	KEGG_VIRAL_MYOCARDITIS	disdn
27.5	0.0145	KEGG_CARDIAC_MUSCLE_CONTRACTION	disdn
46.5	0.057	KEGG_TAURINE_AND_HYPOTAURINE_METABOLISM	disdn
50	0.047	KEGG_OTHER_GLYCAN_DEGRADATION	disdn
43.5	0.0385	KEGG_AMINOACYL_TRNA_BIOSYNTHESIS	disdn
30.5	0.019	KEGG_GLYCEROLIPID_METABOLISM	disdn
1	0	KEGG_ECM_RECEPTOR_INTERACTION	disdn
11.5	0.0015	KEGG_CELL_ADHESION_MOLECULES_CAMS	disdn
1	0	KEGG_COMPLEMENT_AND_COAGULATION_CASCADES	disdn
15	0.003	KEGG_ANTIGEN_PROCESSING_AND_PRESENTATION	disdn
1	0	KEGG_ARRHYTHMOGENIC_RIGHT_VENTRICULAR_CARDIOMYOPATHY_ARVC	disdn
1	0	KEGG_GAP_JUNCTION	disdn
1	0	KEGG_FOCAL_ADHESION	disdn
1	0	KEGG_HYPERTROPHIC_CARDIOMYOPATHY_HCM	disdn
5.5	0.0005	KEGG_FC_GAMMA_R_MEDIATED_PHAGOCYTOSIS	disdn
14	0.003	KEGG_VASCULAR_SMOOTH_MUSCLE_CONTRACTION	disdn
66	0.074	KEGG_RIBOFLAVIN_METABOLISM	disdn
57.5	0.065	KEGG_ARACHIDONIC_ACID_METABOLISM	disdn
29.5	0.0145	KEGG_O_GLYCAN_BIOSYNTHESIS	disdn
107	0.298	KEGG_AUTOIMMUNE_THYROID_DISEASE	disdn
107	0.298	KEGG_ALLOGRAFT_REJECTION	disdn
117.5	0.3955	KEGG_ARGININE_AND_PROLINE_METABOLISM	disdn
133	0.508	KEGG_ASTHMA	disdn
134	0.5415	KEGG_GLYCINE_SERINE_AND_THREONINE_METABOLISM	disdn
90.5	0.1725	KEGG_PROXIMAL_TUBULE_BICARBONATE_RECLAMATION	disdn
73	0.125	KEGG_NEUROACTIVE_LIGAND_RECEPTOR_INTERACTION	disdn
70.5	0.1125	KEGG_RENIN_ANGIOTENSIN_SYSTEM	disdn
53	0.056	KEGG_CALCIUM_SIGNALING_PATHWAY	disdn
58	0.06	KEGG_GALACTOSE_METABOLISM	disdn
91	0.1725	KEGG_REGULATION_OF_AUTOPHAGY	disdn
86	0.142	KEGG_VALINE_LEUCINE_AND_ISOLEUCINE_BIOSYNTHESIS	disdn
86.5	0.148	KEGG_GLYCOSPHINGOLIPID_BIOSYNTHESIS_GLOBO_SERIES	disdn
38.5	0.0245	KEGG_STEROID_BIOSYNTHESIS	disdn
42.5	0.0355	KEGG_PATHWAYS_IN_CANCER	disdn
47	0.042	KEGG_GLYCOSAMINOGLYCAN_BIOSYNTHESIS_HEPARAN_SULFATE	disdn
44	0.040678	KEGG_RIG_I_LIKE_RECEPTOR_SIGNALING_PATHWAY	disdn
25	0.0125	KEGG_CHEMOKINE_SIGNALING_PATHWAY	disdn
27	0.016	KEGG_VIBRIO_CHOLERAE_INFECTION	disdn
12.5	0.002	KEGG_TIGHT_JUNCTION	disdn
62.5	0.067	KEGG_SULFUR_METABOLISM	disdn
77.5	0.1325	KEGG_ALZHEIMERS_DISEASE	disdn
44.5	0.0385	KEGG_LONG_TERM_POTENTIATION	disdn
56	0.0555	KEGG_GNRH_SIGNALING_PATHWAY	disdn
115.5	0.389	KEGG_BLADDER_CANCER	disdn
96.5	0.216	KEGG_LONG_TERM_DEPRESSION	disdn

## Sheet: mixdn
rank	p_value	GS	p_class
163	0.919	KEGG_NON_HOMOLOGOUS_END_JOINING	mixdn
161	0.899	KEGG_DNA_REPLICATION	mixdn
171	0.954	KEGG_GLYCOSPHINGOLIPID_BIOSYNTHESIS_LACTO_AND_NEOLACTO_SERIES	mixdn
173	0.957	KEGG_PYRUVATE_METABOLISM	mixdn
172	0.953	KEGG_PROTEIN_EXPORT	mixdn
159	0.887	KEGG_DRUG_METABOLISM_OTHER_ENZYMES	mixdn
177	0.967	KEGG_LINOLEIC_ACID_METABOLISM	mixdn
185	0.999	KEGG_RNA_POLYMERASE	mixdn
171	0.954	KEGG_NUCLEOTIDE_EXCISION_REPAIR	mixdn
142	0.734	KEGG_CELL_CYCLE	mixdn
137	0.724	KEGG_GLYCOSYLPHOSPHATIDYLINOSITOL_GPI_ANCHOR_BIOSYNTHESIS	mixdn
178	0.975	KEGG_OXIDATIVE_PHOSPHORYLATION	mixdn
180	0.985	KEGG_PROTEASOME	mixdn
180	0.985	KEGG_PYRIMIDINE_METABOLISM	mixdn
182	0.99	KEGG_UBIQUITIN_MEDIATED_PROTEOLYSIS	mixdn
173	0.958	KEGG_BASAL_TRANSCRIPTION_FACTORS	mixdn
184	0.999	KEGG_RNA_DEGRADATION	mixdn
181	0.99	KEGG_CITRATE_CYCLE_TCA_CYCLE	mixdn
159	0.878	KEGG_PARKINSONS_DISEASE	mixdn
165	0.926	KEGG_HUNTINGTONS_DISEASE	mixdn
106	0.487	KEGG_TASTE_TRANSDUCTION	mixdn
97	0.441	KEGG_THYROID_CANCER	mixdn
101	0.451	KEGG_PENTOSE_PHOSPHATE_PATHWAY	mixdn
57	0.161	KEGG_PRIMARY_BILE_ACID_BIOSYNTHESIS	mixdn
99	0.437	KEGG_RIBOSOME	mixdn
137	0.702	KEGG_GLYCOSAMINOGLYCAN_BIOSYNTHESIS_KERATAN_SULFATE	mixdn
127	0.566	KEGG_BIOSYNTHESIS_OF_UNSATURATED_FATTY_ACIDS	mixdn
156	0.856	KEGG_NOTCH_SIGNALING_PATHWAY	mixdn
151	0.807	KEGG_DORSO_VENTRAL_AXIS_FORMATION	mixdn
137	0.708	KEGG_TRYPTOPHAN_METABOLISM	mixdn
173	0.96	KEGG_PROPANOATE_METABOLISM	mixdn
168	0.94	KEGG_VALINE_LEUCINE_AND_ISOLEUCINE_DEGRADATION	mixdn
162	0.92	KEGG_BETA_ALANINE_METABOLISM	mixdn
123	0.565	KEGG_FRUCTOSE_AND_MANNOSE_METABOLISM	mixdn
126	0.589	KEGG_PEROXISOME	mixdn
150	0.797	KEGG_ONE_CARBON_POOL_BY_FOLATE	mixdn
134	0.671	KEGG_TERPENOID_BACKBONE_BIOSYNTHESIS	mixdn
117	0.537	KEGG_HISTIDINE_METABOLISM	mixdn
124	0.569	KEGG_ABC_TRANSPORTERS	mixdn
153	0.834	KEGG_BASE_EXCISION_REPAIR	mixdn
147	0.777	KEGG_ENDOCYTOSIS	mixdn
168	0.939	KEGG_PRIMARY_IMMUNODEFICIENCY	mixdn
157	0.854	KEGG_MISMATCH_REPAIR	mixdn
145	0.751	KEGG_FATTY_ACID_METABOLISM	mixdn
151	0.817	KEGG_ADIPOCYTOKINE_SIGNALING_PATHWAY	mixdn
170	0.95	KEGG_SPLICEOSOME	mixdn
186	NA	KEGG_MATURITY_ONSET_DIABETES_OF_THE_YOUNG	mixdn
111	0.504	KEGG_TYROSINE_METABOLISM	mixdn
119	0.56	KEGG_HOMOLOGOUS_RECOMBINATION	mixdn
110	0.494	KEGG_CYSTEINE_AND_METHIONINE_METABOLISM	mixdn
95	0.413	KEGG_GLYOXYLATE_AND_DICARBOXYLATE_METABOLISM	mixdn
103	0.473	KEGG_CIRCADIAN_RHYTHM_MAMMAL	mixdn
80	0.278	KEGG_RETINOL_METABOLISM	mixdn
71	0.249	KEGG_NOD_LIKE_RECEPTOR_SIGNALING_PATHWAY	mixdn
86	0.347	KEGG_GLUTATHIONE_METABOLISM	mixdn
72	0.229	KEGG_PPAR_SIGNALING_PATHWAY	mixdn
54	0.158	KEGG_PHENYLALANINE_METABOLISM	mixdn
46	0.137	KEGG_OLFACTORY_TRANSDUCTION	mixdn
30	0.072	KEGG_NATURAL_KILLER_CELL_MEDIATED_CYTOTOXICITY	mixdn
39	0.099	KEGG_VEGF_SIGNALING_PATHWAY	mixdn
54	0.162	KEGG_LYSOSOME	mixdn
26	0.067	KEGG_PHOSPHATIDYLINOSITOL_SIGNALING_SYSTEM	mixdn
29	0.08	KEGG_HEDGEHOG_SIGNALING_PATHWAY	mixdn
21	0.049	KEGG_GLIOMA	mixdn
20	0.042	KEGG_COLORECTAL_CANCER	mixdn
15	0.023	KEGG_DILATED_CARDIOMYOPATHY	mixdn
9	0.003	KEGG_AXON_GUIDANCE	mixdn
11	0.008	KEGG_REGULATION_OF_ACTIN_CYTOSKELETON	mixdn
24	0.063	KEGG_TGF_BETA_SIGNALING_PATHWAY	mixdn
29	0.075	KEGG_TOLL_LIKE_RECEPTOR_SIGNALING_PATHWAY	mixdn
43	0.121	KEGG_MELANOMA	mixdn
66	0.222	KEGG_LEUKOCYTE_TRANSENDOTHELIAL_MIGRATION	mixdn
58	0.171	KEGG_PROSTATE_CANCER	mixdn
59	0.185	KEGG_LEISHMANIA_INFECTION	mixdn
88	0.338	KEGG_FC_EPSILON_RI_SIGNALING_PATHWAY	mixdn
36	0.095	KEGG_ALDOSTERONE_REGULATED_SODIUM_REABSORPTION	mixdn
33	0.085	KEGG_STARCH_AND_SUCROSE_METABOLISM	mixdn
24	0.059	KEGG_MELANOGENESIS	mixdn
51	0.145	KEGG_AMINO_SUGAR_AND_NUCLEOTIDE_SUGAR_METABOLISM	mixdn
42	0.111	KEGG_ALANINE_ASPARTATE_AND_GLUTAMATE_METABOLISM	mixdn
33	0.082	KEGG_ERBB_SIGNALING_PATHWAY	mixdn
41	0.104	KEGG_NICOTINATE_AND_NICOTINAMIDE_METABOLISM	mixdn
45	0.118	KEGG_P53_SIGNALING_PATHWAY	mixdn
6	0.001	KEGG_PRION_DISEASES	mixdn
31	0.081	KEGG_SYSTEMIC_LUPUS_ERYTHEMATOSUS	mixdn
31	0.079	KEGG_PATHOGENIC_ESCHERICHIA_COLI_INFECTION	mixdn
22	0.049	KEGG_VIRAL_MYOCARDITIS	mixdn
32	0.082	KEGG_CARDIAC_MUSCLE_CONTRACTION	mixdn
8	0.003	KEGG_TAURINE_AND_HYPOTAURINE_METABOLISM	mixdn
63	0.193	KEGG_OTHER_GLYCAN_DEGRADATION	mixdn
53	0.152	KEGG_AMINOACYL_TRNA_BIOSYNTHESIS	mixdn
59	0.185	KEGG_GLYCEROLIPID_METABOLISM	mixdn
1	0	KEGG_ECM_RECEPTOR_INTERACTION	mixdn
1	0	KEGG_CELL_ADHESION_MOLECULES_CAMS	mixdn
1	0	KEGG_COMPLEMENT_AND_COAGULATION_CASCADES	mixdn
13	0.01	KEGG_ANTIGEN_PROCESSING_AND_PRESENTATION	mixdn
7	0.003	KEGG_ARRHYTHMOGENIC_RIGHT_VENTRICULAR_CARDIOMYOPATHY_ARVC	mixdn
12	0.008	KEGG_GAP_JUNCTION	mixdn
1	0	KEGG_FOCAL_ADHESION	mixdn
9	0.004	KEGG_HYPERTROPHIC_CARDIOMYOPATHY_HCM	mixdn
6	0.002	KEGG_FC_GAMMA_R_MEDIATED_PHAGOCYTOSIS	mixdn
19	0.035	KEGG_VASCULAR_SMOOTH_MUSCLE_CONTRACTION	mixdn
110	0.499	KEGG_RIBOFLAVIN_METABOLISM	mixdn
90	0.372	KEGG_ARACHIDONIC_ACID_METABOLISM	mixdn
122	0.556	KEGG_O_GLYCAN_BIOSYNTHESIS	mixdn
73	0.243	KEGG_AUTOIMMUNE_THYROID_DISEASE	mixdn
73	0.243	KEGG_ALLOGRAFT_REJECTION	mixdn
68	0.22	KEGG_ARGININE_AND_PROLINE_METABOLISM	mixdn
88	0.344	KEGG_ASTHMA	mixdn
30	0.079	KEGG_GLYCINE_SERINE_AND_THREONINE_METABOLISM	mixdn
91	0.372	KEGG_PROXIMAL_TUBULE_BICARBONATE_RECLAMATION	mixdn
53	0.148	KEGG_NEUROACTIVE_LIGAND_RECEPTOR_INTERACTION	mixdn
18	0.031	KEGG_RENIN_ANGIOTENSIN_SYSTEM	mixdn
11	0.008	KEGG_CALCIUM_SIGNALING_PATHWAY	mixdn
42	0.112	KEGG_GALACTOSE_METABOLISM	mixdn
37	0.098	KEGG_REGULATION_OF_AUTOPHAGY	mixdn
46	0.122	KEGG_VALINE_LEUCINE_AND_ISOLEUCINE_BIOSYNTHESIS	mixdn
17	0.027	KEGG_GLYCOSPHINGOLIPID_BIOSYNTHESIS_GLOBO_SERIES	mixdn
118	0.548	KEGG_STEROID_BIOSYNTHESIS	mixdn
98	0.428	KEGG_PATHWAYS_IN_CANCER	mixdn
117	0.524	KEGG_GLYCOSAMINOGLYCAN_BIOSYNTHESIS_HEPARAN_SULFATE	mixdn
121	0.576	KEGG_RIG_I_LIKE_RECEPTOR_SIGNALING_PATHWAY	mixdn
113	0.512	KEGG_CHEMOKINE_SIGNALING_PATHWAY	mixdn
129	0.633	KEGG_VIBRIO_CHOLERAE_INFECTION	mixdn
107	0.496	KEGG_TIGHT_JUNCTION	mixdn
39	0.099	KEGG_SULFUR_METABOLISM	mixdn
35	0.094	KEGG_ALZHEIMERS_DISEASE	mixdn
48	0.131	KEGG_LONG_TERM_POTENTIATION	mixdn
43	0.117	KEGG_GNRH_SIGNALING_PATHWAY	mixdn
24	0.062	KEGG_BLADDER_CANCER	mixdn
44	0.119	KEGG_LONG_TERM_DEPRESSION	mixdn

## Sheet: nondir
rank	p_value	GS	p_class
148	0.789	KEGG_NON_HOMOLOGOUS_END_JOINING	nondir
145.5	0.7785	KEGG_DNA_REPLICATION	nondir
151.5	0.791	KEGG_GLYCOSPHINGOLIPID_BIOSYNTHESIS_LACTO_AND_NEOLACTO_SERIES	nondir
159.5	0.842	KEGG_PYRUVATE_METABOLISM	nondir
172.5	0.942	KEGG_PROTEIN_EXPORT	nondir
166	0.8725	KEGG_DRUG_METABOLISM_OTHER_ENZYMES	nondir
173.5	0.9345	KEGG_LINOLEIC_ACID_METABOLISM	nondir
178	0.974	KEGG_RNA_POLYMERASE	nondir
156.5	0.822	KEGG_NUCLEOTIDE_EXCISION_REPAIR	nondir
157.5	0.836	KEGG_CELL_CYCLE	nondir
134	0.7205	KEGG_GLYCOSYLPHOSPHATIDYLINOSITOL_GPI_ANCHOR_BIOSYNTHESIS	nondir
184	0.9995	KEGG_OXIDATIVE_PHOSPHORYLATION	nondir
184	0.999	KEGG_PROTEASOME	nondir
182	0.9965	KEGG_PYRIMIDINE_METABOLISM	nondir
184	0.999	KEGG_UBIQUITIN_MEDIATED_PROTEOLYSIS	nondir
180.5	0.9935	KEGG_BASAL_TRANSCRIPTION_FACTORS	nondir
183	0.9975	KEGG_RNA_DEGRADATION	nondir
179	0.9845	KEGG_CITRATE_CYCLE_TCA_CYCLE	nondir
176	0.963	KEGG_PARKINSONS_DISEASE	nondir
177	0.971	KEGG_HUNTINGTONS_DISEASE	nondir
130.5	0.696	KEGG_TASTE_TRANSDUCTION	nondir
123	0.654	KEGG_THYROID_CANCER	nondir
140.5	0.7445	KEGG_PENTOSE_PHOSPHATE_PATHWAY	nondir
123.5	0.639	KEGG_PRIMARY_BILE_ACID_BIOSYNTHESIS	nondir
173.5	0.943	KEGG_RIBOSOME	nondir
88.5	0.425	KEGG_GLYCOSAMINOGLYCAN_BIOSYNTHESIS_KERATAN_SULFATE	nondir
90.5	0.4235	KEGG_BIOSYNTHESIS_OF_UNSATURATED_FATTY_ACIDS	nondir
97.5	0.4655	KEGG_NOTCH_SIGNALING_PATHWAY	nondir
56.5	0.2255	KEGG_DORSO_VENTRAL_AXIS_FORMATION	nondir
60.5	0.2465	KEGG_TRYPTOPHAN_METABOLISM	nondir
128.5	0.6805	KEGG_PROPANOATE_METABOLISM	nondir
116	0.5315	KEGG_VALINE_LEUCINE_AND_ISOLEUCINE_DEGRADATION	nondir
102.5	0.4935	KEGG_BETA_ALANINE_METABOLISM	nondir
84	0.3985	KEGG_FRUCTOSE_AND_MANNOSE_METABOLISM	nondir
78	0.383	KEGG_PEROXISOME	nondir
83.5	0.398	KEGG_ONE_CARBON_POOL_BY_FOLATE	nondir
67	0.3025	KEGG_TERPENOID_BACKBONE_BIOSYNTHESIS	nondir
71	0.309	KEGG_HISTIDINE_METABOLISM	nondir
58	0.2345	KEGG_ABC_TRANSPORTERS	nondir
108.5	0.56	KEGG_BASE_EXCISION_REPAIR	nondir
96	0.4435	KEGG_ENDOCYTOSIS	nondir
108.5	0.563	KEGG_PRIMARY_IMMUNODEFICIENCY	nondir
112.5	0.577	KEGG_MISMATCH_REPAIR	nondir
54.5	0.2035	KEGG_FATTY_ACID_METABOLISM	nondir
50.5	0.154	KEGG_ADIPOCYTOKINE_SIGNALING_PATHWAY	nondir
37	0.1	KEGG_SPLICEOSOME	nondir
52	0.1785	KEGG_MATURITY_ONSET_DIABETES_OF_THE_YOUNG	nondir
50	0.1825	KEGG_TYROSINE_METABOLISM	nondir
45.5	0.155	KEGG_HOMOLOGOUS_RECOMBINATION	nondir
27	0.075	KEGG_CYSTEINE_AND_METHIONINE_METABOLISM	nondir
28.5	0.08	KEGG_GLYOXYLATE_AND_DICARBOXYLATE_METABOLISM	nondir
15.5	0.0155	KEGG_CIRCADIAN_RHYTHM_MAMMAL	nondir
98	0.4535	KEGG_RETINOL_METABOLISM	nondir
82.5	0.393	KEGG_NOD_LIKE_RECEPTOR_SIGNALING_PATHWAY	nondir
65	0.2945	KEGG_GLUTATHIONE_METABOLISM	nondir
51.5	0.1935	KEGG_PPAR_SIGNALING_PATHWAY	nondir
58.5	0.2335	KEGG_PHENYLALANINE_METABOLISM	nondir
52.5	0.2015	KEGG_OLFACTORY_TRANSDUCTION	nondir
86.5	0.4085	KEGG_NATURAL_KILLER_CELL_MEDIATED_CYTOTOXICITY	nondir
74	0.349	KEGG_VEGF_SIGNALING_PATHWAY	nondir
74.5	0.3425	KEGG_LYSOSOME	nondir
60	0.245	KEGG_PHOSPHATIDYLINOSITOL_SIGNALING_SYSTEM	nondir
54.5	0.18	KEGG_HEDGEHOG_SIGNALING_PATHWAY	nondir
47.5	0.17	KEGG_GLIOMA	nondir
55.5	0.208	KEGG_COLORECTAL_CANCER	nondir
30.5	0.0795	KEGG_DILATED_CARDIOMYOPATHY	nondir
32.5	0.092	KEGG_AXON_GUIDANCE	nondir
30	0.079	KEGG_REGULATION_OF_ACTIN_CYTOSKELETON	nondir
92	0.427	KEGG_TGF_BETA_SIGNALING_PATHWAY	nondir
84.5	0.4045	KEGG_TOLL_LIKE_RECEPTOR_SIGNALING_PATHWAY	nondir
112.5	0.579	KEGG_MELANOMA	nondir
91.5	0.4295	KEGG_LEUKOCYTE_TRANSENDOTHELIAL_MIGRATION	nondir
88.5	0.41	KEGG_PROSTATE_CANCER	nondir
86.5	0.4075	KEGG_LEISHMANIA_INFECTION	nondir
80.5	0.3795	KEGG_FC_EPSILON_RI_SIGNALING_PATHWAY	nondir
46	0.164	KEGG_ALDOSTERONE_REGULATED_SODIUM_REABSORPTION	nondir
41.5	0.1275	KEGG_STARCH_AND_SUCROSE_METABOLISM	nondir
39	0.123	KEGG_MELANOGENESIS	nondir
52	0.1945	KEGG_AMINO_SUGAR_AND_NUCLEOTIDE_SUGAR_METABOLISM	nondir
37.5	0.1115	KEGG_ALANINE_ASPARTATE_AND_GLUTAMATE_METABOLISM	nondir
74.5	0.33	KEGG_ERBB_SIGNALING_PATHWAY	nondir
69.5	0.3245	KEGG_NICOTINATE_AND_NICOTINAMIDE_METABOLISM	nondir
87	0.4155	KEGG_P53_SIGNALING_PATHWAY	nondir
22	0.047	KEGG_PRION_DISEASES	nondir
9.5	0.01	KEGG_SYSTEMIC_LUPUS_ERYTHEMATOSUS	nondir
8.5	0.0075	KEGG_PATHOGENIC_ESCHERICHIA_COLI_INFECTION	nondir
9	0.008	KEGG_VIRAL_MYOCARDITIS	nondir
19	0.043	KEGG_CARDIAC_MUSCLE_CONTRACTION	nondir
5	0.001	KEGG_TAURINE_AND_HYPOTAURINE_METABOLISM	nondir
28.5	0.0755	KEGG_OTHER_GLYCAN_DEGRADATION	nondir
28	0.0675	KEGG_AMINOACYL_TRNA_BIOSYNTHESIS	nondir
36	0.091	KEGG_GLYCEROLIPID_METABOLISM	nondir
1	0	KEGG_ECM_RECEPTOR_INTERACTION	nondir
1	0	KEGG_CELL_ADHESION_MOLECULES_CAMS	nondir
1	0	KEGG_COMPLEMENT_AND_COAGULATION_CASCADES	nondir
22	0.04	KEGG_ANTIGEN_PROCESSING_AND_PRESENTATION	nondir
15.5	0.0185	KEGG_ARRHYTHMOGENIC_RIGHT_VENTRICULAR_CARDIOMYOPATHY_ARVC	nondir
12.5	0.0125	KEGG_GAP_JUNCTION	nondir
1	0	KEGG_FOCAL_ADHESION	nondir
9.5	0.008	KEGG_HYPERTROPHIC_CARDIOMYOPATHY_HCM	nondir
10	0.0095	KEGG_FC_GAMMA_R_MEDIATED_PHAGOCYTOSIS	nondir
21	0.046	KEGG_VASCULAR_SMOOTH_MUSCLE_CONTRACTION	nondir
66.5	0.2565	KEGG_RIBOFLAVIN_METABOLISM	nondir
40.5	0.1155	KEGG_ARACHIDONIC_ACID_METABOLISM	nondir
62	0.277	KEGG_O_GLYCAN_BIOSYNTHESIS	nondir
26	0.068	KEGG_AUTOIMMUNE_THYROID_DISEASE	nondir
26	0.068	KEGG_ALLOGRAFT_REJECTION	nondir
47.5	0.16	KEGG_ARGININE_AND_PROLINE_METABOLISM	nondir
34	0.089	KEGG_ASTHMA	nondir
12.5	0.0145	KEGG_GLYCINE_SERINE_AND_THREONINE_METABOLISM	nondir
26.5	0.072	KEGG_PROXIMAL_TUBULE_BICARBONATE_RECLAMATION	nondir
13.5	0.0155	KEGG_NEUROACTIVE_LIGAND_RECEPTOR_INTERACTION	nondir
18.5	0.0365	KEGG_RENIN_ANGIOTENSIN_SYSTEM	nondir
15.5	0.0195	KEGG_CALCIUM_SIGNALING_PATHWAY	nondir
42	0.1335	KEGG_GALACTOSE_METABOLISM	nondir
33	0.0905	KEGG_REGULATION_OF_AUTOPHAGY	nondir
29	0.0755	KEGG_VALINE_LEUCINE_AND_ISOLEUCINE_BIOSYNTHESIS	nondir
12.5	0.0125	KEGG_GLYCOSPHINGOLIPID_BIOSYNTHESIS_GLOBO_SERIES	nondir
126	0.6655	KEGG_STEROID_BIOSYNTHESIS	nondir
130	0.68	KEGG_PATHWAYS_IN_CANCER	nondir
142.5	0.754	KEGG_GLYCOSAMINOGLYCAN_BIOSYNTHESIS_HEPARAN_SULFATE	nondir
137	0.727	KEGG_RIG_I_LIKE_RECEPTOR_SIGNALING_PATHWAY	nondir
170.5	0.928	KEGG_CHEMOKINE_SIGNALING_PATHWAY	nondir
165	0.8635	KEGG_VIBRIO_CHOLERAE_INFECTION	nondir
137.5	0.735	KEGG_TIGHT_JUNCTION	nondir
147.5	0.768	KEGG_SULFUR_METABOLISM	nondir
130.5	0.696	KEGG_ALZHEIMERS_DISEASE	nondir
123.5	0.657	KEGG_LONG_TERM_POTENTIATION	nondir
119	0.6315	KEGG_GNRH_SIGNALING_PATHWAY	nondir
115	0.59	KEGG_BLADDER_CANCER	nondir
102	0.5005	KEGG_LONG_TERM_DEPRESSION	nondir

## Sheet: mixup
rank	p_value	GS	p_class
68	0.407	KEGG_NON_HOMOLOGOUS_END_JOINING	mixup
62	0.386	KEGG_DNA_REPLICATION	mixup
48	0.222	KEGG_GLYCOSPHINGOLIPID_BIOSYNTHESIS_LACTO_AND_NEOLACTO_SERIES	mixup
48	0.266	KEGG_PYRUVATE_METABOLISM	mixup
104	0.699	KEGG_PROTEIN_EXPORT	mixup
94	0.628	KEGG_DRUG_METABOLISM_OTHER_ENZYMES	mixup
80	0.541	KEGG_LINOLEIC_ACID_METABOLISM	mixup
87	0.594	KEGG_RNA_POLYMERASE	mixup
68	0.444	KEGG_NUCLEOTIDE_EXCISION_REPAIR	mixup
113	0.759	KEGG_CELL_CYCLE	mixup
80	0.54	KEGG_GLYCOSYLPHOSPHATIDYLINOSITOL_GPI_ANCHOR_BIOSYNTHESIS	mixup
180	0.987	KEGG_OXIDATIVE_PHOSPHORYLATION	mixup
173	0.974	KEGG_PROTEASOME	mixup
158	0.932	KEGG_PYRIMIDINE_METABOLISM	mixup
174	0.978	KEGG_UBIQUITIN_MEDIATED_PROTEOLYSIS	mixup
162	0.94	KEGG_BASAL_TRANSCRIPTION_FACTORS	mixup
143	0.882	KEGG_RNA_DEGRADATION	mixup
124	0.8	KEGG_CITRATE_CYCLE_TCA_CYCLE	mixup
136	0.864	KEGG_PARKINSONS_DISEASE	mixup
124	0.816	KEGG_HUNTINGTONS_DISEASE	mixup
107	0.728	KEGG_TASTE_TRANSDUCTION	mixup
106	0.714	KEGG_THYROID_CANCER	mixup
114	0.764	KEGG_PENTOSE_PHOSPHATE_PATHWAY	mixup
134	0.845	KEGG_PRIMARY_BILE_ACID_BIOSYNTHESIS	mixup
129	0.846	KEGG_RIBOSOME	mixup
35	0.13	KEGG_GLYCOSAMINOGLYCAN_BIOSYNTHESIS_KERATAN_SULFATE	mixup
45	0.246	KEGG_BIOSYNTHESIS_OF_UNSATURATED_FATTY_ACIDS	mixup
19	0.054	KEGG_NOTCH_SIGNALING_PATHWAY	mixup
2	0.002	KEGG_DORSO_VENTRAL_AXIS_FORMATION	mixup
12	0.031	KEGG_TRYPTOPHAN_METABOLISM	mixup
14	0.038	KEGG_PROPANOATE_METABOLISM	mixup
16	0.051	KEGG_VALINE_LEUCINE_AND_ISOLEUCINE_DEGRADATION	mixup
7	0.016	KEGG_BETA_ALANINE_METABOLISM	mixup
48	0.264	KEGG_FRUCTOSE_AND_MANNOSE_METABOLISM	mixup
44	0.239	KEGG_PEROXISOME	mixup
23	0.087	KEGG_ONE_CARBON_POOL_BY_FOLATE	mixup
32	0.122	KEGG_TERPENOID_BACKBONE_BIOSYNTHESIS	mixup
42	0.22	KEGG_HISTIDINE_METABOLISM	mixup
26	0.091	KEGG_ABC_TRANSPORTERS	mixup
41	0.192	KEGG_BASE_EXCISION_REPAIR	mixup
35	0.147	KEGG_ENDOCYTOSIS	mixup
34	0.126	KEGG_PRIMARY_IMMUNODEFICIENCY	mixup
55	0.304	KEGG_MISMATCH_REPAIR	mixup
9	0.024	KEGG_FATTY_ACID_METABOLISM	mixup
5	0.015	KEGG_ADIPOCYTOKINE_SIGNALING_PATHWAY	mixup
1	0.001	KEGG_SPLICEOSOME	mixup
34	0.124	KEGG_MATURITY_ONSET_DIABETES_OF_THE_YOUNG	mixup
26	0.103	KEGG_TYROSINE_METABOLISM	mixup
14	0.039	KEGG_HOMOLOGOUS_RECOMBINATION	mixup
5	0.012	KEGG_CYSTEINE_AND_METHIONINE_METABOLISM	mixup
12	0.03	KEGG_GLYOXYLATE_AND_DICARBOXYLATE_METABOLISM	mixup
2	0.002	KEGG_CIRCADIAN_RHYTHM_MAMMAL	mixup
84	0.58	KEGG_RETINOL_METABOLISM	mixup
80	0.545	KEGG_NOD_LIKE_RECEPTOR_SIGNALING_PATHWAY	mixup
60	0.356	KEGG_GLUTATHIONE_METABOLISM	mixup
52	0.29	KEGG_PPAR_SIGNALING_PATHWAY	mixup
57	0.325	KEGG_PHENYLALANINE_METABOLISM	mixup
67	0.446	KEGG_OLFACTORY_TRANSDUCTION	mixup
166	0.954	KEGG_NATURAL_KILLER_CELL_MEDIATED_CYTOTOXICITY	mixup
147	0.898	KEGG_VEGF_SIGNALING_PATHWAY	mixup
149	0.903	KEGG_LYSOSOME	mixup
148	0.894	KEGG_PHOSPHATIDYLINOSITOL_SIGNALING_SYSTEM	mixup
119	0.781	KEGG_HEDGEHOG_SIGNALING_PATHWAY	mixup
123	0.806	KEGG_GLIOMA	mixup
140	0.882	KEGG_COLORECTAL_CANCER	mixup
159	0.929	KEGG_DILATED_CARDIOMYOPATHY	mixup
153	0.909	KEGG_AXON_GUIDANCE	mixup
175	0.972	KEGG_REGULATION_OF_ACTIN_CYTOSKELETON	mixup
177	0.979	KEGG_TGF_BETA_SIGNALING_PATHWAY	mixup
169	0.968	KEGG_TOLL_LIKE_RECEPTOR_SIGNALING_PATHWAY	mixup
179	0.982	KEGG_MELANOMA	mixup
131	0.851	KEGG_LEUKOCYTE_TRANSENDOTHELIAL_MIGRATION	mixup
138	0.871	KEGG_PROSTATE_CANCER	mixup
128	0.839	KEGG_LEISHMANIA_INFECTION	mixup
95	0.648	KEGG_FC_EPSILON_RI_SIGNALING_PATHWAY	mixup
105	0.694	KEGG_ALDOSTERONE_REGULATED_SODIUM_REABSORPTION	mixup
98	0.657	KEGG_STARCH_AND_SUCROSE_METABOLISM	mixup
93	0.612	KEGG_MELANOGENESIS	mixup
90	0.613	KEGG_AMINO_SUGAR_AND_NUCLEOTIDE_SUGAR_METABOLISM	mixup
87	0.594	KEGG_ALANINE_ASPARTATE_AND_GLUTAMATE_METABOLISM	mixup
137	0.867	KEGG_ERBB_SIGNALING_PATHWAY	mixup
119	0.784	KEGG_NICOTINATE_AND_NICOTINAMIDE_METABOLISM	mixup
132	0.853	KEGG_P53_SIGNALING_PATHWAY	mixup
126	0.826	KEGG_PRION_DISEASES	mixup
16	0.049	KEGG_SYSTEMIC_LUPUS_ERYTHEMATOSUS	mixup
9	0.024	KEGG_PATHOGENIC_ESCHERICHIA_COLI_INFECTION	mixup
26	0.091	KEGG_VIRAL_MYOCARDITIS	mixup
54	0.305	KEGG_CARDIAC_MUSCLE_CONTRACTION	mixup
28	0.105	KEGG_TAURINE_AND_HYPOTAURINE_METABOLISM	mixup
32	0.121	KEGG_OTHER_GLYCAN_DEGRADATION	mixup
40	0.184	KEGG_AMINOACYL_TRNA_BIOSYNTHESIS	mixup
45	0.238	KEGG_GLYCEROLIPID_METABOLISM	mixup
56	0.306	KEGG_ECM_RECEPTOR_INTERACTION	mixup
37	0.142	KEGG_CELL_ADHESION_MOLECULES_CAMS	mixup
17	0.041	KEGG_COMPLEMENT_AND_COAGULATION_CASCADES	mixup
132	0.859	KEGG_ANTIGEN_PROCESSING_AND_PRESENTATION	mixup
134	0.849	KEGG_ARRHYTHMOGENIC_RIGHT_VENTRICULAR_CARDIOMYOPATHY_ARVC	mixup
110	0.734	KEGG_GAP_JUNCTION	mixup
117	0.775	KEGG_FOCAL_ADHESION	mixup
87	0.607	KEGG_HYPERTROPHIC_CARDIOMYOPATHY_HCM	mixup
84	0.579	KEGG_FC_GAMMA_R_MEDIATED_PHAGOCYTOSIS	mixup
73	0.472	KEGG_VASCULAR_SMOOTH_MUSCLE_CONTRACTION	mixup
36	0.14	KEGG_RIBOFLAVIN_METABOLISM	mixup
23	0.09	KEGG_ARACHIDONIC_ACID_METABOLISM	mixup
38	0.159	KEGG_O_GLYCAN_BIOSYNTHESIS	mixup
23	0.09	KEGG_AUTOIMMUNE_THYROID_DISEASE	mixup
23	0.09	KEGG_ALLOGRAFT_REJECTION	mixup
39	0.175	KEGG_ARGININE_AND_PROLINE_METABOLISM	mixup
23	0.09	KEGG_ASTHMA	mixup
16	0.041	KEGG_GLYCINE_SERINE_AND_THREONINE_METABOLISM	mixup
7	0.018	KEGG_PROXIMAL_TUBULE_BICARBONATE_RECLAMATION	mixup
7	0.02	KEGG_NEUROACTIVE_LIGAND_RECEPTOR_INTERACTION	mixup
56	0.32	KEGG_RENIN_ANGIOTENSIN_SYSTEM	mixup
62	0.37	KEGG_CALCIUM_SIGNALING_PATHWAY	mixup
69	0.459	KEGG_GALACTOSE_METABOLISM	mixup
54	0.305	KEGG_REGULATION_OF_AUTOPHAGY	mixup
49	0.277	KEGG_VALINE_LEUCINE_AND_ISOLEUCINE_BIOSYNTHESIS	mixup
29	0.104	KEGG_GLYCOSPHINGOLIPID_BIOSYNTHESIS_GLOBO_SERIES	mixup
152	0.9	KEGG_STEROID_BIOSYNTHESIS	mixup
151	0.907	KEGG_PATHWAYS_IN_CANCER	mixup
166	0.959	KEGG_GLYCOSAMINOGLYCAN_BIOSYNTHESIS_HEPARAN_SULFATE	mixup
132	0.859	KEGG_RIG_I_LIKE_RECEPTOR_SIGNALING_PATHWAY	mixup
184	0.998	KEGG_CHEMOKINE_SIGNALING_PATHWAY	mixup
166	0.96	KEGG_VIBRIO_CHOLERAE_INFECTION	mixup
158	0.934	KEGG_TIGHT_JUNCTION	mixup
185	1	KEGG_SULFUR_METABOLISM	mixup
181	0.988	KEGG_ALZHEIMERS_DISEASE	mixup
174	0.977	KEGG_LONG_TERM_POTENTIATION	mixup
175	0.98	KEGG_GNRH_SIGNALING_PATHWAY	mixup
165	0.959	KEGG_BLADDER_CANCER	mixup
150	0.908	KEGG_LONG_TERM_DEPRESSION	mixup

## Sheet: disup
Supplemental Table S4.
rank	p_value	GS	p_class
34.5	0.2585	KEGG_NON_HOMOLOGOUS_END_JOINING	disup
20	0.097	KEGG_DNA_REPLICATION	disup
29	0.19	KEGG_GLYCOSPHINGOLIPID_BIOSYNTHESIS_LACTO_AND_NEOLACTO_SERIES	disup
58	0.5145	KEGG_PYRUVATE_METABOLISM	disup
42.5	0.366	KEGG_PROTEIN_EXPORT	disup
44	0.392	KEGG_DRUG_METABOLISM_OTHER_ENZYMES	disup
44	0.403	KEGG_LINOLEIC_ACID_METABOLISM	disup
6	0.012	KEGG_RNA_POLYMERASE	disup
1	0	KEGG_NUCLEOTIDE_EXCISION_REPAIR	disup
25	0.116	KEGG_CELL_CYCLE	disup
23.5	0.1175	KEGG_GLYCOSYLPHOSPHATIDYLINOSITOL_GPI_ANCHOR_BIOSYNTHESIS	disup
28	0.16	KEGG_OXIDATIVE_PHOSPHORYLATION	disup
35	0.26	KEGG_PROTEASOME	disup
33	0.2465	KEGG_PYRIMIDINE_METABOLISM	disup
8	0.018	KEGG_UBIQUITIN_MEDIATED_PROTEOLYSIS	disup
18	0.0665	KEGG_BASAL_TRANSCRIPTION_FACTORS	disup
15.5	0.052	KEGG_RNA_DEGRADATION	disup
12	0.027	KEGG_CITRATE_CYCLE_TCA_CYCLE	disup
12	0.0275	KEGG_PARKINSONS_DISEASE	disup
18	0.057	KEGG_HUNTINGTONS_DISEASE	disup
46.5	0.4385	KEGG_TASTE_TRANSDUCTION	disup
40.5	0.319	KEGG_THYROID_CANCER	disup
23	0.121	KEGG_PENTOSE_PHOSPHATE_PATHWAY	disup
39	0.337	KEGG_PRIMARY_BILE_ACID_BIOSYNTHESIS	disup
1	0	KEGG_RIBOSOME	disup
79.5	0.705	KEGG_GLYCOSAMINOGLYCAN_BIOSYNTHESIS_KERATAN_SULFATE	disup
66.5	0.598	KEGG_BIOSYNTHESIS_OF_UNSATURATED_FATTY_ACIDS	disup
66	0.6045	KEGG_NOTCH_SIGNALING_PATHWAY	disup
51.5	0.453	KEGG_DORSO_VENTRAL_AXIS_FORMATION	disup
50	0.463	KEGG_TRYPTOPHAN_METABOLISM	disup
53.5	0.4795	KEGG_PROPANOATE_METABOLISM	disup
60	0.553	KEGG_VALINE_LEUCINE_AND_ISOLEUCINE_DEGRADATION	disup
39	0.3375	KEGG_BETA_ALANINE_METABOLISM	disup
32	0.2265	KEGG_FRUCTOSE_AND_MANNOSE_METABOLISM	disup
32	0.231	KEGG_PEROXISOME	disup
30.5	0.2355	KEGG_ONE_CARBON_POOL_BY_FOLATE	disup
24.5	0.117	KEGG_TERPENOID_BACKBONE_BIOSYNTHESIS	disup
52	0.476	KEGG_HISTIDINE_METABOLISM	disup
45.5	0.422	KEGG_ABC_TRANSPORTERS	disup
22	0.1015	KEGG_BASE_EXCISION_REPAIR	disup
16.5	0.0505	KEGG_ENDOCYTOSIS	disup
14	0.041	KEGG_PRIMARY_IMMUNODEFICIENCY	disup
7.5	0.0135	KEGG_MISMATCH_REPAIR	disup
16	0.0545	KEGG_FATTY_ACID_METABOLISM	disup
6	0.010435	KEGG_ADIPOCYTOKINE_SIGNALING_PATHWAY	disup
1	0	KEGG_SPLICEOSOME	disup
4	0.0065	KEGG_MATURITY_ONSET_DIABETES_OF_THE_YOUNG	disup
27	0.146	KEGG_TYROSINE_METABOLISM	disup
37	0.311	KEGG_HOMOLOGOUS_RECOMBINATION	disup
36.5	0.2975	KEGG_CYSTEINE_AND_METHIONINE_METABOLISM	disup
10.5	0.022	KEGG_GLYOXYLATE_AND_DICARBOXYLATE_METABOLISM	disup
5	0.00715955	KEGG_CIRCADIAN_RHYTHM_MAMMAL	disup
47.5	0.431	KEGG_RETINOL_METABOLISM	disup
39.5	0.31	KEGG_NOD_LIKE_RECEPTOR_SIGNALING_PATHWAY	disup
46.5	0.4395	KEGG_GLUTATHIONE_METABOLISM	disup
20.5	0.102	KEGG_PPAR_SIGNALING_PATHWAY	disup
18.5	0.073	KEGG_PHENYLALANINE_METABOLISM	disup
51	0.464	KEGG_OLFACTORY_TRANSDUCTION	disup
145	0.969	KEGG_NATURAL_KILLER_CELL_MEDIATED_CYTOTOXICITY	disup
138	0.959	KEGG_VEGF_SIGNALING_PATHWAY	disup
174	1	KEGG_LYSOSOME	disup
169	0.997	KEGG_PHOSPHATIDYLINOSITOL_SIGNALING_SYSTEM	disup
150.5	0.979	KEGG_HEDGEHOG_SIGNALING_PATHWAY	disup
154	0.983	KEGG_GLIOMA	disup
144	0.972	KEGG_COLORECTAL_CANCER	disup
175	1	KEGG_DILATED_CARDIOMYOPATHY	disup
172.5	0.999	KEGG_AXON_GUIDANCE	disup
175	1	KEGG_REGULATION_OF_ACTIN_CYTOSKELETON	disup
167.5	0.994	KEGG_TGF_BETA_SIGNALING_PATHWAY	disup
164	0.994	KEGG_TOLL_LIKE_RECEPTOR_SIGNALING_PATHWAY	disup
153	0.989	KEGG_MELANOMA	disup
163	0.987	KEGG_LEUKOCYTE_TRANSENDOTHELIAL_MIGRATION	disup
153.5	0.98	KEGG_PROSTATE_CANCER	disup
141.5	0.958	KEGG_LEISHMANIA_INFECTION	disup
148.5	0.973	KEGG_FC_EPSILON_RI_SIGNALING_PATHWAY	disup
152.5	0.981	KEGG_ALDOSTERONE_REGULATED_SODIUM_REABSORPTION	disup
154.5	0.982	KEGG_STARCH_AND_SUCROSE_METABOLISM	disup
149.5	0.981	KEGG_MELANOGENESIS	disup
149	0.977	KEGG_AMINO_SUGAR_AND_NUCLEOTIDE_SUGAR_METABOLISM	disup
169	0.996	KEGG_ALANINE_ASPARTATE_AND_GLUTAMATE_METABOLISM	disup
108	0.879	KEGG_ERBB_SIGNALING_PATHWAY	disup
103	0.862	KEGG_NICOTINATE_AND_NICOTINAMIDE_METABOLISM	disup
100.5	0.854	KEGG_P53_SIGNALING_PATHWAY	disup
102	0.871	KEGG_PRION_DISEASES	disup
165.5	0.993	KEGG_SYSTEMIC_LUPUS_ERYTHEMATOSUS	disup
156.5	0.985	KEGG_PATHOGENIC_ESCHERICHIA_COLI_INFECTION	disup
151	0.981	KEGG_VIRAL_MYOCARDITIS	disup
154.5	0.983	KEGG_CARDIAC_MUSCLE_CONTRACTION	disup
132	0.952	KEGG_TAURINE_AND_HYPOTAURINE_METABOLISM	disup
134.5	0.952	KEGG_OTHER_GLYCAN_DEGRADATION	disup
142	0.962	KEGG_AMINOACYL_TRNA_BIOSYNTHESIS	disup
153.5	0.979	KEGG_GLYCEROLIPID_METABOLISM	disup
175	1	KEGG_ECM_RECEPTOR_INTERACTION	disup
172	0.998	KEGG_CELL_ADHESION_MOLECULES_CAMS	disup
174.5	1	KEGG_COMPLEMENT_AND_COAGULATION_CASCADES	disup
169.5	0.997	KEGG_ANTIGEN_PROCESSING_AND_PRESENTATION	disup
175	1	KEGG_ARRHYTHMOGENIC_RIGHT_VENTRICULAR_CARDIOMYOPATHY_ARVC	disup
174	1	KEGG_GAP_JUNCTION	disup
175	1	KEGG_FOCAL_ADHESION	disup
175	1	KEGG_HYPERTROPHIC_CARDIOMYOPATHY_HCM	disup
174.5	1	KEGG_FC_GAMMA_R_MEDIATED_PHAGOCYTOSIS	disup
171	0.997	KEGG_VASCULAR_SMOOTH_MUSCLE_CONTRACTION	disup
120.5	0.93	KEGG_RIBOFLAVIN_METABOLISM	disup
129	0.946	KEGG_ARACHIDONIC_ACID_METABOLISM	disup
157	0.991	KEGG_O_GLYCAN_BIOSYNTHESIS	disup
79	0.72846	KEGG_AUTOIMMUNE_THYROID_DISEASE	disup
79	0.72846	KEGG_ALLOGRAFT_REJECTION	disup
67.5	0.6	KEGG_ARGININE_AND_PROLINE_METABOLISM	disup
54	0.5355	KEGG_ASTHMA	disup
49	0.44	KEGG_GLYCINE_SERINE_AND_THREONINE_METABOLISM	disup
96	0.837	KEGG_PROXIMAL_TUBULE_BICARBONATE_RECLAMATION	disup
108.5	0.885	KEGG_NEUROACTIVE_LIGAND_RECEPTOR_INTERACTION	disup
115	0.904	KEGG_RENIN_ANGIOTENSIN_SYSTEM	disup
129.5	0.94	KEGG_CALCIUM_SIGNALING_PATHWAY	disup
126	0.933	KEGG_GALACTOSE_METABOLISM	disup
94	0.827	KEGG_REGULATION_OF_AUTOPHAGY	disup
97	0.855	KEGG_VALINE_LEUCINE_AND_ISOLEUCINE_BIOSYNTHESIS	disup
99	0.853	KEGG_GLYCOSPHINGOLIPID_BIOSYNTHESIS_GLOBO_SERIES	disup
148	0.978	KEGG_STEROID_BIOSYNTHESIS	disup
144.5	0.965	KEGG_PATHWAYS_IN_CANCER	disup
139.5	0.963	KEGG_GLYCOSAMINOGLYCAN_BIOSYNTHESIS_HEPARAN_SULFATE	disup
138	0.957	KEGG_RIG_I_LIKE_RECEPTOR_SIGNALING_PATHWAY	disup
160	0.988	KEGG_CHEMOKINE_SIGNALING_PATHWAY	disup
162.5	0.987	KEGG_VIBRIO_CHOLERAE_INFECTION	disup
173	0.998	KEGG_TIGHT_JUNCTION	disup
124	0.936	KEGG_SULFUR_METABOLISM	disup
103	0.854	KEGG_ALZHEIMERS_DISEASE	disup
135	0.957	KEGG_LONG_TERM_POTENTIATION	disup
127.5	0.943	KEGG_GNRH_SIGNALING_PATHWAY	disup
62.5	0.598	KEGG_BLADDER_CANCER	disup
86.5	0.784	KEGG_LONG_TERM_DEPRESSION	disup
